# Supplementary material for: Bacterial communities during composting cultivation of oyster mushroom Pleurotus floridanus using broken eggs as the nitrogen source and study of agronomic and nutritional properties
Source: Front Microbiol. 2024 Jan 12;14:1274032. doi: 10.3389/fmicb.2023.1274032 (PMC10822690; doi:10.3389/fmicb.2023.1274032)
Supplement: Supplementary file 2 [file Table_1.XLSX]

## Sheet:  Table 1
Gut microbiota SNP	effect_allele.exposure	other_allele.exposure	effect_allele.outcome	other_allele.outcome	beta.exposure	beta.outcome	eaf.outcome	remove	palindromic	pval.outcome	se.outcome	outcome	chr.exposure	pos.exposure	se.exposure	pval.exposure	samplesize.exposure	id.exposure	R2	F
rs11655079	T	C	T	C	-0.0560674	0.0533929	0.1866	FALSE	FALSE	0.0769804	0.0301913	ICH	17	75348675	0.0124286	5.92516e-06	14306	ebi-a-GCST90016908	0.0014205	20.3477
rs11745923	G	T	G	T	0.0563759	-0.0143874	0.39335	FALSE	FALSE	0.549308	0.0240272	ICH	5	475408	0.0115529	1.58132e-06	14306	ebi-a-GCST90016908	0.00166175	23.8092
rs12049045	A	G	A	G	0.0510452	0.0262817	0.382877	FALSE	FALSE	0.273919	0.0240217	ICH	1	114665485	0.0114325	8.62621e-06	14306	ebi-a-GCST90016908	0.00139157	19.9327
rs134366	A	G	A	G	-0.111877	-0.00112731	0.930599	FALSE	FALSE	0.980414	0.0459186	ICH	22	35567355	0.023501	1.50428e-06	14306	ebi-a-GCST90016908	0.00158162	22.6594
rs1376754	G	A	G	A	0.0509242	-0.0317734	0.493316	FALSE	FALSE	0.175111	0.0234324	ICH	2	161611969	0.0112503	6.71382e-06	14306	ebi-a-GCST90016908	0.00143015	20.4861
rs1515761	C	T	C	T	-0.0762317	0.0510325	0.925251	FALSE	FALSE	0.253033	0.0446473	ICH	10	126110032	0.0169884	4.96364e-06	14306	ebi-a-GCST90016908	0.00140552	20.1329
rs182549	T	C	T	C	-0.111489	0.0154242	0.599814	FALSE	FALSE	0.523098	0.0241539	ICH	2	136616754	0.012066	3.78966e-20	14306	ebi-a-GCST90016908	0.00593246	85.3644
rs1961273	C	T	C	T	0.0602969	-0.0327804	0.295817	FALSE	FALSE	0.203366	0.0257704	ICH	2	137602926	0.0126047	1.75235e-06	14306	ebi-a-GCST90016908	0.00159703	22.8804
rs4945008	G	A	G	A	-0.0540741	-0.0257768	0.608424	FALSE	FALSE	0.283728	0.0240459	ICH	11	71221248	0.0121393	5.39237e-06	14306	ebi-a-GCST90016908	0.00138507	19.8395
rs6660520	G	A	G	A	-0.0711483	0.0127627	0.728728	FALSE	FALSE	0.628526	0.0263799	ICH	1	207003553	0.0134495	1.10652e-07	14306	ebi-a-GCST90016908	0.00195231	27.9805
rs72767435	T	C	T	C	-0.126352	0.0477953	0.0547213	FALSE	FALSE	0.354639	0.0516355	ICH	15	94852795	0.0273626	2.56803e-06	14306	ebi-a-GCST90016908	0.00148828	21.3201
rs7322849	T	C	T	C	0.0944467	-0.0555027	0.0911062	FALSE	FALSE	0.173569	0.0407861	ICH	13	112859829	0.0192976	6.20798e-07	14306	ebi-a-GCST90016908	0.00167156	23.95
rs80083040	T	G	T	G	0.155784	-0.0634162	0.0448965	FALSE	FALSE	0.261782	0.0565111	ICH	8	65654844	0.0348017	8.62105e-06	14306	ebi-a-GCST90016908	0.00139868	20.0348
rs857444	C	T	C	T	0.0509553	0.0138431	0.369374	FALSE	FALSE	0.56896	0.0243039	ICH	6	14617591	0.011539	8.92237e-06	14306	ebi-a-GCST90016908	0.00136123	19.4976
rs961091	G	A	G	A	0.0501255	-0.0153245	0.372004	FALSE	FALSE	0.528339	0.0243037	ICH	7	95654718	0.011255	8.67601e-06	14306	ebi-a-GCST90016908	0.00138454	19.832
rs140912403	C	T	C	T	-0.160677	-0.0158816	0.0579472	FALSE	FALSE	0.751701	0.0501953	ICH	9	95517807	0.0317708	6.20369e-07	14306	ebi-a-GCST90016909	0.00178467	25.5735
rs34569731	G	A	G	A	-0.0705145	-0.0571248	0.57811	FALSE	FALSE	0.0188178	0.0243175	ICH	2	75630344	0.0157564	7.37921e-06	14306	ebi-a-GCST90016909	0.00139803	20.0254
rs62285697	C	T	C	T	0.0805256	0.0239353	0.251847	FALSE	FALSE	0.37827	0.0271656	ICH	3	176407911	0.0180912	9.75933e-06	14306	ebi-a-GCST90016909	0.00138297	19.8095
rs76784716	A	G	A	G	0.133271	0.0583495	0.113588	FALSE	FALSE	0.114898	0.0370107	ICH	2	169033340	0.0267738	5.09143e-07	14306	ebi-a-GCST90016909	0.00172895	24.7737
rs7960664	A	G	A	G	-0.0969489	0.0567501	0.913905	FALSE	FALSE	0.17352	0.0416979	ICH	12	89471235	0.0215149	8.84301e-06	14306	ebi-a-GCST90016909	0.00141734	20.3024
rs9813022	A	G	A	G	-0.0751277	-0.0172573	0.374131	FALSE	FALSE	0.476302	0.0242288	ICH	3	13726736	0.0153867	1.05334e-06	14306	ebi-a-GCST90016909	0.00166367	23.8368
rs11110282	A	G	A	G	-0.101189	-0.0320797	0.0485525	FALSE	FALSE	0.5574	0.0546775	ICH	12	100585559	0.0217379	4.85445e-06	14306	ebi-a-GCST90016910	0.00151236	21.6656
rs11730038	G	A	G	A	-0.0630747	0.00283988	0.29375	FALSE	FALSE	0.912218	0.0257604	ICH	4	98049499	0.0128717	1.96024e-06	14306	ebi-a-GCST90016910	0.00167568	24.0092
rs12797734	T	C	T	C	0.0572158	-0.0270716	0.261199	FALSE	FALSE	0.321451	0.0273042	ICH	11	8332350	0.0126793	7.21174e-06	14306	ebi-a-GCST90016910	0.00142136	20.3601
rs13068444	A	G	A	G	0.0601035	0.0249434	0.178581	FALSE	FALSE	0.416147	0.030676	ICH	3	64398863	0.0136407	9.53038e-06	14306	ebi-a-GCST90016910	0.00135525	19.4118
rs1595463	C	A	C	A	0.0476864	0.0311782	0.538164	FALSE	FALSE	0.18753	0.0236571	ICH	2	231723657	0.0108547	7.97389e-06	14306	ebi-a-GCST90016910	0.00134725	19.2971
rs28564647	T	G	T	G	-0.0613034	0.00559224	0.168007	FALSE	FALSE	0.858776	0.031429	ICH	9	101101172	0.0137579	7.81196e-06	14306	ebi-a-GCST90016910	0.00138594	19.852
rs2952251	G	A	G	A	0.0598868	-0.00435282	0.771858	FALSE	FALSE	0.87629	0.0279611	ICH	8	10143164	0.0123903	1.07895e-06	14306	ebi-a-GCST90016910	0.00163032	23.3581
rs34989881	A	G	A	G	0.111056	-0.0779647	0.048808	FALSE	FALSE	0.162521	0.0558229	ICH	19	51959855	0.0246039	6.54591e-06	14306	ebi-a-GCST90016910	0.00142213	20.3711
rs35344081	G	A	G	A	0.0619529	0.0477193	0.263315	FALSE	FALSE	0.0727797	0.0265962	ICH	16	991253	0.0127066	1.01499e-06	14306	ebi-a-GCST90016910	0.00165892	23.7686
rs4028634	C	T	C	T	-0.0520614	0.0221873	0.635089	FALSE	FALSE	0.361223	0.0243005	ICH	17	40835649	0.0109842	2.2076e-06	14306	ebi-a-GCST90016910	0.00156782	22.4613
rs4459992	T	C	T	C	0.0535854	-0.0134371	0.328634	FALSE	FALSE	0.591093	0.0250108	ICH	4	7431487	0.0116362	4.29833e-06	14306	ebi-a-GCST90016910	0.00148016	21.2036
rs57872228	C	T	C	T	-0.0714773	-0.0261797	0.118647	FALSE	FALSE	0.471097	0.0363255	ICH	1	200418805	0.0146647	9.21977e-07	14306	ebi-a-GCST90016910	0.00165787	23.7536
rs694949	A	G	A	G	-0.081146	0.0497867	0.0958347	FALSE	FALSE	0.211505	0.0398473	ICH	15	58738075	0.0180042	7.59591e-06	14306	ebi-a-GCST90016910	0.00141792	20.3107
rs74663707	C	T	C	T	0.0979154	0.0100938	0.0652916	FALSE	FALSE	0.83297	0.0478619	ICH	3	184371224	0.0224074	8.45688e-06	14306	ebi-a-GCST90016910	0.00133297	19.0923
rs7666190	A	C	A	C	0.104044	0.0375114	0.885006	FALSE	FALSE	0.304943	0.0365647	ICH	4	151687420	0.0247934	8.46837e-06	14306	ebi-a-GCST90016910	0.00122945	17.6076
rs77558518	A	G	A	G	-0.107255	-0.0145373	0.0953319	FALSE	FALSE	0.717579	0.0401921	ICH	5	174173171	0.0222879	1.33773e-06	14306	ebi-a-GCST90016910	0.00161613	23.1545
rs78938557	T	C	T	C	0.108007	-0.136222	0.0294825	FALSE	FALSE	0.0536772	0.0706022	ICH	7	36349586	0.0232858	1.06891e-06	14306	ebi-a-GCST90016910	0.00150159	21.511
rs9581006	T	C	T	C	-0.225309	0.0844097	0.962842	FALSE	FALSE	0.176865	0.0625038	ICH	13	24973509	0.0467697	1.79457e-06	14306	ebi-a-GCST90016910	0.00161959	23.2042
rs11146701	A	G	A	G	0.0473596	-0.0272931	0.341593	FALSE	FALSE	0.269677	0.0247263	ICH	10	39062269	0.010541	7.08223e-06	14306	ebi-a-GCST90016911	0.00140904	20.1833
rs17343978	A	C	A	C	-0.0552057	-0.0288324	0.204726	FALSE	FALSE	0.321018	0.0290541	ICH	22	27433885	0.0120278	8.3593e-06	14306	ebi-a-GCST90016911	0.00147041	21.0637
rs2032750	C	T	C	T	0.0508393	-0.0496595	0.539421	FALSE	FALSE	0.0351739	0.0235761	ICH	2	53831026	0.0106807	1.91509e-06	14306	ebi-a-GCST90016911	0.00158123	22.6537
rs2363574	T	C	T	C	0.222741	-0.0238668	0.961778	FALSE	FALSE	0.697564	0.0614158	ICH	1	200112563	0.0508055	9.93482e-06	14306	ebi-a-GCST90016911	0.00134177	19.2184
rs4916508	A	G	A	G	0.0466729	-0.00332182	0.575104	FALSE	FALSE	0.888482	0.023689	ICH	3	195936789	0.0105312	8.4711e-06	14306	ebi-a-GCST90016911	0.00137107	19.6387
rs55773148	G	A	G	A	-0.121514	0.0541872	0.0533492	FALSE	FALSE	0.295635	0.0518121	ICH	13	70523029	0.0236759	3.89583e-07	14306	ebi-a-GCST90016911	0.0018379	26.3378
rs62531359	T	G	T	G	0.0655728	0.0228018	0.181809	FALSE	FALSE	0.456767	0.0306402	ICH	8	70916181	0.0149891	9.08657e-06	14306	ebi-a-GCST90016911	0.00133597	19.1353
rs62575403	C	T	C	T	0.140055	-0.0907909	0.0426212	FALSE	FALSE	0.119976	0.0583911	ICH	9	136493820	0.0311128	7.06122e-06	14306	ebi-a-GCST90016911	0.00141445	20.2609
rs72706335	T	C	T	C	-0.22241	-0.117079	0.0247606	FALSE	FALSE	0.121827	0.0756743	ICH	1	157495438	0.0493458	7.65526e-06	14306	ebi-a-GCST90016911	0.00141799	20.3118
rs73975615	G	A	G	A	-0.207018	-0.0199689	0.0074098	FALSE	FALSE	0.885743	0.138969	ICH	17	6461200	0.0442633	1.21616e-06	14306	ebi-a-GCST90016911	0.00152668	21.871
rs7631304	G	A	G	A	-0.0645771	0.0611606	0.147035	FALSE	FALSE	0.0647038	0.0331081	ICH	3	89339527	0.0132957	8.36778e-07	14306	ebi-a-GCST90016911	0.00164627	23.5871
rs79585701	A	C	A	C	0.0646823	-0.0198658	0.140802	FALSE	FALSE	0.556085	0.0337472	ICH	8	13110185	0.0149628	9.98596e-06	14306	ebi-a-GCST90016911	0.00130455	18.6846
rs929878	T	C	T	C	0.0548532	-0.0115108	0.787605	FALSE	FALSE	0.688305	0.0286941	ICH	16	74290641	0.012153	4.7338e-06	14306	ebi-a-GCST90016911	0.001422	20.3693
rs11128180	A	G	A	G	0.0592944	-0.0219974	0.232228	FALSE	FALSE	0.427467	0.0277208	ICH	3	70592215	0.0128769	3.67147e-06	14306	ebi-a-GCST90016912	0.00147994	21.2004
rs1511453	A	G	A	G	0.0923492	0.0341123	0.0581075	FALSE	FALSE	0.494977	0.0499877	ICH	4	23588462	0.0199158	4.75762e-06	14306	ebi-a-GCST90016912	0.00150072	21.4986
rs1928341	G	A	G	A	-0.0525581	-0.0237973	0.595754	FALSE	FALSE	0.31812	0.0238371	ICH	1	153240013	0.0110408	2.0153e-06	14306	ebi-a-GCST90016912	0.00158151	22.6578
rs2321387	G	A	G	A	-0.0494596	0.0363974	0.429205	FALSE	FALSE	0.125031	0.0237272	ICH	13	58689340	0.0109424	5.80029e-06	14306	ebi-a-GCST90016912	0.00142606	20.4275
rs2613606	T	C	T	C	0.0513106	-0.00748817	0.580535	FALSE	FALSE	0.753279	0.0238235	ICH	7	111285025	0.0109091	2.19816e-06	14306	ebi-a-GCST90016912	0.001544	22.1195
rs320161	G	A	G	A	-0.0572286	0.0445158	0.768801	FALSE	FALSE	0.110849	0.0279203	ICH	9	104899117	0.01262	7.33247e-06	14306	ebi-a-GCST90016912	0.00143538	20.5611
rs4033856	T	C	T	C	-0.0832423	0.0394482	0.912757	FALSE	FALSE	0.344474	0.0417282	ICH	4	45642485	0.0167237	5.17166e-07	14306	ebi-a-GCST90016912	0.00172884	24.7721
rs6087811	T	G	T	G	-0.0978177	-0.059071	0.10124	FALSE	FALSE	0.130067	0.0390208	ICH	20	30596130	0.0198522	7.44303e-07	14306	ebi-a-GCST90016912	0.00169419	24.2749
rs62395635	T	C	T	C	0.109741	-0.00213532	0.0616405	FALSE	FALSE	0.965125	0.0488376	ICH	5	173497796	0.0236	2.9409e-06	14306	ebi-a-GCST90016912	0.00150918	21.6199
rs75242906	C	T	C	T	-0.121083	-0.0127929	0.0833863	FALSE	FALSE	0.763778	0.0425688	ICH	15	56786407	0.028075	9.27278e-06	14306	ebi-a-GCST90016912	0.00129851	18.598
rs10774377	G	A	G	A	-0.052659	0.000554927	0.563494	FALSE	FALSE	0.981342	0.0237282	ICH	12	5942519	0.0113858	3.24399e-06	14306	ebi-a-GCST90016913	0.00149297	21.3874
rs112334273	G	A	G	A	0.0641008	-0.0131651	0.278077	FALSE	FALSE	0.615544	0.0262161	ICH	21	40703251	0.0127404	3.81408e-07	14306	ebi-a-GCST90016913	0.00176634	25.3105
rs13105690	C	T	C	T	0.0529097	-0.00273525	0.715283	FALSE	FALSE	0.916527	0.0260975	ICH	4	7420184	0.011818	8.77789e-06	14306	ebi-a-GCST90016913	0.00139912	20.0411
rs13179700	C	T	C	T	-0.0511937	-0.0250561	0.655444	FALSE	FALSE	0.311659	0.0247651	ICH	5	149077788	0.0109569	3.37085e-06	14306	ebi-a-GCST90016913	0.00152362	21.8271
rs1842454	G	A	G	A	-0.0547202	0.0566803	0.187014	FALSE	FALSE	0.05972	0.0301034	ICH	5	105060362	0.0127338	8.72027e-06	14306	ebi-a-GCST90016913	0.00128914	18.4637
rs2273429	A	G	A	G	-0.0724037	0.0237376	0.105222	FALSE	FALSE	0.532753	0.0380527	ICH	14	52494072	0.0153105	4.52137e-06	14306	ebi-a-GCST90016913	0.0015608	22.3605
rs6797343	T	G	T	G	-0.0592279	-0.0174988	0.809711	FALSE	FALSE	0.556358	0.0297467	ICH	3	89268714	0.0134556	9.35643e-06	14306	ebi-a-GCST90016913	0.00135251	19.3725
rs6814436	C	T	C	T	-0.0739995	-0.0395995	0.858442	FALSE	FALSE	0.238364	0.0335849	ICH	4	161507301	0.0150815	9.65095e-07	14306	ebi-a-GCST90016913	0.00168004	24.0718
rs6815608	C	T	C	T	-0.103803	-0.00615783	0.849075	FALSE	FALSE	0.850236	0.0326126	ICH	4	152131744	0.0210883	4.01856e-07	14306	ebi-a-GCST90016913	0.00169077	24.2257
rs72738886	T	C	T	C	0.0866169	-0.0249485	0.0759652	FALSE	FALSE	0.574073	0.0443875	ICH	5	35770550	0.0190393	8.24233e-06	14306	ebi-a-GCST90016913	0.00144463	20.6939
rs72915163	T	C	T	C	-0.0581025	-0.00294768	0.21858	FALSE	FALSE	0.918313	0.0287411	ICH	18	48792829	0.0120557	1.34295e-06	14306	ebi-a-GCST90016913	0.001621	23.2244
rs992074	T	C	T	C	-0.255639	0.0377145	0.976786	FALSE	FALSE	0.630591	0.0784257	ICH	21	18567802	0.0508787	8.77506e-07	14306	ebi-a-GCST90016913	0.00176156	25.2419
rs11073596	G	T	G	T	-0.0510212	0.0124125	0.618162	FALSE	FALSE	0.609227	0.0242822	ICH	15	86433579	0.0114339	8.14442e-06	14306	ebi-a-GCST90016914	0.00138992	19.9091
rs11250875	T	C	T	C	0.06075	-0.00256926	0.214246	FALSE	FALSE	0.928317	0.028559	ICH	10	1922731	0.0130939	4.82848e-06	14306	ebi-a-GCST90016914	0.00150239	21.5226
rs11656361	A	C	A	C	0.0773006	-0.0160832	0.183028	FALSE	FALSE	0.596565	0.0303832	ICH	17	8121332	0.017553	8.0201e-06	14306	ebi-a-GCST90016914	0.00135381	19.3911
rs12974142	G	A	G	A	0.0789796	-0.0893803	0.0702005	FALSE	FALSE	0.0517821	0.0459554	ICH	19	52895166	0.0177205	8.51236e-06	14306	ebi-a-GCST90016914	0.00138662	19.8617
rs13307134	T	C	T	C	-0.0565686	-0.00629762	0.833102	FALSE	FALSE	0.841792	0.031551	ICH	7	105084680	0.0126265	7.79938e-06	14306	ebi-a-GCST90016914	0.00140106	20.0689
rs1397793	A	G	A	G	0.0498855	-0.0326649	0.690865	FALSE	FALSE	0.203087	0.0256637	ICH	5	90471451	0.0112446	9.77372e-06	14306	ebi-a-GCST90016914	0.00137387	19.6789
rs1816223	G	A	G	A	0.0586265	0.00960228	0.799517	FALSE	FALSE	0.743717	0.0293708	ICH	12	11494021	0.0129006	4.84117e-06	14306	ebi-a-GCST90016914	0.00144153	20.6494
rs240104	T	C	T	C	-0.0603429	-0.0574005	0.285142	FALSE	FALSE	0.0280673	0.0261345	ICH	1	176571431	0.0126849	1.51604e-06	14306	ebi-a-GCST90016914	0.00157933	22.6265
rs2442778	A	G	A	G	0.116408	0.00736244	0.948539	FALSE	FALSE	0.889642	0.0530597	ICH	3	11654412	0.0258545	9.02693e-06	14306	ebi-a-GCST90016914	0.00141501	20.269
rs3025411	A	G	A	G	0.0926543	-0.0621195	0.107191	FALSE	FALSE	0.102165	0.0380064	ICH	9	136512906	0.0209468	8.26913e-06	14306	ebi-a-GCST90016914	0.00136579	19.563
rs34739816	G	T	G	T	0.0965017	-0.0683248	0.0581659	FALSE	FALSE	0.170703	0.0498741	ICH	17	37376685	0.0207666	3.88356e-06	14306	ebi-a-GCST90016914	0.00150718	21.5913
rs45480394	T	G	T	G	-0.0504262	-0.00577271	0.360941	FALSE	FALSE	0.813281	0.0244403	ICH	19	55857777	0.0113307	9.71449e-06	14306	ebi-a-GCST90016914	0.00138255	19.8033
rs4880783	T	G	T	G	-0.056503	0.00423754	0.737896	FALSE	FALSE	0.873735	0.0266652	ICH	10	1223742	0.0125055	5.89508e-06	14306	ebi-a-GCST90016914	0.00142496	20.4117
rs67561917	A	G	A	G	-0.0714367	0.0581931	0.181204	FALSE	FALSE	0.0564001	0.0305007	ICH	20	62072077	0.0154113	5.39126e-06	14306	ebi-a-GCST90016914	0.00149966	21.4834
rs719099	A	G	A	G	0.0778402	-0.0497192	0.0988423	FALSE	FALSE	0.205112	0.039238	ICH	10	65799217	0.0155815	5.43313e-07	14306	ebi-a-GCST90016914	0.00174146	24.9533
rs7540303	C	T	C	T	0.0483227	0.00585579	0.365727	FALSE	FALSE	0.809195	0.0242512	ICH	1	179629191	0.0109062	9.62144e-06	14306	ebi-a-GCST90016914	0.00137038	19.6288
rs7898585	C	T	C	T	-0.0731501	0.00991911	0.807692	FALSE	FALSE	0.73957	0.0298388	ICH	10	5644995	0.0164186	5.24675e-06	14306	ebi-a-GCST90016914	0.0013856	19.8471
rs8010111	A	G	A	G	0.103377	0.019873	0.918361	FALSE	FALSE	0.63939	0.0424138	ICH	14	39660509	0.0229286	6.8962e-06	14306	ebi-a-GCST90016914	0.00141892	20.3251
rs1035691	G	A	G	A	0.055176	0.0377777	0.596521	FALSE	FALSE	0.115652	0.0240119	ICH	11	10658735	0.0121602	9.65162e-06	14306	ebi-a-GCST90016915	0.00143706	20.5854
rs11599763	C	T	C	T	0.0544219	0.0137906	0.592371	FALSE	FALSE	0.56649	0.0240577	ICH	10	11855599	0.0117397	3.94121e-06	14306	ebi-a-GCST90016915	0.0014999	21.4868
rs17084793	G	A	G	A	-0.0710762	0.0172545	0.145686	FALSE	FALSE	0.604888	0.0333495	ICH	18	69312914	0.015953	5.6863e-06	14306	ebi-a-GCST90016915	0.00138562	19.8474
rs17791387	A	G	A	G	-0.0735881	-0.0220659	0.0950037	FALSE	FALSE	0.583566	0.0402529	ICH	9	81834426	0.0154246	1.60221e-06	14306	ebi-a-GCST90016915	0.00158847	22.7576
rs2692012	G	A	G	A	-0.110335	0.0370317	0.945381	FALSE	FALSE	0.473371	0.0516478	ICH	1	203991605	0.0253336	3.14188e-06	14306	ebi-a-GCST90016915	0.00132416	18.9658
rs2838334	G	A	G	A	0.0561722	-0.0211037	0.343837	FALSE	FALSE	0.391731	0.02464	ICH	21	45064961	0.0124124	5.44553e-06	14306	ebi-a-GCST90016915	0.00142953	20.4772
rs3935584	C	T	C	T	-0.0523484	-0.00514184	0.532619	FALSE	FALSE	0.827221	0.0235575	ICH	2	233929283	0.011566	7.50119e-06	14306	ebi-a-GCST90016915	0.00142988	20.4823
rs4506934	C	T	C	T	-0.0936514	0.0112602	0.117975	FALSE	FALSE	0.756979	0.0363879	ICH	17	2856662	0.02012	3.58889e-06	14306	ebi-a-GCST90016915	0.00151216	21.6627
rs55744759	A	G	A	G	-0.0779693	0.0159581	0.112783	FALSE	FALSE	0.666474	0.0370264	ICH	8	57867671	0.0170738	7.31375e-06	14306	ebi-a-GCST90016915	0.00145558	20.851
rs6058181	C	T	C	T	0.0825716	-0.0243461	0.163576	FALSE	FALSE	0.441287	0.0316173	ICH	20	33694801	0.0165958	3.39555e-07	14306	ebi-a-GCST90016915	0.00172741	24.7517
rs62020470	A	G	A	G	-0.0585411	-0.0214369	0.179539	FALSE	FALSE	0.484595	0.030671	ICH	15	96161065	0.0129358	4.85087e-06	14306	ebi-a-GCST90016915	0.00142954	20.4774
rs9928243	C	A	C	A	-0.0538457	0.0588538	0.472684	FALSE	FALSE	0.0123251	0.0235161	ICH	16	71541641	0.0117718	5.02077e-06	14306	ebi-a-GCST90016915	0.00146037	20.9197
rs1074800	G	A	G	A	-0.0492438	-0.00276748	0.58146	FALSE	FALSE	0.907418	0.0237969	ICH	5	3002546	0.010887	6.14582e-06	14306	ebi-a-GCST90016916	0.00142806	20.4562
rs10781552	C	T	C	T	-0.0552212	0.0436642	0.27983	FALSE	FALSE	0.0942497	0.0260932	ICH	10	133897233	0.0116074	2.33115e-06	14306	ebi-a-GCST90016916	0.00157956	22.6298
rs17530232	A	G	A	G	0.10305	0.0571638	0.0535726	FALSE	FALSE	0.271924	0.0520312	ICH	13	40385457	0.0224648	2.79126e-06	14306	ebi-a-GCST90016916	0.0014687	21.0392
rs1884466	C	T	C	T	-0.0475363	-0.0125645	0.51997	FALSE	FALSE	0.593797	0.0235581	ICH	1	64139196	0.0106939	9.52708e-06	14306	ebi-a-GCST90016916	0.00137931	19.7569
rs2300774	A	G	A	G	-0.0524152	-0.00216474	0.560732	FALSE	FALSE	0.926758	0.0235492	ICH	3	195793712	0.0106784	8.95468e-07	14306	ebi-a-GCST90016916	0.00168133	24.0903
rs290833	T	G	T	G	-0.0497374	0.0187885	0.493811	FALSE	FALSE	0.42405	0.0235028	ICH	1	97457427	0.0111376	8.02897e-06	14306	ebi-a-GCST90016916	0.00139207	19.9399
rs35161940	T	C	T	C	-0.0806041	0.0431373	0.1066	FALSE	FALSE	0.258364	0.0381656	ICH	17	70327224	0.0167641	1.8451e-06	14306	ebi-a-GCST90016916	0.00161337	23.115
rs4078432	T	C	T	C	0.0608929	0.0290084	0.82738	FALSE	FALSE	0.350816	0.0310912	ICH	14	48997206	0.0133764	4.23107e-06	14306	ebi-a-GCST90016916	0.00144647	20.7202
rs56970041	T	G	T	G	0.0724145	-0.11195	0.0616969	FALSE	FALSE	0.0216985	0.0487672	ICH	14	80357610	0.0164471	5.40344e-06	14306	ebi-a-GCST90016916	0.00135321	19.3826
rs62504403	C	T	C	T	0.0681159	-0.0261768	0.195162	FALSE	FALSE	0.377173	0.0296414	ICH	8	38803551	0.0127883	1.12264e-07	14306	ebi-a-GCST90016916	0.00197921	28.3668
rs7234058	T	C	T	C	-0.0945759	-0.021732	0.0902611	FALSE	FALSE	0.594224	0.0407941	ICH	18	5830507	0.0194091	9.12347e-07	14306	ebi-a-GCST90016916	0.00165696	23.7405
rs7826267	G	T	G	T	0.0839071	0.0784232	0.931586	FALSE	FALSE	0.0996369	0.0476268	ICH	8	2954952	0.0199131	9.28453e-06	14306	ebi-a-GCST90016916	0.00123955	17.7525
rs8003149	C	T	C	T	0.0538798	-0.0110788	0.332717	FALSE	FALSE	0.656673	0.0249234	ICH	14	56156504	0.0116888	4.08479e-06	14306	ebi-a-GCST90016916	0.00148303	21.2447
rs11181912	G	A	G	A	-0.0579153	0.0225639	0.324473	FALSE	FALSE	0.367179	0.0250218	ICH	12	43572952	0.0118796	9.94764e-07	14306	ebi-a-GCST90016917	0.00165861	23.7641
rs12404135	A	G	A	G	-0.0788843	-0.0134611	0.0763584	FALSE	FALSE	0.760909	0.0442384	ICH	1	186502694	0.0172415	8.89488e-06	14306	ebi-a-GCST90016917	0.00146109	20.9301
rs6706173	A	C	A	C	0.074251	0.0524271	0.137136	FALSE	FALSE	0.123576	0.034045	ICH	2	167986992	0.0146392	1.99494e-07	14306	ebi-a-GCST90016917	0.00179503	25.7223
rs75101789	C	T	C	T	0.0729012	0.0614575	0.0877265	FALSE	FALSE	0.138954	0.0415339	ICH	3	18615903	0.0163003	8.7878e-06	14306	ebi-a-GCST90016917	0.00139622	19.9994
rs79795896	A	G	A	G	-0.15921	-0.0147183	0.0468244	FALSE	FALSE	0.792016	0.055816	ICH	18	48185248	0.0351373	7.9241e-06	14306	ebi-a-GCST90016917	0.00143306	20.5278
rs9494710	C	T	C	T	-0.0549673	-0.0439534	0.322648	FALSE	FALSE	0.0798234	0.0250917	ICH	6	137612554	0.0120924	4.54611e-06	14306	ebi-a-GCST90016917	0.00144224	20.6597
rs1002941	A	G	A	G	-0.105025	0.00397111	0.754913	FALSE	FALSE	0.883918	0.0271987	ICH	15	101242690	0.0233484	8.14836e-06	14306	ebi-a-GCST90016918	0.00141234	20.2307
rs11770843	C	T	C	T	0.109431	-0.0405282	0.329448	FALSE	FALSE	0.106065	0.0250773	ICH	7	146795379	0.0234879	1.9073e-06	14306	ebi-a-GCST90016918	0.00151501	21.7036
rs17114848	G	A	G	A	0.152377	0.0391207	0.0993011	FALSE	FALSE	0.325663	0.0398018	ICH	15	25162535	0.0324332	4.05864e-06	14306	ebi-a-GCST90016918	0.00154053	22.0698
rs2031282	A	G	A	G	0.122368	-0.0546271	0.184116	FALSE	FALSE	0.0785561	0.0310535	ICH	13	20687179	0.0270329	4.38258e-06	14306	ebi-a-GCST90016918	0.00143025	20.4875
rs2825714	A	G	A	G	-0.13741	-0.0292658	0.169793	FALSE	FALSE	0.349919	0.0313089	ICH	21	21023966	0.0289246	1.72211e-06	14306	ebi-a-GCST90016918	0.00157507	22.5653
rs62570196	C	T	C	T	-0.21635	0.0892345	0.0423515	FALSE	FALSE	0.128877	0.0587631	ICH	9	111086170	0.0439866	1.07924e-06	14306	ebi-a-GCST90016918	0.00168819	24.1887
rs72640280	A	G	A	G	0.220207	0.0733176	0.0554552	FALSE	FALSE	0.149879	0.0509165	ICH	1	11943792	0.0486196	5.18036e-06	14306	ebi-a-GCST90016918	0.00143185	20.5106
rs77599476	A	G	A	G	0.230292	0.0581133	0.0555576	FALSE	FALSE	0.259529	0.0515415	ICH	20	61394262	0.0480168	1.86132e-06	14306	ebi-a-GCST90016918	0.0016053	22.9991
rs10148250	A	G	A	G	-0.0861928	-0.0343373	0.582628	FALSE	FALSE	0.161827	0.024545	ICH	14	107061448	0.0193381	8.67142e-06	14306	ebi-a-GCST90016919	0.00138674	19.8634
rs10738747	A	G	A	G	-0.0814624	0.0449796	0.565195	FALSE	FALSE	0.0572598	0.023657	ICH	9	26184578	0.0184409	9.95795e-06	14306	ebi-a-GCST90016919	0.0013622	19.5114
rs11150282	T	C	T	C	0.0989487	0.00428098	0.359465	FALSE	FALSE	0.861161	0.0244771	ICH	16	80493705	0.0196972	6.02893e-07	14306	ebi-a-GCST90016919	0.00176087	25.2319
rs113884518	T	C	T	C	-0.205352	0.163733	0.0245563	FALSE	FALSE	0.0307022	0.0757707	ICH	9	24648997	0.0454982	8.05675e-06	14306	ebi-a-GCST90016919	0.00142191	20.368
rs28678345	T	C	T	C	0.214848	-0.000853054	0.0485416	FALSE	FALSE	0.987629	0.0550154	ICH	17	53906328	0.0470878	6.69083e-06	14306	ebi-a-GCST90016919	0.0014531	20.8154
rs367480	A	G	A	G	0.083758	0.0272761	0.641262	FALSE	FALSE	0.267139	0.0245802	ICH	11	2937631	0.0185796	8.19917e-06	14306	ebi-a-GCST90016919	0.00141855	20.3198
rs4129395	G	A	G	A	0.0896187	-0.0227154	0.486474	FALSE	FALSE	0.33265	0.0234473	ICH	9	115975389	0.0185106	1.48057e-06	14306	ebi-a-GCST90016919	0.00163579	23.4367
rs789069	A	C	A	C	-0.103539	0.0750915	0.14062	FALSE	FALSE	0.0258893	0.0337056	ICH	18	1008278	0.0234287	6.84636e-06	14306	ebi-a-GCST90016919	0.00136333	19.5277
rs79790072	T	C	T	C	0.226722	0.0523347	0.0308123	FALSE	FALSE	0.443684	0.0683233	ICH	15	100747683	0.0487841	3.29011e-06	14306	ebi-a-GCST90016919	0.0015075	21.5958
rs9864379	T	C	T	C	-0.159735	0.0344541	0.14966	FALSE	FALSE	0.298134	0.0331148	ICH	3	14306949	0.0292553	5.36056e-08	14306	ebi-a-GCST90016919	0.00207955	29.8078
rs10202904	G	T	G	T	0.121754	0.0362426	0.590478	FALSE	FALSE	0.130362	0.0239593	ICH	2	125440268	0.0235357	3.01432e-07	14306	ebi-a-GCST90016920	0.00186716	26.7579
rs10424197	A	G	A	G	0.111274	0.0430953	0.745066	FALSE	FALSE	0.112398	0.0271465	ICH	19	46439321	0.0247517	9.27897e-06	14306	ebi-a-GCST90016920	0.00141074	20.2077
rs4257531	G	A	G	A	0.164498	0.027556	0.105688	FALSE	FALSE	0.475266	0.0385972	ICH	3	2086167	0.0364959	7.44338e-06	14306	ebi-a-GCST90016920	0.00141807	20.3129
rs6508769	C	T	C	T	-0.153519	-0.00111732	0.853049	FALSE	FALSE	0.973075	0.033104	ICH	19	28827760	0.0344519	8.22527e-06	14306	ebi-a-GCST90016920	0.00138604	19.8535
rs6776814	T	C	T	C	-0.199566	0.167599	0.0203334	FALSE	FALSE	0.0450246	0.0836147	ICH	3	15053083	0.0411825	1.63061e-06	14306	ebi-a-GCST90016920	0.00163877	23.4794
rs73068003	G	T	G	T	-0.15814	-0.0396935	0.0965606	FALSE	FALSE	0.318327	0.039777	ICH	7	10773932	0.0351803	8.44578e-06	14306	ebi-a-GCST90016920	0.00141044	20.2034
rs73457410	A	G	A	G	0.21534	0.0523323	0.0632728	FALSE	FALSE	0.278238	0.0482643	ICH	13	41956181	0.0436695	1.40854e-06	14306	ebi-a-GCST90016920	0.00169683	24.3126
rs75208022	C	T	C	T	-0.227245	0.0295658	0.094232	FALSE	FALSE	0.461125	0.0401168	ICH	12	21338861	0.048763	5.92107e-06	14306	ebi-a-GCST90016920	0.00151576	21.7144
rs894996	C	A	C	A	0.216999	0.0456222	0.0703246	FALSE	FALSE	0.318291	0.0457148	ICH	4	104418307	0.0449076	1.87556e-06	14306	ebi-a-GCST90016920	0.00162948	23.3461
rs10108398	G	A	G	A	0.0769142	-0.00655213	0.275162	FALSE	FALSE	0.802536	0.0262015	ICH	8	59440824	0.0153953	1.09001e-06	14306	ebi-a-GCST90016921	0.00174165	24.9561
rs11890098	A	G	A	G	0.074438	-0.00444785	0.277907	FALSE	FALSE	0.865176	0.0261962	ICH	2	157532549	0.0153389	9.56577e-07	14306	ebi-a-GCST90016921	0.0016435	23.5473
rs12566890	T	G	T	G	-0.101147	0.0120754	0.131525	FALSE	FALSE	0.729303	0.0348945	ICH	1	61850864	0.0230978	3.65098e-06	14306	ebi-a-GCST90016921	0.00133864	19.1736
rs17214486	C	A	C	A	0.06099	-0.019259	0.325357	FALSE	FALSE	0.443289	0.025121	ICH	14	97159674	0.0135623	6.60861e-06	14306	ebi-a-GCST90016921	0.00141162	20.2204
rs2464826	A	C	A	C	0.0944239	-0.0277696	0.11231	FALSE	FALSE	0.450864	0.0368309	ICH	7	79490250	0.0211806	8.39499e-06	14306	ebi-a-GCST90016921	0.00138729	19.8713
rs28537087	G	A	G	A	0.0820873	0.00270407	0.246538	FALSE	FALSE	0.921072	0.0272908	ICH	15	95309676	0.0188312	8.07402e-06	14306	ebi-a-GCST90016921	0.00132648	18.9992
rs3768491	G	A	G	A	0.0681052	-0.00803623	0.710849	FALSE	FALSE	0.755459	0.0258027	ICH	1	109965986	0.0149061	4.2335e-06	14306	ebi-a-GCST90016921	0.00145707	20.8724
rs4885016	C	T	C	T	0.0819606	0.021742	0.866166	FALSE	FALSE	0.527671	0.0344256	ICH	13	73170489	0.0181628	7.26993e-06	14306	ebi-a-GCST90016921	0.00142138	20.3603
rs6043847	T	C	T	C	-0.114937	-0.0547469	0.0584663	FALSE	FALSE	0.276871	0.0503477	ICH	20	16259524	0.0248606	4.55481e-06	14306	ebi-a-GCST90016921	0.00149187	21.3715
rs72901605	T	C	T	C	-0.0841852	0.0242633	0.115242	FALSE	FALSE	0.508212	0.0366724	ICH	11	47103877	0.0178119	3.25792e-06	14306	ebi-a-GCST90016921	0.00155903	22.3352
rs74603314	T	C	T	C	0.221639	-0.0625271	0.0401552	FALSE	FALSE	0.300258	0.0603613	ICH	14	46519718	0.0462918	1.5569e-06	14306	ebi-a-GCST90016921	0.00159982	22.9205
rs78169027	A	G	A	G	-0.108283	0.00443043	0.0621524	FALSE	FALSE	0.928434	0.0493285	ICH	11	108439087	0.0237289	5.87611e-06	14306	ebi-a-GCST90016921	0.0014535	20.8211
rs1135612	G	A	G	A	0.0529785	-0.024903	0.210059	FALSE	FALSE	0.388152	0.0288572	ICH	7	75609677	0.0119177	9.26296e-06	14306	ebi-a-GCST90016922	0.00137942	19.7585
rs13086907	G	A	G	A	0.0625312	-0.0318528	0.222555	FALSE	FALSE	0.259231	0.028233	ICH	3	142135117	0.0131735	1.95488e-06	14306	ebi-a-GCST90016922	0.0015725	22.5284
rs1643968	T	C	T	C	-0.0565284	0.0206672	0.358862	FALSE	FALSE	0.397663	0.024435	ICH	5	165266628	0.0112298	4.14601e-07	14306	ebi-a-GCST90016922	0.00176808	25.3355
rs1649999	A	G	A	G	0.0748989	0.00855879	0.0969383	FALSE	FALSE	0.830838	0.0400642	ICH	10	80086072	0.0166458	7.58124e-06	14306	ebi-a-GCST90016922	0.00141322	20.2433
rs2834062	A	G	A	G	0.0489057	0.0278582	0.312978	FALSE	FALSE	0.278345	0.0256984	ICH	21	34377485	0.0108842	8.43918e-06	14306	ebi-a-GCST90016922	0.00140927	20.1867
rs4463806	C	T	C	T	0.0543966	-0.0628583	0.807369	FALSE	FALSE	0.0345048	0.0297326	ICH	10	115597993	0.0129365	7.80657e-06	14306	ebi-a-GCST90016922	0.0012344	17.6787
rs4722181	T	G	T	G	0.0501306	-0.0677223	0.470475	FALSE	FALSE	0.00381865	0.0234109	ICH	7	22817571	0.0105798	2.00111e-06	14306	ebi-a-GCST90016922	0.00156694	22.4486
rs60274479	T	C	T	C	-0.0659623	0.0189124	0.198298	FALSE	FALSE	0.5226	0.029581	ICH	16	21249925	0.0134137	1.1623e-06	14306	ebi-a-GCST90016922	0.0016875	24.1787
rs61249479	A	C	A	C	0.0777075	0.012447	0.154821	FALSE	FALSE	0.701144	0.0324328	ICH	9	124912908	0.0168628	2.95474e-06	14306	ebi-a-GCST90016922	0.00148219	21.2327
rs71405394	G	A	G	A	-0.114178	0.0185458	0.0687684	FALSE	FALSE	0.689662	0.0464442	ICH	15	101245088	0.02405	2.16631e-06	14306	ebi-a-GCST90016922	0.00157301	22.5359
rs73232831	G	A	G	A	-0.151829	0.0854616	0.0351201	FALSE	FALSE	0.180462	0.063809	ICH	4	17413426	0.0314932	1.87452e-06	14306	ebi-a-GCST90016922	0.00162201	23.2389
rs9423647	G	A	G	A	0.047817	-0.0051856	0.559087	FALSE	FALSE	0.826242	0.023622	ICH	10	5579818	0.0105282	6.06108e-06	14306	ebi-a-GCST90016922	0.00143983	20.6251
rs111862613	T	C	T	C	0.090699	0.0309887	0.175175	FALSE	FALSE	0.321896	0.0312837	ICH	12	130309670	0.0196746	3.73844e-06	14306	ebi-a-GCST90016923	0.0014833	21.2487
rs117107102	A	G	A	G	0.204683	-0.0362702	0.0466554	FALSE	FALSE	0.514735	0.0556733	ICH	18	49473635	0.0431572	2.91823e-06	14306	ebi-a-GCST90016923	0.00156984	22.4904
rs11729256	T	C	T	C	0.0749798	0.037816	0.170075	FALSE	FALSE	0.226752	0.0312848	ICH	4	95027272	0.0150177	6.73085e-07	14306	ebi-a-GCST90016923	0.00173943	24.9242
rs12908520	G	A	G	A	0.0618926	0.022979	0.427675	FALSE	FALSE	0.33166	0.0236708	ICH	15	97570657	0.0130946	2.17165e-06	14306	ebi-a-GCST90016923	0.00155918	22.3374
rs2602429	T	C	T	C	-0.0746844	-0.04023	0.739979	FALSE	FALSE	0.133488	0.0268112	ICH	16	81063149	0.0156194	2.58297e-06	14306	ebi-a-GCST90016923	0.00159558	22.8597
rs3995795	C	T	C	T	0.0641275	-0.0223212	0.400869	FALSE	FALSE	0.35425	0.0240952	ICH	10	11389614	0.0140995	5.18561e-06	14306	ebi-a-GCST90016923	0.00144389	20.6833
rs4242783	A	G	A	G	-0.0689292	-0.00422304	0.717401	FALSE	FALSE	0.871775	0.0261644	ICH	10	5064327	0.0147693	2.63615e-06	14306	ebi-a-GCST90016923	0.00152022	21.7784
rs4936098	G	A	G	A	-0.0648843	-0.000936112	0.651425	FALSE	FALSE	0.969631	0.0245886	ICH	11	130280667	0.0135928	1.1222e-06	14306	ebi-a-GCST90016923	0.0015902	22.7825
rs61779207	G	A	G	A	-0.0758309	-0.0390575	0.2224	FALSE	FALSE	0.167282	0.0282822	ICH	1	41074472	0.0167762	6.7228e-06	14306	ebi-a-GCST90016923	0.00142616	20.4289
rs74542928	T	C	T	C	0.112164	0.0140045	0.0478195	FALSE	FALSE	0.798984	0.0549927	ICH	4	100544188	0.0236422	1.63222e-06	14306	ebi-a-GCST90016923	0.00157083	22.5046
rs9349825	A	G	A	G	-0.0704036	-0.014521	0.189742	FALSE	FALSE	0.62834	0.0299982	ICH	6	56341481	0.0147128	2.53688e-06	14306	ebi-a-GCST90016923	0.00159803	22.8949
rs941682	G	A	G	A	-0.0631436	0.0484573	0.27411	FALSE	FALSE	0.0651403	0.0262741	ICH	20	31867840	0.0143767	9.60993e-06	14306	ebi-a-GCST90016923	0.00134659	19.2877
rs262812	T	C	T	C	-0.065675	-0.0242674	0.304443	FALSE	FALSE	0.342325	0.0255559	ICH	6	158647999	0.0142257	3.24908e-06	14306	ebi-a-GCST90016924	0.00148761	21.3104
rs2933324	G	A	G	A	0.0662557	0.0206606	0.773577	FALSE	FALSE	0.460679	0.0280056	ICH	9	107117653	0.0140257	2.23676e-06	14306	ebi-a-GCST90016924	0.00155741	22.3119
rs45497800	T	C	T	C	-0.117863	-0.00538691	0.142846	FALSE	FALSE	0.872261	0.0335034	ICH	20	61991833	0.0257351	5.86422e-06	14306	ebi-a-GCST90016924	0.00146403	20.9721
rs6589457	G	A	G	A	-0.165911	-0.0162793	0.95054	FALSE	FALSE	0.762126	0.0537821	ICH	11	114701288	0.0349516	2.3151e-06	14306	ebi-a-GCST90016924	0.00157259	22.5297
rs6923842	T	C	T	C	-0.0796106	-0.0111463	0.115133	FALSE	FALSE	0.763003	0.0369646	ICH	6	5723181	0.0169192	2.21304e-06	14306	ebi-a-GCST90016924	0.00154523	22.1371
rs74540770	G	A	G	A	-0.108969	-0.0454848	0.079978	FALSE	FALSE	0.295917	0.0435166	ICH	3	186553389	0.0243533	7.0881e-06	14306	ebi-a-GCST90016924	0.00139754	20.0184
rs78702810	T	C	T	C	-0.143755	0.00986803	0.106924	FALSE	FALSE	0.796904	0.0383438	ICH	3	18462531	0.0323244	9.16474e-06	14306	ebi-a-GCST90016924	0.0013806	19.7754
rs2889192	T	G	T	G	-0.0887537	-0.0199907	0.851249	FALSE	FALSE	0.546166	0.0331238	ICH	9	76394568	0.0195009	3.64418e-06	14306	ebi-a-GCST90016925	0.00144583	20.7111
rs34583783	G	T	G	T	0.123756	-0.0149522	0.0606836	FALSE	FALSE	0.762093	0.0493904	ICH	6	67207371	0.026427	5.47974e-06	14306	ebi-a-GCST90016925	0.00153057	21.9268
rs35011108	A	G	A	G	0.241826	-0.0600493	0.0676195	FALSE	FALSE	0.198826	0.0467345	ICH	6	133007480	0.0503796	1.82671e-06	14306	ebi-a-GCST90016925	0.00160798	23.0375
rs4073240	G	A	G	A	0.0747546	0.0200772	0.380625	FALSE	FALSE	0.405234	0.0241222	ICH	6	169224781	0.0164684	6.05327e-06	14306	ebi-a-GCST90016925	0.00143823	20.6021
rs112135816	T	G	T	G	-0.0775052	-0.0613837	0.0615216	FALSE	FALSE	0.212243	0.0492085	ICH	9	82485327	0.0171554	5.27667e-06	14306	ebi-a-GCST90016926	0.0014247	20.4079
rs1153990	A	G	A	G	-0.058727	0.014373	0.314581	FALSE	FALSE	0.568694	0.0252168	ICH	5	104233461	0.0128306	5.96788e-06	14306	ebi-a-GCST90016926	0.00146227	20.947
rs147968	C	T	C	T	0.0489475	0.0120333	0.461234	FALSE	FALSE	0.607886	0.0234524	ICH	16	85945839	0.0110321	9.12704e-06	14306	ebi-a-GCST90016926	0.00137413	19.6827
rs2040996	C	T	C	T	0.0490922	-0.012035	0.52036	FALSE	FALSE	0.607502	0.0234306	ICH	7	111294074	0.0110231	7.7992e-06	14306	ebi-a-GCST90016926	0.00138451	19.8316
rs28480294	C	T	C	T	0.0516967	0.0263322	0.643417	FALSE	FALSE	0.283649	0.02456	ICH	15	71522509	0.0115503	6.60602e-06	14306	ebi-a-GCST90016926	0.00139834	20.0299
rs4033856	T	C	T	C	-0.081834	0.0394482	0.912757	FALSE	FALSE	0.344474	0.0417282	ICH	4	45642485	0.0168931	1.02903e-06	14306	ebi-a-GCST90016926	0.00163764	23.4632
rs62191117	A	G	A	G	0.0684302	-0.0153633	0.205901	FALSE	FALSE	0.597444	0.0290927	ICH	2	239900775	0.0133636	2.75943e-07	14306	ebi-a-GCST90016926	0.00182951	26.2173
rs62395635	T	C	T	C	0.110583	-0.00213532	0.0616405	FALSE	FALSE	0.965125	0.0488376	ICH	5	173497796	0.0238514	3.34696e-06	14306	ebi-a-GCST90016926	0.0015003	21.4926
rs6969323	A	C	A	C	-0.0593564	0.0104695	0.221071	FALSE	FALSE	0.710837	0.02824	ICH	7	104214487	0.0129137	3.8858e-06	14306	ebi-a-GCST90016926	0.0014746	21.1238
rs74776516	T	G	T	G	-0.0944052	-0.0102764	0.067763	FALSE	FALSE	0.827609	0.0471895	ICH	11	20763367	0.0213287	6.85046e-06	14306	ebi-a-GCST90016926	0.00136757	19.5886
rs7638039	T	C	T	C	0.0603335	-0.0271074	0.245987	FALSE	FALSE	0.319499	0.0272303	ICH	3	70588939	0.0127779	2.70477e-06	14306	ebi-a-GCST90016926	0.00155598	22.2914
rs79846372	A	G	A	G	0.0882459	0.00163336	0.0813882	FALSE	FALSE	0.970031	0.0434765	ICH	4	83635863	0.0198328	6.98602e-06	14306	ebi-a-GCST90016926	0.00138198	19.7952
rs9537886	A	C	A	C	-0.0570888	0.0398542	0.427732	FALSE	FALSE	0.0922805	0.0236735	ICH	13	58545246	0.0110683	2.35109e-07	14306	ebi-a-GCST90016926	0.00185616	26.5999
rs11585893	A	G	A	G	-0.0740746	-0.0265837	0.246337	FALSE	FALSE	0.330674	0.0273282	ICH	1	10644351	0.0147633	1.79511e-06	14306	ebi-a-GCST90016927	0.00175667	25.1716
rs13207588	A	G	A	G	-0.059205	0.0127509	0.196285	FALSE	FALSE	0.670956	0.0300137	ICH	6	41519430	0.0131195	7.48497e-06	14306	ebi-a-GCST90016927	0.0014215	20.362
rs1340391	T	C	T	C	-0.0592004	0.0594116	0.135156	FALSE	FALSE	0.0832281	0.0342972	ICH	1	102960989	0.0132244	6.73008e-06	14306	ebi-a-GCST90016927	0.00139885	20.0372
rs17619981	T	G	T	G	0.0880978	0.0139646	0.135462	FALSE	FALSE	0.683559	0.0342596	ICH	19	24342250	0.0187002	2.68683e-06	14306	ebi-a-GCST90016927	0.00154898	22.191
rs2023437	T	C	T	C	-0.0782325	-0.04137	0.123978	FALSE	FALSE	0.246721	0.0357146	ICH	14	22045949	0.0167634	5.01822e-06	14306	ebi-a-GCST90016927	0.0015201	21.7766
rs66710942	T	C	T	C	-0.0488038	0.00221642	0.476036	FALSE	FALSE	0.924826	0.0234899	ICH	3	77215327	0.0107412	5.8626e-06	14306	ebi-a-GCST90016927	0.00144098	20.6415
rs6795673	C	T	C	T	0.0538565	0.00328283	0.478305	FALSE	FALSE	0.888789	0.0234762	ICH	3	10593224	0.0105251	3.37909e-07	14306	ebi-a-GCST90016927	0.00182689	26.1796
rs9507307	C	T	C	T	0.0604456	-0.0413965	0.243372	FALSE	FALSE	0.128791	0.0272544	ICH	13	24910476	0.0129128	2.12711e-06	14306	ebi-a-GCST90016927	0.00152935	21.9093
rs10872669	G	A	G	A	0.123071	0.011471	0.907884	FALSE	FALSE	0.778531	0.0407883	ICH	6	151515172	0.0275665	9.49008e-06	14306	ebi-a-GCST90016928	0.00139131	19.9291
rs12748533	G	T	G	T	-0.0821108	-0.0276715	0.287755	FALSE	FALSE	0.287323	0.0260068	ICH	1	242767252	0.0172701	2.59018e-06	14306	ebi-a-GCST90016928	0.00157764	22.6022
rs17043785	T	C	T	C	-0.176187	-0.0432614	0.0881715	FALSE	FALSE	0.295533	0.0413565	ICH	2	53139362	0.0347133	5.11835e-07	14306	ebi-a-GCST90016928	0.00179745	25.757
rs1850003	A	G	A	G	0.084048	0.0128528	0.231828	FALSE	FALSE	0.643676	0.0277858	ICH	15	47340971	0.0177806	2.4053e-06	14306	ebi-a-GCST90016928	0.00155943	22.3409
rs61508842	T	C	T	C	0.122574	-0.00207128	0.0868819	FALSE	FALSE	0.960398	0.0417145	ICH	3	158653545	0.0272389	7.82781e-06	14306	ebi-a-GCST90016928	0.00141347	20.2468
rs738193	T	C	T	C	0.0847328	-0.0469571	0.352856	FALSE	FALSE	0.0557866	0.0245502	ICH	22	25943322	0.0165856	3.82164e-07	14306	ebi-a-GCST90016928	0.00182109	26.0964
rs78609301	A	G	A	G	-0.0867065	-0.0314352	0.299971	FALSE	FALSE	0.220079	0.0256338	ICH	6	63236747	0.0195709	7.093e-06	14306	ebi-a-GCST90016928	0.00137015	19.6255
rs941000	T	C	T	C	-0.0850266	0.00764763	0.636228	FALSE	FALSE	0.754529	0.0244588	ICH	7	90714667	0.0163382	3.15559e-07	14306	ebi-a-GCST90016928	0.00188956	27.0795
rs10831953	G	A	G	A	0.0537537	0.0100706	0.299726	FALSE	FALSE	0.693851	0.0255837	ICH	11	13098051	0.0123746	9.94741e-06	14306	ebi-a-GCST90016929	0.00131724	18.8666
rs11655079	T	C	T	C	-0.0586146	0.0533929	0.1866	FALSE	FALSE	0.0769804	0.0301913	ICH	17	75348675	0.0129952	5.92461e-06	14306	ebi-a-GCST90016929	0.00142007	20.3416
rs12446429	T	C	T	C	0.0810099	-0.0181412	0.195679	FALSE	FALSE	0.548412	0.0302283	ICH	16	898055	0.019073	8.52884e-06	14306	ebi-a-GCST90016929	0.00125943	18.0375
rs13020688	G	A	G	A	0.0584045	0.0097154	0.30473	FALSE	FALSE	0.703853	0.0255585	ICH	2	192878532	0.0122081	1.57373e-06	14306	ebi-a-GCST90016929	0.00159729	22.8842
rs182549	T	C	T	C	-0.11707	0.0154242	0.599814	FALSE	FALSE	0.523098	0.0241539	ICH	2	136616754	0.0126703	5.94155e-20	14306	ebi-a-GCST90016929	0.00593219	85.3605
rs1961273	C	T	C	T	0.0688125	-0.0327804	0.295817	FALSE	FALSE	0.203366	0.0257704	ICH	2	137602926	0.0131699	1.69731e-07	14306	ebi-a-GCST90016929	0.00190469	27.2966
rs4957061	T	C	T	C	0.0569873	0.0264388	0.422854	FALSE	FALSE	0.26863	0.0239001	ICH	5	521096	0.0116907	1.1517e-06	14306	ebi-a-GCST90016929	0.0016582	23.7582
rs540489	T	G	T	G	-0.0632518	-0.0592928	0.175558	FALSE	FALSE	0.0551493	0.0309186	ICH	17	72897722	0.013817	5.36809e-06	14306	ebi-a-GCST90016929	0.00146273	20.9535
rs55888705	A	G	A	G	0.053673	-0.00078238	0.280963	FALSE	FALSE	0.976033	0.0260421	ICH	4	1517826	0.0120586	8.66204e-06	14306	ebi-a-GCST90016929	0.00138293	19.8088
rs6899771	A	G	A	G	-0.0914312	-0.026717	0.100442	FALSE	FALSE	0.49326	0.0389954	ICH	6	97406220	0.0202604	7.27998e-06	14306	ebi-a-GCST90016929	0.00142153	20.3625
rs7174549	T	C	T	C	-0.0551726	0.0666307	0.64098	FALSE	FALSE	0.00660511	0.0245315	ICH	15	92463303	0.0124655	6.86784e-06	14306	ebi-a-GCST90016929	0.00136746	19.5869
rs7322849	T	C	T	C	0.110676	-0.0555027	0.0911062	FALSE	FALSE	0.173569	0.0407861	ICH	13	112859829	0.0200996	1.74032e-08	14306	ebi-a-GCST90016929	0.00211492	30.316
rs7588568	A	C	A	C	-0.060716	0.0283432	0.246888	FALSE	FALSE	0.298802	0.0272792	ICH	2	189805077	0.0130605	3.73044e-06	14306	ebi-a-GCST90016929	0.00150839	21.6086
rs857444	C	T	C	T	0.0553965	0.0138431	0.369374	FALSE	FALSE	0.56896	0.0243039	ICH	6	14617591	0.0120669	3.8249e-06	14306	ebi-a-GCST90016929	0.00147101	21.0723
rs10875374	T	C	T	C	0.0536759	0.00220847	0.530809	FALSE	FALSE	0.924996	0.0234589	ICH	1	101804809	0.0119436	8.09823e-06	14306	ebi-a-GCST90016931	0.0014098	20.1942
rs12186080	G	A	G	A	0.0748236	-0.0315645	0.165714	FALSE	FALSE	0.31584	0.0314687	ICH	3	132596627	0.016246	5.33962e-06	14306	ebi-a-GCST90016931	0.00148055	21.2092
rs12341505	G	A	G	A	0.0814503	0.0361	0.0931013	FALSE	FALSE	0.373532	0.0405674	ICH	9	136710881	0.0179338	4.54485e-06	14306	ebi-a-GCST90016931	0.00143978	20.6243
rs2795528	G	A	G	A	-0.180969	0.0145298	0.0555359	FALSE	FALSE	0.776372	0.0511521	ICH	10	43270264	0.0390911	3.80627e-06	14306	ebi-a-GCST90016931	0.00149584	21.4285
rs2817172	C	T	C	T	0.0563367	-0.0169254	0.397477	FALSE	FALSE	0.479763	0.0239504	ICH	1	3041519	0.012392	5.27024e-06	14306	ebi-a-GCST90016931	0.00144263	20.6652
rs4723021	T	C	T	C	-0.106376	-0.00216932	0.0678811	FALSE	FALSE	0.963307	0.047155	ICH	7	30934659	0.0241944	7.42147e-06	14306	ebi-a-GCST90016931	0.00134944	19.3284
rs550843	T	C	T	C	-0.0734787	-0.0211366	0.280499	FALSE	FALSE	0.420329	0.026229	ICH	6	165722832	0.0168383	7.0912e-06	14306	ebi-a-GCST90016931	0.00132932	19.0399
rs56188186	A	G	A	G	0.0967773	-0.0258954	0.0480118	FALSE	FALSE	0.637977	0.0550348	ICH	16	87710690	0.0217471	8.24442e-06	14306	ebi-a-GCST90016931	0.00138237	19.8008
rs62397761	A	G	A	G	0.0615805	-0.00610182	0.320502	FALSE	FALSE	0.807474	0.0250397	ICH	6	48093014	0.0136198	9.07716e-06	14306	ebi-a-GCST90016931	0.00142694	20.4402
rs881532	G	A	G	A	0.0533035	0.000191064	0.503651	FALSE	FALSE	0.993495	0.023434	ICH	22	47806774	0.0119011	7.8966e-06	14306	ebi-a-GCST90016931	0.00140027	20.0575
rs10517600	G	T	G	T	-0.0626993	-0.00237627	0.379807	FALSE	FALSE	0.921569	0.024135	ICH	4	155632958	0.0139364	6.82763e-06	14306	ebi-a-GCST90016932	0.00141284	20.2378
rs10904722	C	T	C	T	-0.0672314	0.00717339	0.237642	FALSE	FALSE	0.795189	0.0276348	ICH	10	6714424	0.0147123	5.04836e-06	14306	ebi-a-GCST90016932	0.00145758	20.8796
rs118104867	C	T	C	T	0.214464	0.0525908	0.0692788	FALSE	FALSE	0.254473	0.0461504	ICH	8	123977538	0.0455098	3.43598e-06	14306	ebi-a-GCST90016932	0.00154991	22.2044
rs13409132	A	G	A	G	-0.165419	0.090911	0.0360345	FALSE	FALSE	0.14881	0.0629687	ICH	2	205616346	0.0352154	4.3723e-06	14306	ebi-a-GCST90016932	0.00153999	22.062
rs17121075	G	A	G	A	0.0769254	0.0335176	0.214463	FALSE	FALSE	0.241011	0.0285873	ICH	14	85856796	0.0172234	7.91425e-06	14306	ebi-a-GCST90016932	0.00139245	19.9453
rs2191834	T	G	T	G	-0.0746375	0.0405212	0.759819	FALSE	FALSE	0.140024	0.027459	ICH	2	229942951	0.0159136	2.50196e-06	14306	ebi-a-GCST90016932	0.00153529	21.9946
rs28691777	C	T	C	T	0.137134	0.083076	0.0430691	FALSE	FALSE	0.15242	0.0580531	ICH	17	58149405	0.0266996	6.95697e-07	14306	ebi-a-GCST90016932	0.00184061	26.3767
rs34088226	A	G	A	G	-0.117807	0.0081586	0.0588838	FALSE	FALSE	0.871333	0.0503724	ICH	5	4308946	0.026924	7.66214e-06	14306	ebi-a-GCST90016932	0.00133648	19.1427
rs55682560	C	T	C	T	-0.131519	0.0636202	0.0781965	FALSE	FALSE	0.145615	0.0437193	ICH	15	87392290	0.0261319	4.97038e-07	14306	ebi-a-GCST90016932	0.00176746	25.3264
rs6588624	A	G	A	G	0.0662317	0.0194995	0.481906	FALSE	FALSE	0.406236	0.0234782	ICH	1	56849539	0.0138147	1.79287e-06	14306	ebi-a-GCST90016932	0.00160411	22.982
rs66714985	A	C	A	C	0.116908	-0.0174028	0.101758	FALSE	FALSE	0.652583	0.0386579	ICH	8	3305122	0.0252447	4.85333e-06	14306	ebi-a-GCST90016932	0.00149685	21.4431
rs7226487	A	G	A	G	-0.0643682	0.018661	0.451856	FALSE	FALSE	0.42674	0.0234794	ICH	18	74373125	0.0138701	3.58286e-06	14306	ebi-a-GCST90016932	0.00150318	21.5339
rs7538034	T	G	T	G	-0.078598	0.106648	0.162331	FALSE	FALSE	0.000601105	0.0310827	ICH	1	71391694	0.0165982	2.36706e-06	14306	ebi-a-GCST90016932	0.00156496	22.4202
rs7725895	A	G	A	G	-0.116224	0.024275	0.120355	FALSE	FALSE	0.49988	0.0359801	ICH	5	142244898	0.0240367	3.94357e-06	14306	ebi-a-GCST90016932	0.0016316	23.3766
rs989682	A	G	A	G	0.070194	0.0423011	0.229773	FALSE	FALSE	0.12839	0.0278209	ICH	3	15564453	0.0155364	6.84715e-06	14306	ebi-a-GCST90016932	0.00142483	20.4098
rs11073596	G	T	G	T	-0.0510212	0.0124125	0.618162	FALSE	FALSE	0.609227	0.0242822	ICH	15	86433579	0.0114339	8.14442e-06	14306	ebi-a-GCST90016933	0.00138992	19.9091
rs11250875	T	C	T	C	0.06075	-0.00256926	0.214246	FALSE	FALSE	0.928317	0.028559	ICH	10	1922731	0.0130939	4.82848e-06	14306	ebi-a-GCST90016933	0.00150239	21.5226
rs11656361	A	C	A	C	0.0773006	-0.0160832	0.183028	FALSE	FALSE	0.596565	0.0303832	ICH	17	8121332	0.017553	8.0201e-06	14306	ebi-a-GCST90016933	0.00135381	19.3911
rs12974142	G	A	G	A	0.0789796	-0.0893803	0.0702005	FALSE	FALSE	0.0517821	0.0459554	ICH	19	52895166	0.0177205	8.51236e-06	14306	ebi-a-GCST90016933	0.00138662	19.8617
rs13307134	T	C	T	C	-0.0565686	-0.00629762	0.833102	FALSE	FALSE	0.841792	0.031551	ICH	7	105084680	0.0126265	7.79938e-06	14306	ebi-a-GCST90016933	0.00140106	20.0689
rs1397793	A	G	A	G	0.0498855	-0.0326649	0.690865	FALSE	FALSE	0.203087	0.0256637	ICH	5	90471451	0.0112446	9.77372e-06	14306	ebi-a-GCST90016933	0.00137387	19.6789
rs1816223	G	A	G	A	0.0586265	0.00960228	0.799517	FALSE	FALSE	0.743717	0.0293708	ICH	12	11494021	0.0129006	4.84117e-06	14306	ebi-a-GCST90016933	0.00144153	20.6494
rs240104	T	C	T	C	-0.0603429	-0.0574005	0.285142	FALSE	FALSE	0.0280673	0.0261345	ICH	1	176571431	0.0126849	1.51604e-06	14306	ebi-a-GCST90016933	0.00157933	22.6265
rs2442778	A	G	A	G	0.116408	0.00736244	0.948539	FALSE	FALSE	0.889642	0.0530597	ICH	3	11654412	0.0258545	9.02693e-06	14306	ebi-a-GCST90016933	0.00141501	20.269
rs3025411	A	G	A	G	0.0926543	-0.0621195	0.107191	FALSE	FALSE	0.102165	0.0380064	ICH	9	136512906	0.0209468	8.26913e-06	14306	ebi-a-GCST90016933	0.00136579	19.563
rs34739816	G	T	G	T	0.0965017	-0.0683248	0.0581659	FALSE	FALSE	0.170703	0.0498741	ICH	17	37376685	0.0207666	3.88356e-06	14306	ebi-a-GCST90016933	0.00150718	21.5913
rs45480394	T	G	T	G	-0.0504262	-0.00577271	0.360941	FALSE	FALSE	0.813281	0.0244403	ICH	19	55857777	0.0113307	9.71449e-06	14306	ebi-a-GCST90016933	0.00138255	19.8033
rs4880783	T	G	T	G	-0.056503	0.00423754	0.737896	FALSE	FALSE	0.873735	0.0266652	ICH	10	1223742	0.0125055	5.89508e-06	14306	ebi-a-GCST90016933	0.00142496	20.4117
rs67561917	A	G	A	G	-0.0714367	0.0581931	0.181204	FALSE	FALSE	0.0564001	0.0305007	ICH	20	62072077	0.0154113	5.39126e-06	14306	ebi-a-GCST90016933	0.00149966	21.4834
rs719099	A	G	A	G	0.0778402	-0.0497192	0.0988423	FALSE	FALSE	0.205112	0.039238	ICH	10	65799217	0.0155815	5.43313e-07	14306	ebi-a-GCST90016933	0.00174146	24.9533
rs7540303	C	T	C	T	0.0483227	0.00585579	0.365727	FALSE	FALSE	0.809195	0.0242512	ICH	1	179629191	0.0109062	9.62144e-06	14306	ebi-a-GCST90016933	0.00137038	19.6288
rs7898585	C	T	C	T	-0.0731501	0.00991911	0.807692	FALSE	FALSE	0.73957	0.0298388	ICH	10	5644995	0.0164186	5.24675e-06	14306	ebi-a-GCST90016933	0.0013856	19.8471
rs8010111	A	G	A	G	0.103377	0.019873	0.918361	FALSE	FALSE	0.63939	0.0424138	ICH	14	39660509	0.0229286	6.8962e-06	14306	ebi-a-GCST90016933	0.00141892	20.3251
rs112893842	T	C	T	C	0.110761	0.0126887	0.090662	FALSE	FALSE	0.757797	0.041147	ICH	9	8786663	0.0232545	2.7503e-06	14306	ebi-a-GCST90016934	0.00158326	22.6829
rs1582238	C	T	C	T	-0.0801923	-0.0288366	0.642264	FALSE	FALSE	0.239039	0.0244919	ICH	1	118723685	0.0167061	1.692e-06	14306	ebi-a-GCST90016934	0.00160804	23.0385
rs17051335	C	T	C	T	-0.134314	0.00887889	0.101977	FALSE	FALSE	0.817776	0.0385357	ICH	4	122202910	0.0292201	4.58121e-06	14306	ebi-a-GCST90016934	0.00147476	21.1261
rs1908593	T	C	T	C	0.070223	-0.0253173	0.5593	FALSE	FALSE	0.287301	0.0237931	ICH	18	59026148	0.0156601	7.85905e-06	14306	ebi-a-GCST90016934	0.00140359	20.1052
rs4344384	T	G	T	G	-0.0708803	0.0164774	0.503529	FALSE	FALSE	0.482939	0.023486	ICH	10	66407366	0.0156121	5.86017e-06	14306	ebi-a-GCST90016934	0.00143875	20.6095
rs4677103	A	G	A	G	0.0977203	0.00954164	0.180229	FALSE	FALSE	0.758436	0.0310262	ICH	3	72207794	0.0197033	9.42193e-07	14306	ebi-a-GCST90016934	0.00171643	24.5941
rs540220	C	T	C	T	0.123954	0.0215188	0.911628	FALSE	FALSE	0.60211	0.0412738	ICH	9	93331308	0.0289814	9.48135e-06	14306	ebi-a-GCST90016934	0.00127705	18.2903
rs55658617	T	C	T	C	0.177314	-0.0466417	0.0356829	FALSE	FALSE	0.464973	0.0638331	ICH	21	41811003	0.0361844	1.40608e-06	14306	ebi-a-GCST90016934	0.0016757	24.0095
rs72731813	C	T	C	T	-0.149751	-0.0621003	0.0486194	FALSE	FALSE	0.258901	0.0550051	ICH	4	147414743	0.0293415	2.75778e-07	14306	ebi-a-GCST90016934	0.00181747	26.0444
rs9608282	T	G	T	G	0.139014	-0.137975	0.0331227	FALSE	FALSE	0.0375638	0.0663476	ICH	22	24804081	0.0299429	4.60829e-06	14306	ebi-a-GCST90016934	0.00150438	21.5511
rs9725395	A	G	A	G	-0.138357	-0.0497311	0.113859	FALSE	FALSE	0.178268	0.0369444	ICH	1	85205632	0.0295185	3.41374e-06	14306	ebi-a-GCST90016934	0.00153331	21.9661
rs11599763	C	T	C	T	0.0555931	0.0137906	0.592371	FALSE	FALSE	0.56649	0.0240577	ICH	10	11855599	0.0117493	2.49701e-06	14306	ebi-a-GCST90016935	0.0015625	22.385
rs17791387	A	G	A	G	-0.0729251	-0.0220659	0.0950037	FALSE	FALSE	0.583566	0.0402529	ICH	9	81834426	0.0154381	2.09677e-06	14306	ebi-a-GCST90016935	0.0015573	22.3103
rs2692012	G	A	G	A	-0.114231	0.0370317	0.945381	FALSE	FALSE	0.473371	0.0516478	ICH	1	203991605	0.0253568	1.5639e-06	14306	ebi-a-GCST90016935	0.00141659	20.2917
rs2838334	G	A	G	A	0.0571419	-0.0211037	0.343837	FALSE	FALSE	0.391731	0.02464	ICH	21	45064961	0.012423	3.82375e-06	14306	ebi-a-GCST90016935	0.00147671	21.1542
rs3935584	C	T	C	T	-0.0525838	-0.00514184	0.532619	FALSE	FALSE	0.827221	0.0235575	ICH	2	233929283	0.0115757	6.78141e-06	14306	ebi-a-GCST90016935	0.00144034	20.6323
rs4506934	C	T	C	T	-0.0943381	0.0112602	0.117975	FALSE	FALSE	0.756979	0.0363879	ICH	17	2856662	0.020138	3.16046e-06	14306	ebi-a-GCST90016935	0.00153164	21.9422
rs6058181	C	T	C	T	0.0834742	-0.0243461	0.163576	FALSE	FALSE	0.441287	0.0316173	ICH	20	33694801	0.0166111	2.69911e-07	14306	ebi-a-GCST90016935	0.00176207	25.2492
rs72647048	T	C	T	C	-0.0770089	0.0157744	0.112771	FALSE	FALSE	0.670003	0.0370166	ICH	8	57865378	0.017089	9.60882e-06	14306	ebi-a-GCST90016935	0.00141747	20.3043
rs9928243	C	A	C	A	-0.0541732	0.0588538	0.472684	FALSE	FALSE	0.0123251	0.0235161	ICH	16	71541641	0.0117819	4.48477e-06	14306	ebi-a-GCST90016935	0.00147563	21.1387
rs11026530	T	C	T	C	0.0822408	0.0523684	0.150208	FALSE	FALSE	0.111006	0.0328599	ICH	11	22379097	0.0186379	9.42692e-06	14306	ebi-a-GCST90016936	0.00135916	19.4679
rs2374342	C	A	C	A	0.0582927	-0.0217459	0.413556	FALSE	FALSE	0.36134	0.0238229	ICH	2	42133542	0.0126195	4.51617e-06	14306	ebi-a-GCST90016936	0.00148929	21.3345
rs35673018	G	A	G	A	0.0899642	-0.0241706	0.0892271	FALSE	FALSE	0.556566	0.0411101	ICH	16	54327745	0.0202934	7.63115e-06	14306	ebi-a-GCST90016936	0.00137188	19.6503
rs504442	T	G	T	G	0.084159	-0.136748	0.105108	FALSE	FALSE	0.00051644	0.0393849	ICH	18	55145547	0.0189479	5.17095e-06	14306	ebi-a-GCST90016936	0.00137709	19.7251
rs62210023	A	G	A	G	0.0606754	-0.0301547	0.345619	FALSE	FALSE	0.221001	0.0246388	ICH	20	55340092	0.0130125	3.13163e-06	14306	ebi-a-GCST90016936	0.00151749	21.7392
rs78143293	A	G	A	G	-0.0848521	-0.0166938	0.121353	FALSE	FALSE	0.642738	0.0359878	ICH	18	57672335	0.0170415	1.19564e-06	14306	ebi-a-GCST90016936	0.00172997	24.7884
rs79757635	C	A	C	A	0.0758597	-0.0225821	0.138295	FALSE	FALSE	0.512671	0.034493	ICH	13	110840418	0.0171286	9.31859e-06	14306	ebi-a-GCST90016936	0.00136919	19.6118
rs1074800	G	A	G	A	-0.0492438	-0.00276748	0.58146	FALSE	FALSE	0.907418	0.0237969	ICH	5	3002546	0.010887	6.14582e-06	14306	ebi-a-GCST90016937	0.00142806	20.4562
rs10781552	C	T	C	T	-0.0552212	0.0436642	0.27983	FALSE	FALSE	0.0942497	0.0260932	ICH	10	133897233	0.0116074	2.33115e-06	14306	ebi-a-GCST90016937	0.00157956	22.6298
rs17530232	A	G	A	G	0.10305	0.0571638	0.0535726	FALSE	FALSE	0.271924	0.0520312	ICH	13	40385457	0.0224648	2.79126e-06	14306	ebi-a-GCST90016937	0.0014687	21.0392
rs1884466	C	T	C	T	-0.0475363	-0.0125645	0.51997	FALSE	FALSE	0.593797	0.0235581	ICH	1	64139196	0.0106939	9.52708e-06	14306	ebi-a-GCST90016937	0.00137931	19.7569
rs2300774	A	G	A	G	-0.0524152	-0.00216474	0.560732	FALSE	FALSE	0.926758	0.0235492	ICH	3	195793712	0.0106784	8.95468e-07	14306	ebi-a-GCST90016937	0.00168133	24.0903
rs290833	T	G	T	G	-0.0497374	0.0187885	0.493811	FALSE	FALSE	0.42405	0.0235028	ICH	1	97457427	0.0111376	8.02897e-06	14306	ebi-a-GCST90016937	0.00139207	19.9399
rs35161940	T	C	T	C	-0.0806041	0.0431373	0.1066	FALSE	FALSE	0.258364	0.0381656	ICH	17	70327224	0.0167641	1.8451e-06	14306	ebi-a-GCST90016937	0.00161337	23.115
rs4078432	T	C	T	C	0.0608929	0.0290084	0.82738	FALSE	FALSE	0.350816	0.0310912	ICH	14	48997206	0.0133764	4.23107e-06	14306	ebi-a-GCST90016937	0.00144647	20.7202
rs56970041	T	G	T	G	0.0724145	-0.11195	0.0616969	FALSE	FALSE	0.0216985	0.0487672	ICH	14	80357610	0.0164471	5.40344e-06	14306	ebi-a-GCST90016937	0.00135321	19.3826
rs62504403	C	T	C	T	0.0681159	-0.0261768	0.195162	FALSE	FALSE	0.377173	0.0296414	ICH	8	38803551	0.0127883	1.12264e-07	14306	ebi-a-GCST90016937	0.00197921	28.3668
rs7234058	T	C	T	C	-0.0945759	-0.021732	0.0902611	FALSE	FALSE	0.594224	0.0407941	ICH	18	5830507	0.0194091	9.12347e-07	14306	ebi-a-GCST90016937	0.00165696	23.7405
rs7826267	G	T	G	T	0.0839071	0.0784232	0.931586	FALSE	FALSE	0.0996369	0.0476268	ICH	8	2954952	0.0199131	9.28453e-06	14306	ebi-a-GCST90016937	0.00123955	17.7525
rs8003149	C	T	C	T	0.0538798	-0.0110788	0.332717	FALSE	FALSE	0.656673	0.0249234	ICH	14	56156504	0.0116888	4.08479e-06	14306	ebi-a-GCST90016937	0.00148303	21.2447
rs10759623	C	T	C	T	-0.162115	-0.0162931	0.226213	FALSE	FALSE	0.562058	0.0281018	ICH	9	115821485	0.032151	5.78309e-07	14306	ebi-a-GCST90016938	0.00177406	25.4212
rs11547158	A	G	A	G	-0.177599	-0.0432213	0.134365	FALSE	FALSE	0.210172	0.0344917	ICH	7	148921732	0.0372795	2.70222e-06	14306	ebi-a-GCST90016938	0.00158392	22.6924
rs17379710	T	C	T	C	-0.116383	0.0241527	0.410251	FALSE	FALSE	0.310628	0.0238214	ICH	11	35334668	0.0252125	3.97109e-06	14306	ebi-a-GCST90016938	0.00148725	21.3052
rs2155352	A	G	A	G	-0.150538	0.0282765	0.2357	FALSE	FALSE	0.306939	0.0276769	ICH	11	95357209	0.0302319	6.63437e-07	14306	ebi-a-GCST90016938	0.00173018	24.7914
rs2156611	T	C	T	C	-0.112486	0.0250584	0.502131	FALSE	FALSE	0.284354	0.0234062	ICH	18	43345864	0.0251099	9.42671e-06	14306	ebi-a-GCST90016938	0.00140081	20.0653
rs3733511	A	G	A	G	0.128253	0.028408	0.299345	FALSE	FALSE	0.268955	0.0256976	ICH	4	119955787	0.0274718	3.38556e-06	14306	ebi-a-GCST90016938	0.00152118	21.7922
rs488164	G	T	G	T	-0.117998	-0.0235768	0.644305	FALSE	FALSE	0.335864	0.0244987	ICH	1	239995451	0.025516	4.79789e-06	14306	ebi-a-GCST90016938	0.00149265	21.3827
rs697771	A	G	A	G	-0.117677	0.00159363	0.457381	FALSE	FALSE	0.946046	0.0235492	ICH	16	54115200	0.0251491	3.19374e-06	14306	ebi-a-GCST90016938	0.00152811	21.8916
rs10404377	A	C	A	C	0.0503183	-0.0214626	0.578045	FALSE	FALSE	0.370822	0.0239822	ICH	19	16174657	0.011165	6.99021e-06	14306	ebi-a-GCST90016939	0.00141775	20.3083
rs118170811	A	G	A	G	0.151619	0.0253563	0.030883	FALSE	FALSE	0.708786	0.0678904	ICH	10	102366896	0.0317112	1.80356e-06	14306	ebi-a-GCST90016939	0.0015954	22.8571
rs482905	G	T	G	T	0.0596528	1.59841e-06	0.247689	FALSE	FALSE	0.999953	0.0271136	ICH	1	166557202	0.012717	3.72349e-06	14306	ebi-a-GCST90016939	0.0015357	22.0005
rs6501525	A	G	A	G	0.0561559	0.033256	0.339957	FALSE	FALSE	0.181783	0.0249055	ICH	17	70218627	0.0115587	1.23726e-06	14306	ebi-a-GCST90016939	0.00164717	23.6
rs66753613	G	A	G	A	0.0651136	0.0364632	0.183816	FALSE	FALSE	0.231045	0.0304451	ICH	1	39212021	0.0144251	8.08295e-06	14306	ebi-a-GCST90016939	0.00142223	20.3725
rs6797051	C	T	C	T	-0.0805985	-0.00741285	0.0950982	FALSE	FALSE	0.852386	0.0398381	ICH	3	88995218	0.0171364	4.89283e-06	14306	ebi-a-GCST90016939	0.00154392	22.1184
rs7514702	T	C	T	C	-0.0663236	0.0651634	0.149266	FALSE	FALSE	0.048699	0.0330575	ICH	1	186914023	0.0141626	3.91643e-06	14306	ebi-a-GCST90016939	0.00153062	21.9275
rs10402491	C	T	C	T	0.0661701	0.0658254	0.168255	FALSE	FALSE	0.0350421	0.0312283	ICH	19	13425799	0.014851	7.58351e-06	14306	ebi-a-GCST90016940	0.00138577	19.8496
rs11139361	C	T	C	T	-0.0494463	0.0256216	0.678173	FALSE	FALSE	0.306434	0.025052	ICH	9	72179847	0.0110503	4.26265e-06	14306	ebi-a-GCST90016940	0.00139764	20.0198
rs112040820	A	G	A	G	0.0549584	0.00387279	0.26032	FALSE	FALSE	0.885232	0.0268309	ICH	17	80469064	0.0117086	2.41835e-06	14306	ebi-a-GCST90016940	0.0015377	22.0291
rs11841382	G	T	G	T	-0.0718128	-0.0365956	0.0828904	FALSE	FALSE	0.389313	0.0425103	ICH	13	38004672	0.017462	9.57767e-06	14306	ebi-a-GCST90016940	0.00118082	16.9104
rs11979110	T	C	T	C	-0.0500924	-0.0584779	0.463465	FALSE	FALSE	0.0126689	0.0234574	ICH	7	130436459	0.0105069	1.81844e-06	14306	ebi-a-GCST90016940	0.00158631	22.7266
rs1205443	A	G	A	G	0.0501415	-0.0135945	0.351587	FALSE	FALSE	0.582214	0.0247104	ICH	20	36876868	0.0112157	7.28836e-06	14306	ebi-a-GCST90016940	0.00139514	19.9839
rs12760724	A	C	A	C	-0.0484566	0.00737629	0.328939	FALSE	FALSE	0.767851	0.0249885	ICH	1	214031969	0.0107934	7.26742e-06	14306	ebi-a-GCST90016940	0.00140689	20.1525
rs13005175	G	A	G	A	-0.0993483	0.0118201	0.955927	FALSE	FALSE	0.836053	0.0571174	ICH	2	232469722	0.0218395	8.37067e-06	14306	ebi-a-GCST90016940	0.00144441	20.6907
rs2159863	A	G	A	G	-0.0585831	-0.0166972	0.178858	FALSE	FALSE	0.584841	0.0305627	ICH	4	10245354	0.0128742	3.69556e-06	14306	ebi-a-GCST90016940	0.0014453	20.7035
rs2910921	C	T	C	T	-0.160302	0.0840262	0.971239	FALSE	FALSE	0.233863	0.0705826	ICH	5	32348593	0.035832	8.41977e-06	14306	ebi-a-GCST90016940	0.00139705	20.0113
rs3127230	C	T	C	T	-0.0503537	-0.0305954	0.304153	FALSE	FALSE	0.230625	0.0255228	ICH	10	103392503	0.0112201	6.20326e-06	14306	ebi-a-GCST90016940	0.00140585	20.1376
rs35524804	T	C	T	C	-0.0607481	-0.0135839	0.213567	FALSE	FALSE	0.636643	0.0287553	ICH	9	100113683	0.0125216	2.44997e-06	14306	ebi-a-GCST90016940	0.00164253	23.5334
rs7359994	C	T	C	T	0.0503142	0.0111033	0.596701	FALSE	FALSE	0.641552	0.0238508	ICH	19	29408858	0.0112482	5.35895e-06	14306	ebi-a-GCST90016940	0.00139666	20.0057
rs79086868	T	C	T	C	0.0776723	-0.0519727	0.101127	FALSE	FALSE	0.183958	0.0391165	ICH	9	133791605	0.0164472	3.01426e-06	14306	ebi-a-GCST90016940	0.00155652	22.2991
rs959845	T	C	T	C	0.0493666	0.0174681	0.573753	FALSE	FALSE	0.467871	0.0240625	ICH	4	186906801	0.0107801	5.16952e-06	14306	ebi-a-GCST90016940	0.00146375	20.9682
rs9929145	G	A	G	A	-0.125721	-0.0759621	0.0490104	FALSE	FALSE	0.1629	0.0544381	ICH	16	76559184	0.0245233	2.83596e-07	14306	ebi-a-GCST90016940	0.00183376	26.2783
rs1530559	G	A	G	A	0.0772453	0.0226397	0.461774	FALSE	FALSE	0.339185	0.0236872	ICH	2	135755629	0.0176921	9.6525e-06	14306	ebi-a-GCST90016941	0.00133073	19.0601
rs16861661	G	A	G	A	-0.193287	-0.0976617	0.0652029	FALSE	FALSE	0.0413771	0.0478796	ICH	1	18501459	0.0379293	2.70128e-07	14306	ebi-a-GCST90016941	0.00181196	25.9654
rs62314653	C	A	C	A	0.177082	0.0861371	0.0594268	FALSE	FALSE	0.0838282	0.0498223	ICH	4	109896462	0.0392269	6.59189e-06	14306	ebi-a-GCST90016941	0.00142247	20.3761
rs74599091	A	G	A	G	0.191613	-0.0263962	0.0187927	FALSE	FALSE	0.762646	0.0874021	ICH	1	179720669	0.0425039	7.6952e-06	14306	ebi-a-GCST90016941	0.00141859	20.3204
rs768253	T	G	T	G	-0.0792344	-0.0132312	0.439236	FALSE	FALSE	0.575571	0.0236327	ICH	8	69010103	0.0170604	3.60761e-06	14306	ebi-a-GCST90016941	0.00150549	21.5669
rs77478751	A	G	A	G	-0.219178	0.0509597	0.118257	FALSE	FALSE	0.162636	0.0364973	ICH	3	173151665	0.0473566	5.9595e-06	14306	ebi-a-GCST90016941	0.00149508	21.4177
rs820999	G	T	G	T	0.0758291	0.00696012	0.540492	FALSE	FALSE	0.766878	0.0234772	ICH	1	16773387	0.0170151	8.88567e-06	14306	ebi-a-GCST90016941	0.00138638	19.8583
rs921925	A	C	A	C	0.0999419	0.00756663	0.212626	FALSE	FALSE	0.790817	0.0285264	ICH	19	6928017	0.0201687	5.77192e-07	14306	ebi-a-GCST90016941	0.00171347	24.5515
rs9345899	A	G	A	G	-0.124042	0.0032163	0.105666	FALSE	FALSE	0.932684	0.0380768	ICH	6	67559323	0.0278946	9.44583e-06	14306	ebi-a-GCST90016941	0.00138032	19.7714
rs10202904	G	T	G	T	0.121754	0.0362426	0.590478	FALSE	FALSE	0.130362	0.0239593	ICH	2	125440268	0.0235357	3.01432e-07	14306	ebi-a-GCST90016942	0.00186716	26.7579
rs10424197	A	G	A	G	0.111274	0.0430953	0.745066	FALSE	FALSE	0.112398	0.0271465	ICH	19	46439321	0.0247517	9.27897e-06	14306	ebi-a-GCST90016942	0.00141074	20.2077
rs4257531	G	A	G	A	0.164498	0.027556	0.105688	FALSE	FALSE	0.475266	0.0385972	ICH	3	2086167	0.0364959	7.44338e-06	14306	ebi-a-GCST90016942	0.00141807	20.3129
rs6508769	C	T	C	T	-0.153519	-0.00111732	0.853049	FALSE	FALSE	0.973075	0.033104	ICH	19	28827760	0.0344519	8.22527e-06	14306	ebi-a-GCST90016942	0.00138604	19.8535
rs6776814	T	C	T	C	-0.199566	0.167599	0.0203334	FALSE	FALSE	0.0450246	0.0836147	ICH	3	15053083	0.0411825	1.63061e-06	14306	ebi-a-GCST90016942	0.00163877	23.4794
rs73068003	G	T	G	T	-0.15814	-0.0396935	0.0965606	FALSE	FALSE	0.318327	0.039777	ICH	7	10773932	0.0351803	8.44578e-06	14306	ebi-a-GCST90016942	0.00141044	20.2034
rs73457410	A	G	A	G	0.21534	0.0523323	0.0632728	FALSE	FALSE	0.278238	0.0482643	ICH	13	41956181	0.0436695	1.40854e-06	14306	ebi-a-GCST90016942	0.00169683	24.3126
rs75208022	C	T	C	T	-0.227245	0.0295658	0.094232	FALSE	FALSE	0.461125	0.0401168	ICH	12	21338861	0.048763	5.92107e-06	14306	ebi-a-GCST90016942	0.00151576	21.7144
rs894996	C	A	C	A	0.216999	0.0456222	0.0703246	FALSE	FALSE	0.318291	0.0457148	ICH	4	104418307	0.0449076	1.87556e-06	14306	ebi-a-GCST90016942	0.00162948	23.3461
rs111966731	T	C	T	C	0.204031	-0.00311643	0.0856918	FALSE	FALSE	0.940849	0.0419984	ICH	15	93941937	0.0445746	4.56321e-06	14306	ebi-a-GCST90016943	0.00146239	20.9487
rs11246212	C	T	C	T	-0.13607	0.0588138	0.859806	FALSE	FALSE	0.0814911	0.0337602	ICH	11	610277	0.0291797	4.50837e-06	14306	ebi-a-GCST90016943	0.0015177	21.7421
rs12002250	A	C	A	C	0.196145	0.0842588	0.042336	FALSE	FALSE	0.147817	0.0582186	ICH	9	19682558	0.044523	5.53197e-06	14306	ebi-a-GCST90016943	0.00135481	19.4055
rs1569853	T	C	T	C	-0.140043	0.0148196	0.120871	FALSE	FALSE	0.680479	0.0359865	ICH	6	38550301	0.0281704	7.45178e-07	14306	ebi-a-GCST90016943	0.00172452	24.7102
rs17138946	G	T	G	T	-0.189444	0.000583845	0.0673162	FALSE	FALSE	0.990026	0.0467026	ICH	16	5984558	0.0430248	8.09003e-06	14306	ebi-a-GCST90016943	0.00135337	19.3849
rs36057338	G	T	G	T	0.181604	-0.0274199	0.0331769	FALSE	FALSE	0.677901	0.0660196	ICH	4	189935314	0.0398742	6.25792e-06	14306	ebi-a-GCST90016943	0.00144784	20.7399
rs4428215	G	A	G	A	0.12561	0.0138255	0.253336	FALSE	FALSE	0.607192	0.0268934	ICH	3	171947435	0.0230053	4.87933e-08	14306	ebi-a-GCST90016943	0.00207955	29.8079
rs561239	A	G	A	G	0.105525	0.0354522	0.208474	FALSE	FALSE	0.222945	0.0290893	ICH	12	18793583	0.0236769	7.19383e-06	14306	ebi-a-GCST90016943	0.00138656	19.861
rs6000536	C	T	C	T	-0.118383	-0.0427356	0.169239	FALSE	FALSE	0.17347	0.031397	ICH	22	37421469	0.0241355	7.3872e-07	14306	ebi-a-GCST90016943	0.00167887	24.055
rs62435498	C	A	C	A	0.181521	-0.0157688	0.102917	FALSE	FALSE	0.684072	0.0387522	ICH	7	1794263	0.0400608	7.4583e-06	14306	ebi-a-GCST90016943	0.00143309	20.5283
rs736744	T	C	T	C	-0.105642	-0.0169553	0.568334	FALSE	FALSE	0.474107	0.0236868	ICH	9	87514407	0.0200648	1.49417e-07	14306	ebi-a-GCST90016943	0.00193395	27.7168
rs7993559	A	C	A	C	-0.0921059	0.00607515	0.556337	FALSE	FALSE	0.797988	0.0237356	ICH	13	23443627	0.0201114	5.03733e-06	14306	ebi-a-GCST90016943	0.00146398	20.9715
rs80330081	A	C	A	C	-0.18756	-0.0143059	0.104377	FALSE	FALSE	0.708721	0.0382946	ICH	4	67427392	0.0423688	6.64003e-06	14306	ebi-a-GCST90016943	0.00136797	19.5942
rs934049	G	A	G	A	0.109751	-0.00802995	0.210553	FALSE	FALSE	0.780162	0.0287701	ICH	2	16056779	0.0238636	4.21143e-06	14306	ebi-a-GCST90016943	0.00147634	21.1487
rs10965428	C	A	C	A	-0.119902	-0.110712	0.0560311	FALSE	FALSE	0.0300372	0.0510286	ICH	9	22718481	0.0258219	4.29151e-06	14306	ebi-a-GCST90016944	0.00150489	21.5584
rs111582866	G	A	G	A	-0.113957	0.0798983	0.0879176	FALSE	FALSE	0.0545808	0.0415661	ICH	16	48742489	0.0256403	7.06627e-06	14306	ebi-a-GCST90016944	0.00137885	19.7504
rs12050685	A	G	A	G	-0.0670948	-0.0366106	0.281439	FALSE	FALSE	0.159336	0.0260146	ICH	15	73477482	0.015239	9.18523e-06	14306	ebi-a-GCST90016944	0.00135319	19.3822
rs16970009	A	G	A	G	0.187381	0.111033	0.020003	FALSE	FALSE	0.194664	0.085614	ICH	17	32862601	0.0429572	7.31526e-06	14306	ebi-a-GCST90016944	0.00132826	19.0247
rs4822728	T	C	T	C	0.0685479	0.00268478	0.482304	FALSE	FALSE	0.908786	0.0234335	ICH	22	26891808	0.0149032	4.71846e-06	14306	ebi-a-GCST90016944	0.00147662	21.1528
rs6972479	A	G	A	G	-0.0781862	0.0313013	0.206364	FALSE	FALSE	0.28191	0.0290894	ICH	7	116918060	0.0175366	7.74819e-06	14306	ebi-a-GCST90016944	0.00138755	19.8751
rs72756943	G	A	G	A	0.13988	-0.00793711	0.0671829	FALSE	FALSE	0.866019	0.0470439	ICH	5	26531908	0.0303029	3.3522e-06	14306	ebi-a-GCST90016944	0.00148723	21.305
rs73139353	A	C	A	C	-0.222573	0.0144579	0.0885102	FALSE	FALSE	0.726348	0.0413096	ICH	3	97972214	0.0484634	8.71325e-06	14306	ebi-a-GCST90016944	0.00147217	21.089
rs76022354	C	T	C	T	0.24289	0.0635415	0.0498901	FALSE	FALSE	0.239609	0.0540336	ICH	10	94306385	0.0500406	1.82856e-06	14306	ebi-a-GCST90016944	0.00164415	23.5567
rs78909003	T	C	T	C	-0.241159	-0.00427558	0.0549802	FALSE	FALSE	0.933779	0.0514568	ICH	9	105650242	0.0498372	2.04894e-06	14306	ebi-a-GCST90016944	0.00163407	23.412
rs9382510	C	T	C	T	-0.0881865	-0.00026049	0.264428	FALSE	FALSE	0.992246	0.0268044	ICH	6	55448491	0.0169965	2.476e-07	14306	ebi-a-GCST90016944	0.00187824	26.9169
rs9895850	T	C	T	C	-0.176406	0.0161744	0.0440359	FALSE	FALSE	0.777514	0.0572422	ICH	17	64535013	0.041017	9.0826e-06	14306	ebi-a-GCST90016944	0.00129128	18.4943
rs9938097	C	T	C	T	0.0710386	0.00577518	0.609926	FALSE	FALSE	0.810581	0.0240957	ICH	16	84977389	0.0158024	8.22602e-06	14306	ebi-a-GCST90016944	0.00141062	20.2061
rs117452796	A	G	A	G	-0.257982	-0.0348814	0.0320233	FALSE	FALSE	0.603786	0.0672135	ICH	9	9423378	0.0549569	3.15297e-06	14306	ebi-a-GCST90016945	0.00153797	22.033
rs11787651	A	G	A	G	0.128888	0.0275655	0.0828965	FALSE	FALSE	0.519965	0.0428435	ICH	9	15134457	0.0288764	8.28972e-06	14306	ebi-a-GCST90016945	0.00139065	19.9195
rs12144792	C	T	C	T	0.064399	-0.00660983	0.375665	FALSE	FALSE	0.784737	0.0241983	ICH	1	27418225	0.0141246	5.82237e-06	14306	ebi-a-GCST90016945	0.00145097	20.7848
rs12634826	T	G	T	G	-0.0739885	-0.0158482	0.382929	FALSE	FALSE	0.517059	0.0244615	ICH	3	182984048	0.0150931	1.01109e-06	14306	ebi-a-GCST90016945	0.00167697	24.0276
rs12992764	T	G	T	G	0.0684213	0.023106	0.428224	FALSE	FALSE	0.330959	0.0237671	ICH	2	188895743	0.0141137	1.46157e-06	14306	ebi-a-GCST90016945	0.0016401	23.4985
rs150600492	A	C	A	C	0.135774	-0.0946784	0.0582399	FALSE	FALSE	0.0593677	0.0502149	ICH	10	129175962	0.0289757	2.31308e-06	14306	ebi-a-GCST90016945	0.00153243	21.9535
rs35703006	G	T	G	T	0.0812655	-0.054505	0.244831	FALSE	FALSE	0.0461073	0.0273289	ICH	8	28614217	0.0164355	4.94778e-07	14306	ebi-a-GCST90016945	0.00170603	24.4448
rs4990837	G	A	G	A	-0.0910387	-0.0103776	0.802762	FALSE	FALSE	0.72714	0.0297409	ICH	8	3580757	0.0185869	1.74193e-06	14306	ebi-a-GCST90016945	0.00167414	23.9871
rs75430375	C	T	C	T	-0.147941	0.0293253	0.0456176	FALSE	FALSE	0.605054	0.0567061	ICH	5	89252884	0.0317498	3.40847e-06	14306	ebi-a-GCST90016945	0.00151537	21.7087
rs75898026	A	G	A	G	-0.0821779	0.034786	0.211083	FALSE	FALSE	0.229137	0.028926	ICH	13	113561082	0.0173541	2.02209e-06	14306	ebi-a-GCST90016945	0.00156498	22.4205
rs117020988	C	T	C	T	0.182411	0.0377734	0.0808687	FALSE	FALSE	0.379696	0.0429997	ICH	7	46710977	0.0372126	1.02795e-06	14306	ebi-a-GCST90016946	0.00167678	24.0249
rs12377846	C	A	C	A	-0.252	0.0204551	0.0279303	FALSE	FALSE	0.775981	0.0718833	ICH	9	16786784	0.0511627	7.26256e-07	14306	ebi-a-GCST90016946	0.00169293	24.2568
rs12986312	T	G	T	G	0.0571818	-0.0229203	0.299913	FALSE	FALSE	0.370411	0.0255892	ICH	19	17414138	0.0125947	5.76713e-06	14306	ebi-a-GCST90016946	0.00143879	20.6101
rs1467258	G	A	G	A	0.072584	0.00713833	0.186436	FALSE	FALSE	0.814443	0.030415	ICH	17	38216487	0.0162321	7.89805e-06	14306	ebi-a-GCST90016946	0.00139575	19.9927
rs1520207	T	C	T	C	-0.0525658	0.000195741	0.501261	FALSE	FALSE	0.993368	0.0235501	ICH	3	151781175	0.0112476	3.16548e-06	14306	ebi-a-GCST90016946	0.00152442	21.8387
rs4692811	C	T	C	T	0.0642075	0.015836	0.340985	FALSE	FALSE	0.521876	0.0247261	ICH	4	171180190	0.0126913	4.21124e-07	14306	ebi-a-GCST90016946	0.00178593	25.5917
rs59865771	C	T	C	T	-0.0573764	-0.0107179	0.340921	FALSE	FALSE	0.664398	0.0247042	ICH	16	89246670	0.0127192	7.69024e-06	14306	ebi-a-GCST90016946	0.0014204	20.3463
rs61841503	G	A	G	A	0.0919658	0.00601463	0.129605	FALSE	FALSE	0.86338	0.0349539	ICH	10	17019559	0.0161331	9.80122e-09	14306	ebi-a-GCST90016946	0.00226628	32.4905
rs6721459	G	A	G	A	-0.0509823	0.0270763	0.406138	FALSE	FALSE	0.256939	0.023884	ICH	2	67852836	0.0111975	5.07762e-06	14306	ebi-a-GCST90016946	0.00144694	20.727
rs76982728	T	C	T	C	0.124203	-0.0470191	0.0210606	FALSE	FALSE	0.566093	0.0819414	ICH	7	44312824	0.0266923	3.24056e-06	14306	ebi-a-GCST90016946	0.00151118	21.6487
rs77540684	T	G	T	G	0.106725	-0.0708268	0.095442	FALSE	FALSE	0.0764857	0.0399824	ICH	10	14650535	0.0245638	8.13711e-06	14306	ebi-a-GCST90016946	0.0013178	18.8747
rs9573937	A	G	A	G	-0.0693637	-0.0183243	0.164283	FALSE	FALSE	0.563387	0.031713	ICH	13	77351196	0.0142907	1.70589e-06	14306	ebi-a-GCST90016946	0.00164409	23.5557
rs10762312	A	G	A	G	0.052368	0.000739444	0.690631	FALSE	FALSE	0.976679	0.0252947	ICH	10	71571863	0.0118814	8.70362e-06	14306	ebi-a-GCST90016947	0.00135609	19.4239
rs10858364	G	T	G	T	0.055316	0.0156698	0.253782	FALSE	FALSE	0.569899	0.027578	ICH	9	138076081	0.012085	4.31062e-06	14306	ebi-a-GCST90016947	0.00146236	20.9482
rs12486680	A	C	A	C	0.0984639	-0.0173082	0.106496	FALSE	FALSE	0.649299	0.0380622	ICH	3	191568066	0.0218573	4.29082e-06	14306	ebi-a-GCST90016947	0.00141653	20.2909
rs17065783	A	G	A	G	-0.059133	0.0137262	0.159149	FALSE	FALSE	0.669237	0.032131	ICH	3	62035586	0.0122235	1.79349e-06	14306	ebi-a-GCST90016947	0.0016332	23.3996
rs1980561	A	G	A	G	-0.0485289	0.0248895	0.473255	FALSE	FALSE	0.289494	0.0234977	ICH	14	63386516	0.0109284	8.9454e-06	14306	ebi-a-GCST90016947	0.00137648	19.7164
rs35233670	T	C	T	C	-0.0473576	-0.00572695	0.525058	FALSE	FALSE	0.806943	0.0234354	ICH	17	63750903	0.010602	7.90988e-06	14306	ebi-a-GCST90016947	0.00139277	19.95
rs35961441	A	C	A	C	0.0915257	-0.0562629	0.0381531	FALSE	FALSE	0.360673	0.0615512	ICH	1	240929774	0.0207306	8.37394e-06	14306	ebi-a-GCST90016947	0.00136067	19.4895
rs6953849	A	G	A	G	0.0718149	0.0151745	0.178495	FALSE	FALSE	0.619126	0.0305267	ICH	7	69251692	0.0150724	2.44478e-06	14306	ebi-a-GCST90016947	0.00158437	22.6988
rs7330827	T	C	T	C	-0.103842	0.0415033	0.0593337	FALSE	FALSE	0.403641	0.0496964	ICH	13	23531802	0.0237355	8.04896e-06	14306	ebi-a-GCST90016947	0.00133614	19.1376
rs864093	A	C	A	C	-0.0527939	0.0217468	0.211893	FALSE	FALSE	0.449598	0.0287624	ICH	4	149825977	0.0117499	9.59798e-06	14306	ebi-a-GCST90016947	0.00140919	20.1854
rs12057990	C	T	C	T	0.0589878	0.0376585	0.275384	FALSE	FALSE	0.151203	0.0262374	ICH	1	99470269	0.0132268	8.9747e-06	14306	ebi-a-GCST90016948	0.00138833	19.8863
rs12118202	T	C	T	C	-0.0751986	0.0136184	0.18023	FALSE	FALSE	0.654921	0.0304705	ICH	1	210681370	0.0147265	5.5423e-07	14306	ebi-a-GCST90016948	0.00181933	26.0711
rs13069367	A	C	A	C	-0.0539768	-0.00207946	0.406759	FALSE	FALSE	0.930816	0.0239521	ICH	3	71801830	0.0119687	7.39486e-06	14306	ebi-a-GCST90016948	0.00141966	20.3357
rs148376875	T	G	T	G	0.084515	-0.00152209	0.153401	FALSE	FALSE	0.962822	0.0326536	ICH	3	170126707	0.0179163	2.08027e-06	14306	ebi-a-GCST90016948	0.00155302	22.249
rs2206482	T	G	T	G	-0.0569105	-0.0259943	0.395334	FALSE	FALSE	0.279301	0.0240268	ICH	20	9771109	0.0117486	1.30377e-06	14306	ebi-a-GCST90016948	0.0016375	23.4613
rs2278540	G	A	G	A	0.0554249	-0.030691	0.364231	FALSE	FALSE	0.208125	0.0243824	ICH	3	32408916	0.0123265	8.43587e-06	14306	ebi-a-GCST90016948	0.00141123	20.2148
rs34660375	A	G	A	G	-0.0805894	0.0047251	0.151995	FALSE	FALSE	0.88701	0.0332547	ICH	5	180283881	0.0178291	7.40321e-06	14306	ebi-a-GCST90016948	0.00142613	20.4285
rs3758087	C	T	C	T	-0.0564199	-0.0243673	0.723515	FALSE	FALSE	0.35343	0.0262591	ICH	8	23714609	0.0124655	8.60578e-06	14306	ebi-a-GCST90016948	0.0014299	20.4826
rs3860225	A	G	A	G	0.083936	-0.0332684	0.0903822	FALSE	FALSE	0.414025	0.0407286	ICH	1	111161677	0.0167936	5.4968e-07	14306	ebi-a-GCST90016948	0.00174314	24.9775
rs4493272	T	C	T	C	-0.0604992	0.0276495	0.477274	FALSE	FALSE	0.238921	0.0234778	ICH	2	118910912	0.0118027	3.02315e-07	14306	ebi-a-GCST90016948	0.00183325	26.271
rs4685827	T	C	T	C	-0.0679529	0.00358962	0.240689	FALSE	FALSE	0.895962	0.0274511	ICH	3	4864877	0.0145407	2.77192e-06	14306	ebi-a-GCST90016948	0.00152428	21.8366
rs7252711	G	A	G	A	0.0740876	0.0852668	0.890549	FALSE	FALSE	0.0238924	0.0377477	ICH	19	17460999	0.0161926	5.56583e-06	14306	ebi-a-GCST90016948	0.00146118	20.9313
rs7975087	C	A	C	A	-0.0601448	-0.0416131	0.173941	FALSE	FALSE	0.180432	0.0310678	ICH	12	21404832	0.0135454	7.59451e-06	14306	ebi-a-GCST90016948	0.00137625	19.713
rs912860	A	G	A	G	0.229046	-0.0381029	0.97697	FALSE	FALSE	0.625626	0.0780967	ICH	14	33706908	0.0483124	9.29929e-07	14306	ebi-a-GCST90016948	0.00156866	22.4733
rs9586501	G	A	G	A	0.0592681	0.0291602	0.261473	FALSE	FALSE	0.273659	0.0266382	ICH	13	105075823	0.0127329	2.58988e-06	14306	ebi-a-GCST90016948	0.00151221	21.6634
rs9958960	G	A	G	A	-0.0914807	-0.0567637	0.153319	FALSE	FALSE	0.0803323	0.0324594	ICH	18	63018983	0.0173611	1.06324e-07	14306	ebi-a-GCST90016948	0.00193706	27.7616
rs1035406	G	A	G	A	-0.11354	-0.00440197	0.115529	FALSE	FALSE	0.904525	0.0366994	ICH	5	119372737	0.0250863	5.84454e-06	14306	ebi-a-GCST90016949	0.00142983	20.4816
rs11591293	G	T	G	T	0.0743184	-0.018832	0.424996	FALSE	FALSE	0.427319	0.0237242	ICH	10	113419797	0.0158724	2.67147e-06	14306	ebi-a-GCST90016949	0.00153012	21.9203
rs13336560	C	T	C	T	-0.0701719	-0.0115782	0.543784	FALSE	FALSE	0.627571	0.0238653	ICH	16	88554243	0.0158061	9.17339e-06	14306	ebi-a-GCST90016949	0.00137582	19.7068
rs1549633	A	C	A	C	0.0999312	0.0446257	0.115339	FALSE	FALSE	0.225549	0.0368228	ICH	5	27945645	0.0218634	4.70392e-06	14306	ebi-a-GCST90016949	0.00145819	20.8884
rs1923415	A	G	A	G	-0.0999238	0.00777765	0.0883945	FALSE	FALSE	0.851303	0.0414906	ICH	6	89268715	0.0227326	9.63696e-06	14306	ebi-a-GCST90016949	0.00134876	19.3187
rs3754624	C	T	C	T	0.0971389	-0.034006	0.176398	FALSE	FALSE	0.267595	0.0306742	ICH	2	225633812	0.0200064	1.71479e-06	14306	ebi-a-GCST90016949	0.00164519	23.5715
rs4278423	T	C	T	C	0.107529	0.0528687	0.062885	FALSE	FALSE	0.276515	0.0485845	ICH	10	2670553	0.0235725	3.12018e-06	14306	ebi-a-GCST90016949	0.00145241	20.8056
rs61933850	G	A	G	A	0.164808	0.0168487	0.136678	FALSE	FALSE	0.622267	0.0342008	ICH	12	73139398	0.0360647	7.22587e-06	14306	ebi-a-GCST90016949	0.00145761	20.88
rs6679026	T	C	T	C	0.111984	0.00259047	0.100682	FALSE	FALSE	0.947015	0.0389804	ICH	1	78619512	0.0251088	9.94672e-06	14306	ebi-a-GCST90016949	0.00138848	19.8884
rs7001029	C	T	C	T	0.117366	0.0231444	0.0931471	FALSE	FALSE	0.568721	0.0406088	ICH	8	131958403	0.0261324	5.34749e-06	14306	ebi-a-GCST90016949	0.00140798	20.1681
rs72714493	A	G	A	G	0.0816858	0.0392674	0.150962	FALSE	FALSE	0.233724	0.032975	ICH	1	92206218	0.0180791	7.3492e-06	14306	ebi-a-GCST90016949	0.00142496	20.4117
rs74354280	C	T	C	T	-0.0911896	0.0272634	0.278338	FALSE	FALSE	0.296629	0.0261222	ICH	4	134192918	0.0204907	6.67298e-06	14306	ebi-a-GCST90016949	0.00138248	19.8023
rs76784716	A	G	A	G	0.136049	0.0583495	0.113588	FALSE	FALSE	0.114898	0.0370107	ICH	2	169033340	0.0285767	1.48988e-06	14306	ebi-a-GCST90016949	0.00158183	22.6624
rs9813022	A	G	A	G	-0.0842444	-0.0172573	0.374131	FALSE	FALSE	0.476302	0.0242288	ICH	3	13726736	0.0163583	2.53122e-07	14306	ebi-a-GCST90016949	0.00185047	26.5183
rs10217435	C	T	C	T	-0.0883756	-0.00342357	0.140772	FALSE	FALSE	0.919019	0.0336734	ICH	9	86052655	0.0197506	6.50759e-06	14306	ebi-a-GCST90016950	0.00139759	20.019
rs10832801	A	C	A	C	-0.0534763	0.0290199	0.284978	FALSE	FALSE	0.26741	0.0261666	ICH	11	17589129	0.0122666	7.50412e-06	14306	ebi-a-GCST90016950	0.00132672	19.0026
rs1939881	G	A	G	A	-0.105589	0.0209314	0.0581157	FALSE	FALSE	0.677347	0.0503054	ICH	11	95304834	0.0206213	5.64378e-07	14306	ebi-a-GCST90016950	0.00182933	26.2147
rs2447496	A	G	A	G	0.0549203	-0.0458327	0.732144	FALSE	FALSE	0.0850472	0.026614	ICH	8	99188924	0.0121904	6.08611e-06	14306	ebi-a-GCST90016950	0.00141676	20.2941
rs2833282	G	A	G	A	0.0711137	-0.019797	0.150824	FALSE	FALSE	0.546473	0.032828	ICH	21	32496710	0.0156966	4.31102e-06	14306	ebi-a-GCST90016950	0.0014327	20.5227
rs36021379	A	G	A	G	-0.0656005	-0.0273871	0.158411	FALSE	FALSE	0.396493	0.0322999	ICH	21	28515912	0.0144903	7.19515e-06	14306	ebi-a-GCST90016950	0.0014306	20.4927
rs4264350	T	C	T	C	-0.0526393	-0.0240536	0.459827	FALSE	FALSE	0.3065	0.0235221	ICH	15	71658642	0.0108555	1.34831e-06	14306	ebi-a-GCST90016950	0.00164093	23.5104
rs59663348	G	A	G	A	0.0570915	-0.0219729	0.245632	FALSE	FALSE	0.418994	0.0271886	ICH	18	4069710	0.0125048	6.12238e-06	14306	ebi-a-GCST90016950	0.00145492	20.8415
rs62532512	A	C	A	C	0.0504257	0.00689754	0.567718	FALSE	FALSE	0.771303	0.0237297	ICH	9	14158854	0.0107399	2.76427e-06	14306	ebi-a-GCST90016950	0.00153857	22.0416
rs6744030	C	T	C	T	0.0696747	0.0379238	0.213392	FALSE	FALSE	0.187457	0.0287707	ICH	2	174257127	0.0157103	9.31515e-06	14306	ebi-a-GCST90016950	0.00137299	19.6662
rs6837275	A	G	A	G	0.0570355	-0.00767885	0.300542	FALSE	FALSE	0.765054	0.0256947	ICH	4	187842232	0.011887	1.447e-06	14306	ebi-a-GCST90016950	0.00160668	23.0189
rs74474130	T	G	T	G	0.137747	-0.0599031	0.0359085	FALSE	FALSE	0.345006	0.0634352	ICH	14	90270821	0.0295688	3.61377e-06	14306	ebi-a-GCST90016950	0.00151468	21.6988
rs77885767	C	T	C	T	-0.156209	0.0597191	0.0459806	FALSE	FALSE	0.284799	0.055833	ICH	14	21548634	0.0336482	2.84695e-06	14306	ebi-a-GCST90016950	0.00150424	21.549
rs7832304	T	G	T	G	-0.0724262	0.0603359	0.126365	FALSE	FALSE	0.0869281	0.0352463	ICH	8	134444155	0.016063	8.70923e-06	14306	ebi-a-GCST90016950	0.00141907	20.3272
rs8130320	A	G	A	G	-0.048924	-0.0409905	0.558341	FALSE	FALSE	0.0822943	0.0235913	ICH	21	40580258	0.0106843	4.72748e-06	14306	ebi-a-GCST90016950	0.00146352	20.9648
rs9389714	C	T	C	T	-0.0636841	0.0198784	0.0876285	FALSE	FALSE	0.634417	0.0418038	ICH	6	100244667	0.0143416	8.79063e-06	14306	ebi-a-GCST90016950	0.00137642	19.7154
rs9578457	G	A	G	A	-0.141478	0.0354564	0.0480596	FALSE	FALSE	0.520216	0.0551411	ICH	13	22867356	0.0315848	3.99448e-06	14306	ebi-a-GCST90016950	0.00140054	20.0614
rs9603208	G	T	G	T	0.0821173	-0.0196948	0.0995501	FALSE	FALSE	0.614977	0.039156	ICH	13	38044689	0.0159596	1.91801e-07	14306	ebi-a-GCST90016950	0.00184716	26.4706
rs10093275	T	C	T	C	-0.0534595	0.0536654	0.669658	FALSE	FALSE	0.0309172	0.0248665	ICH	8	69732887	0.011677	5.35229e-06	14306	ebi-a-GCST90016951	0.00146296	20.9569
rs10166469	C	T	C	T	0.053336	-0.0420178	0.746272	FALSE	FALSE	0.118106	0.0268867	ICH	2	29829167	0.0120209	8.52158e-06	14306	ebi-a-GCST90016951	0.0013742	19.6837
rs1158100	G	A	G	A	0.0490539	-0.0186579	0.567278	FALSE	FALSE	0.429713	0.0236271	ICH	8	4555684	0.0109865	8.60855e-06	14306	ebi-a-GCST90016951	0.00139157	19.9328
rs1612733	T	C	T	C	0.108708	0.0712728	0.0547299	FALSE	FALSE	0.1683	0.0517337	ICH	1	107661606	0.0238006	4.22435e-06	14306	ebi-a-GCST90016951	0.00145612	20.8587
rs17376049	T	C	T	C	0.0848534	0.00622597	0.108925	FALSE	FALSE	0.868756	0.0376787	ICH	1	61425267	0.0172114	7.29625e-07	14306	ebi-a-GCST90016951	0.0016961	24.3022
rs2113833	C	T	C	T	-0.169146	0.0324132	0.966952	FALSE	FALSE	0.622783	0.0658926	ICH	2	218216801	0.0355009	1.14464e-06	14306	ebi-a-GCST90016951	0.0015843	22.6978
rs3009418	A	C	A	C	-0.0927607	0.00465035	0.952467	FALSE	FALSE	0.933754	0.0559454	ICH	1	147744468	0.0210123	8.6902e-06	14306	ebi-a-GCST90016951	0.00136041	19.4859
rs55793120	T	C	T	C	0.13822	-0.0158336	0.0615348	FALSE	FALSE	0.749761	0.0496421	ICH	12	47384118	0.0266152	1.44338e-07	14306	ebi-a-GCST90016951	0.00188168	26.9663
rs56199908	T	C	T	C	-0.199327	0.0375024	0.0544596	FALSE	FALSE	0.467736	0.0516444	ICH	9	2801371	0.0410444	1.66414e-06	14306	ebi-a-GCST90016951	0.00164585	23.5811
rs76724913	T	G	T	G	0.0901053	0.00732508	0.097547	FALSE	FALSE	0.853476	0.0396625	ICH	1	24473669	0.0203104	9.60484e-06	14306	ebi-a-GCST90016951	0.00137388	19.679
rs10028567	C	T	C	T	-0.0934027	0.0210682	0.120479	FALSE	FALSE	0.556213	0.0358014	ICH	4	53657577	0.0190343	3.72495e-06	14306	ebi-a-GCST90016952	0.00168034	24.076
rs11110281	T	C	T	C	-0.130554	-0.0314741	0.0485182	FALSE	FALSE	0.565005	0.0546973	ICH	12	100584014	0.0225943	1.40136e-08	14306	ebi-a-GCST90016952	0.00232837	33.3827
rs16950051	A	G	A	G	0.107008	-0.0145151	0.0653772	FALSE	FALSE	0.760797	0.0476792	ICH	12	120729505	0.0236973	5.33814e-06	14306	ebi-a-GCST90016952	0.0014233	20.388
rs2370083	G	T	G	T	-0.0842751	-0.0375883	0.0638417	FALSE	FALSE	0.431926	0.0478284	ICH	14	97526750	0.0184509	4.25667e-06	14306	ebi-a-GCST90016952	0.00145617	20.8594
rs28718126	A	G	A	G	0.109069	0.0604589	0.0322765	FALSE	FALSE	0.362303	0.0663665	ICH	8	15312558	0.0246868	9.41044e-06	14306	ebi-a-GCST90016952	0.00136258	19.517
rs2952251	G	A	G	A	0.0639298	-0.00435282	0.771858	FALSE	FALSE	0.87629	0.0279611	ICH	8	10143164	0.0126525	3.72237e-07	14306	ebi-a-GCST90016952	0.0017814	25.5266
rs35344081	G	A	G	A	0.0609349	0.0477193	0.263315	FALSE	FALSE	0.0727797	0.0265962	ICH	16	991253	0.0129703	2.63846e-06	14306	ebi-a-GCST90016952	0.00154044	22.0684
rs57646748	G	A	G	A	-0.088021	-0.054495	0.0385872	FALSE	FALSE	0.37359	0.0612462	ICH	4	37452858	0.019876	7.88352e-06	14306	ebi-a-GCST90016952	0.00136899	19.6089
rs6806351	T	C	T	C	-0.0619209	-0.00571572	0.219364	FALSE	FALSE	0.840379	0.0283786	ICH	3	132058723	0.0135744	6.93793e-06	14306	ebi-a-GCST90016952	0.00145239	20.8052
rs77558518	A	G	A	G	-0.104239	-0.0145373	0.0953319	FALSE	FALSE	0.717579	0.0401921	ICH	5	174173171	0.022806	3.72195e-06	14306	ebi-a-GCST90016952	0.00145818	20.8882
rs77968078	G	A	G	A	-0.0993013	-0.0305097	0.0602698	FALSE	FALSE	0.537585	0.0494911	ICH	1	240441766	0.0224788	7.93341e-06	14306	ebi-a-GCST90016952	0.00136224	19.5121
rs7916711	A	G	A	G	0.0959639	-0.00118724	0.13891	FALSE	FALSE	0.971921	0.0337294	ICH	10	28588269	0.021545	6.32732e-06	14306	ebi-a-GCST90016952	0.00138485	19.8364
rs957755	T	G	T	G	-0.0642449	0.00229253	0.139367	FALSE	FALSE	0.94594	0.0338101	ICH	7	46778653	0.0142702	7.41515e-06	14306	ebi-a-GCST90016952	0.00141476	20.2655
rs11150282	T	C	T	C	0.098235	0.00428098	0.359465	FALSE	FALSE	0.861161	0.0244771	ICH	16	80493705	0.0197127	7.36055e-07	14306	ebi-a-GCST90016953	0.00173288	24.8302
rs113884518	T	C	T	C	-0.20591	0.163733	0.0245563	FALSE	FALSE	0.0307022	0.0757707	ICH	9	24648997	0.0455376	7.7398e-06	14306	ebi-a-GCST90016953	0.00142717	20.4434
rs28678345	T	C	T	C	0.213083	-0.000853054	0.0485416	FALSE	FALSE	0.987629	0.0550154	ICH	17	53906328	0.0471377	8.05954e-06	14306	ebi-a-GCST90016953	0.00142634	20.4315
rs367480	A	G	A	G	0.0841649	0.0272761	0.641262	FALSE	FALSE	0.267139	0.0245802	ICH	11	2937631	0.0185948	7.52419e-06	14306	ebi-a-GCST90016953	0.00143001	20.4842
rs4129395	G	A	G	A	0.0904264	-0.0227154	0.486474	FALSE	FALSE	0.33265	0.0234473	ICH	9	115975389	0.0185253	1.21742e-06	14306	ebi-a-GCST90016953	0.00166272	23.8232
rs789069	A	C	A	C	-0.10413	0.0750915	0.14062	FALSE	FALSE	0.0258893	0.0337056	ICH	18	1008278	0.0234459	6.5001e-06	14306	ebi-a-GCST90016953	0.0013769	19.7223
rs79790072	T	C	T	C	0.226103	0.0523347	0.0308123	FALSE	FALSE	0.443684	0.0683233	ICH	15	100747683	0.0488017	3.5381e-06	14306	ebi-a-GCST90016953	0.00149821	21.4626
rs8028558	A	G	A	G	0.08346	-0.00896901	0.357913	FALSE	FALSE	0.713536	0.0244313	ICH	15	62055753	0.0188504	9.78228e-06	14306	ebi-a-GCST90016953	0.00136837	19.5999
rs9864379	T	C	T	C	-0.160521	0.0344541	0.14966	FALSE	FALSE	0.298134	0.0331148	ICH	3	14306949	0.0292752	4.65876e-08	14306	ebi-a-GCST90016953	0.00209717	30.061
rs11779863	G	A	G	A	-0.0772768	0.0146224	0.159179	FALSE	FALSE	0.650065	0.0322312	ICH	8	15406830	0.0172171	6.68852e-06	14306	ebi-a-GCST90016954	0.00140621	20.1427
rs12566890	T	G	T	G	-0.103134	0.0120754	0.131525	FALSE	FALSE	0.729303	0.0348945	ICH	1	61850864	0.0241775	8.11204e-06	14306	ebi-a-GCST90016954	0.00127031	18.1937
rs13100746	C	T	C	T	0.0638979	0.00925468	0.445355	FALSE	FALSE	0.694301	0.0235473	ICH	3	165846506	0.0142685	7.28853e-06	14306	ebi-a-GCST90016954	0.00139988	20.0519
rs17235252	T	C	T	C	-0.122002	0.0334861	0.119101	FALSE	FALSE	0.354312	0.036152	ICH	7	82536037	0.0255463	2.15879e-06	14306	ebi-a-GCST90016954	0.00159172	22.8043
rs3932485	C	T	C	T	0.0626209	-0.00317511	0.391516	FALSE	FALSE	0.894803	0.0240122	ICH	3	184193482	0.0141623	9.92865e-06	14306	ebi-a-GCST90016954	0.00136477	19.5484
rs515984	C	T	C	T	0.0875451	0.00855282	0.884142	FALSE	FALSE	0.815984	0.0367525	ICH	10	3521459	0.0190685	6.61363e-06	14306	ebi-a-GCST90016954	0.0014712	21.0751
rs638542	A	G	A	G	0.070592	-0.00871853	0.711412	FALSE	FALSE	0.735631	0.0258216	ICH	1	109845252	0.0157049	5.17285e-06	14306	ebi-a-GCST90016954	0.00141029	20.2013
rs74603314	T	C	T	C	0.230767	-0.0625271	0.0401552	FALSE	FALSE	0.300258	0.0603613	ICH	14	46519718	0.0489701	2.27641e-06	14306	ebi-a-GCST90016954	0.00154986	22.2037
rs7706512	A	G	A	G	-0.0657351	0.0208805	0.477773	FALSE	FALSE	0.37383	0.0234791	ICH	5	17443654	0.0138979	2.27206e-06	14306	ebi-a-GCST90016954	0.00156135	22.3684
rs7801843	A	G	A	G	-0.0869495	0.0573736	0.152185	FALSE	FALSE	0.0787118	0.0326318	ICH	7	4105705	0.0194509	9.46891e-06	14306	ebi-a-GCST90016954	0.00139486	19.9799
rs7853673	A	G	A	G	0.0624389	-0.0556568	0.536881	FALSE	FALSE	0.0179987	0.0235271	ICH	9	116711241	0.0139833	6.73256e-06	14306	ebi-a-GCST90016954	0.00139177	19.9357
rs949341	A	G	A	G	-0.0656602	-0.00166502	0.721081	FALSE	FALSE	0.949421	0.0262481	ICH	11	112386785	0.0147216	7.73286e-06	14306	ebi-a-GCST90016954	0.00138859	19.8899
rs11251024	G	A	G	A	0.104201	0.00418346	0.264548	FALSE	FALSE	0.875331	0.0266647	ICH	10	2095726	0.0206737	6.62796e-07	14306	ebi-a-GCST90016955	0.00177263	25.4008
rs11606187	A	G	A	G	-0.154539	0.0149509	0.144585	FALSE	FALSE	0.653185	0.033273	ICH	11	91589600	0.0326288	3.30583e-06	14306	ebi-a-GCST90016955	0.00156558	22.4292
rs13385922	T	C	T	C	0.0929494	-0.00979297	0.346552	FALSE	FALSE	0.69114	0.0246482	ICH	2	234081324	0.0201348	3.96826e-06	14306	ebi-a-GCST90016955	0.00148742	21.3078
rs166849	A	G	A	G	-0.0911053	-0.0304043	0.584322	FALSE	FALSE	0.200805	0.0237671	ICH	2	200778866	0.0202239	7.73891e-06	14306	ebi-a-GCST90016955	0.00141652	20.2907
rs2172426	T	C	T	C	0.10212	0.0400474	0.595908	FALSE	FALSE	0.0949839	0.0239851	ICH	8	18229020	0.0198947	3.17424e-07	14306	ebi-a-GCST90016955	0.00183836	26.3443
rs267959	G	A	G	A	-0.0988612	0.0160779	0.72349	FALSE	FALSE	0.53998	0.026235	ICH	5	10737802	0.0209676	2.61993e-06	14306	ebi-a-GCST90016955	0.00155154	22.2277
rs4383094	C	T	C	T	-0.149188	0.0550363	0.858463	FALSE	FALSE	0.104232	0.0338753	ICH	15	81694972	0.0320662	4.28134e-06	14306	ebi-a-GCST90016955	0.00151077	21.6427
rs60775321	T	C	T	C	-0.0962425	-0.0490989	0.28927	FALSE	FALSE	0.0581621	0.0259169	ICH	15	97318671	0.0213842	7.10461e-06	14306	ebi-a-GCST90016955	0.00141389	20.2529
rs72671304	T	C	T	C	0.172322	0.00192485	0.0749804	FALSE	FALSE	0.965556	0.0445748	ICH	14	39425971	0.0370028	3.79577e-06	14306	ebi-a-GCST90016955	0.00151369	21.6846
rs7911787	G	T	G	T	-0.223071	-0.134605	0.0318639	FALSE	FALSE	0.0414047	0.0660002	ICH	10	98619568	0.0470232	3.38821e-06	14306	ebi-a-GCST90016955	0.00157058	22.501
rs8126061	T	C	T	C	-0.159135	0.00241821	0.125715	FALSE	FALSE	0.945126	0.0351335	ICH	20	3405239	0.0351904	7.36326e-06	14306	ebi-a-GCST90016955	0.0014274	20.4467
rs9542068	T	C	T	C	0.0990709	-0.0047525	0.335476	FALSE	FALSE	0.848181	0.024825	ICH	13	70306831	0.0218149	6.52334e-06	14306	ebi-a-GCST90016955	0.0014396	20.6217
rs111810795	C	T	C	T	-0.0867108	0.0457785	0.0981424	FALSE	FALSE	0.245564	0.0394237	ICH	14	102897930	0.0180573	1.72926e-06	14306	ebi-a-GCST90016956	0.00160925	23.0558
rs114889439	A	G	A	G	-0.253809	0.0418358	0.034512	FALSE	FALSE	0.518902	0.0648578	ICH	13	61597625	0.0539169	6.19028e-06	14306	ebi-a-GCST90016956	0.00154659	22.1566
rs12186441	G	A	G	A	0.208096	-0.0576078	0.0424854	FALSE	FALSE	0.320049	0.0579347	ICH	5	132646303	0.0453999	4.52856e-06	14306	ebi-a-GCST90016956	0.00146643	21.0067
rs12668619	A	G	A	G	0.055301	0.0207782	0.328635	FALSE	FALSE	0.405616	0.0249848	ICH	7	21637810	0.0117654	2.57365e-06	14306	ebi-a-GCST90016956	0.00154193	22.0898
rs12741784	C	T	C	T	-0.0621452	-0.0193054	0.257352	FALSE	FALSE	0.473021	0.0269037	ICH	1	50088819	0.0119266	1.28493e-07	14306	ebi-a-GCST90016956	0.00189426	27.147
rs1442060	A	G	A	G	0.0514024	0.0339163	0.459416	FALSE	FALSE	0.151217	0.023631	ICH	4	46366067	0.0112125	4.50671e-06	14306	ebi-a-GCST90016956	0.00146692	21.0136
rs1693340	T	C	T	C	0.0818934	0.087835	0.0726919	FALSE	FALSE	0.0526357	0.0453248	ICH	18	30208691	0.018245	9.25273e-06	14306	ebi-a-GCST90016956	0.00140631	20.1442
rs2175069	G	A	G	A	0.0526752	-0.0134099	0.626981	FALSE	FALSE	0.580235	0.0242475	ICH	4	23317124	0.0114886	4.63554e-06	14306	ebi-a-GCST90016956	0.00146731	21.0193
rs2561116	T	G	T	G	-0.083617	-0.0916128	0.0584226	FALSE	FALSE	0.0693649	0.0504465	ICH	5	38348199	0.0187159	7.88515e-06	14306	ebi-a-GCST90016956	0.0013933	19.9575
rs2585520	G	T	G	T	-0.0904972	0.0728245	0.0384869	FALSE	FALSE	0.233942	0.0611834	ICH	13	78785141	0.0200428	5.26926e-06	14306	ebi-a-GCST90016956	0.00142304	20.3842
rs4263802	A	G	A	G	-0.050942	0.0116477	0.670233	FALSE	FALSE	0.640293	0.024926	ICH	8	138319508	0.0114921	7.45006e-06	14306	ebi-a-GCST90016956	0.00137164	19.6468
rs4461038	G	A	G	A	0.0554965	0.026063	0.708786	FALSE	FALSE	0.312785	0.0258205	ICH	15	78546996	0.0119467	3.73474e-06	14306	ebi-a-GCST90016956	0.00150613	21.5762
rs4797169	T	C	T	C	0.0587799	0.00962476	0.237866	FALSE	FALSE	0.727091	0.0275783	ICH	18	462180	0.0128297	4.49345e-06	14306	ebi-a-GCST90016956	0.00146511	20.9877
rs61264131	A	C	A	C	0.202367	0.0112709	0.0959721	FALSE	FALSE	0.776875	0.0397711	ICH	6	139188534	0.0464388	6.74544e-06	14306	ebi-a-GCST90016956	0.00132563	18.987
rs6692542	G	A	G	A	-0.0534397	0.00331676	0.631709	FALSE	FALSE	0.89302	0.024663	ICH	1	244391618	0.0118254	8.67981e-06	14306	ebi-a-GCST90016956	0.00142547	20.4191
rs6909981	C	T	C	T	-0.0638696	-0.0193862	0.122991	FALSE	FALSE	0.588924	0.035874	ICH	6	75534152	0.0141765	5.47621e-06	14306	ebi-a-GCST90016956	0.00141683	20.295
rs79535861	A	C	A	C	0.100666	0.00587248	0.0903621	FALSE	FALSE	0.885714	0.0408578	ICH	13	38326692	0.0207016	1.57688e-06	14306	ebi-a-GCST90016956	0.00165015	23.6427
rs9345168	A	C	A	C	-0.0509102	0.0202141	0.557508	FALSE	FALSE	0.391569	0.0235932	ICH	6	92380922	0.0113253	8.48887e-06	14306	ebi-a-GCST90016956	0.00141052	20.2046
rs111862613	T	C	T	C	0.0907065	0.0309887	0.175175	FALSE	FALSE	0.321896	0.0312837	ICH	12	130309670	0.0196746	3.7313e-06	14306	ebi-a-GCST90016957	0.00148355	21.2522
rs117107102	A	G	A	G	0.204683	-0.0362702	0.0466554	FALSE	FALSE	0.514735	0.0556733	ICH	18	49473635	0.0431572	2.91823e-06	14306	ebi-a-GCST90016957	0.00156984	22.4904
rs11729256	T	C	T	C	0.0749798	0.037816	0.170075	FALSE	FALSE	0.226752	0.0312848	ICH	4	95027272	0.0150177	6.73085e-07	14306	ebi-a-GCST90016957	0.00173943	24.9242
rs12908520	G	A	G	A	0.0619104	0.022979	0.427675	FALSE	FALSE	0.33166	0.0236708	ICH	15	97570657	0.0130946	2.15139e-06	14306	ebi-a-GCST90016957	0.00156008	22.3502
rs2602429	T	C	T	C	-0.0745516	-0.04023	0.739979	FALSE	FALSE	0.133488	0.0268112	ICH	16	81063149	0.0156195	2.69942e-06	14306	ebi-a-GCST90016957	0.0015899	22.7782
rs3995795	C	T	C	T	0.064218	-0.0223212	0.400869	FALSE	FALSE	0.35425	0.0240952	ICH	10	11389614	0.0140994	5.02528e-06	14306	ebi-a-GCST90016957	0.00144799	20.742
rs4242783	A	G	A	G	-0.0687992	-0.00422304	0.717401	FALSE	FALSE	0.871775	0.0261644	ICH	10	5064327	0.0147694	2.75442e-06	14306	ebi-a-GCST90016957	0.00151448	21.696
rs4936098	G	A	G	A	-0.0648691	-0.000936112	0.651425	FALSE	FALSE	0.969631	0.0245886	ICH	11	130280667	0.0135928	1.1293e-06	14306	ebi-a-GCST90016957	0.00158946	22.7718
rs61779207	G	A	G	A	-0.0758811	-0.0390575	0.2224	FALSE	FALSE	0.167282	0.0282822	ICH	1	41074472	0.0167762	6.63025e-06	14306	ebi-a-GCST90016957	0.00142804	20.4559
rs74542928	T	C	T	C	0.112124	0.0140045	0.0478195	FALSE	FALSE	0.798984	0.0549927	ICH	4	100544188	0.0236422	1.64611e-06	14306	ebi-a-GCST90016957	0.00156972	22.4885
rs9349825	A	G	A	G	-0.0704354	-0.014521	0.189742	FALSE	FALSE	0.62834	0.0299982	ICH	6	56341481	0.0147128	2.51287e-06	14306	ebi-a-GCST90016957	0.00159948	22.9156
rs941682	G	A	G	A	-0.0631526	0.0484573	0.27411	FALSE	FALSE	0.0651403	0.0262741	ICH	20	31867840	0.0143767	9.5812e-06	14306	ebi-a-GCST90016957	0.00134698	19.2932
rs11671100	A	C	A	C	-0.160034	0.0678433	0.205263	FALSE	FALSE	0.0204117	0.0292593	ICH	19	711637	0.0349472	4.08037e-06	14306	ebi-a-GCST90016958	0.00146368	20.9671
rs11764871	G	T	G	T	0.127099	-0.0405857	0.304848	FALSE	FALSE	0.111243	0.0254834	ICH	7	146808977	0.025656	7.4929e-07	14306	ebi-a-GCST90016958	0.00171255	24.5384
rs2944282	T	C	T	C	-0.124197	-0.0446239	0.279401	FALSE	FALSE	0.0876375	0.0261266	ICH	7	57589803	0.0257026	1.56603e-06	14306	ebi-a-GCST90016958	0.00162945	23.3457
rs34962571	A	C	A	C	-0.186945	-0.0537481	0.100632	FALSE	FALSE	0.17135	0.039293	ICH	12	131103256	0.0418412	6.24827e-06	14306	ebi-a-GCST90016958	0.00139346	19.9599
rs4396289	C	T	C	T	-0.152918	-0.0350698	0.129616	FALSE	FALSE	0.31339	0.0347868	ICH	11	9316730	0.0288525	1.53784e-07	14306	ebi-a-GCST90016958	0.00195966	28.086
rs61702987	T	C	T	C	0.145501	-0.0353182	0.109863	FALSE	FALSE	0.348671	0.0376861	ICH	2	31211657	0.0300007	3.07921e-06	14306	ebi-a-GCST90016958	0.00164149	23.5184
rs62570196	C	T	C	T	-0.246101	0.0892345	0.0423515	FALSE	FALSE	0.128877	0.0587631	ICH	9	111086170	0.0483077	2.69855e-07	14306	ebi-a-GCST90016958	0.00181088	25.9498
rs6545794	A	G	A	G	-0.197786	-0.034446	0.120277	FALSE	FALSE	0.338096	0.0359586	ICH	2	60484909	0.0410495	5.97008e-07	14306	ebi-a-GCST90016958	0.00162014	23.2121
rs7077363	G	A	G	A	0.148942	0.00853786	0.16309	FALSE	FALSE	0.786919	0.031585	ICH	10	95286954	0.0318366	2.83374e-06	14306	ebi-a-GCST90016958	0.00152756	21.8837
rs7314815	G	A	G	A	0.101088	-0.0352602	0.552035	FALSE	FALSE	0.134737	0.0235747	ICH	12	102525047	0.0225594	6.40088e-06	14306	ebi-a-GCST90016958	0.00140158	20.0763
rs7627405	C	T	C	T	-0.134158	-0.0451357	0.204096	FALSE	FALSE	0.126104	0.0295073	ICH	3	9968555	0.0301427	8.19426e-06	14306	ebi-a-GCST90016958	0.00138277	19.8065
rs2715439	T	C	T	C	-0.0746684	-0.0356024	0.529222	FALSE	FALSE	0.129633	0.0234914	ICH	15	99492313	0.0164822	6.27004e-06	14306	ebi-a-GCST90016959	0.00143253	20.5202
rs34583783	G	T	G	T	0.126596	-0.0149522	0.0606836	FALSE	FALSE	0.762093	0.0493904	ICH	6	67207371	0.0268461	4.48528e-06	14306	ebi-a-GCST90016959	0.00155198	22.234
rs35011108	A	G	A	G	0.232634	-0.0600493	0.0676195	FALSE	FALSE	0.198826	0.0467345	ICH	6	133007480	0.0512044	6.33826e-06	14306	ebi-a-GCST90016959	0.00144075	20.6382
rs4073240	G	A	G	A	0.0749687	0.0200772	0.380625	FALSE	FALSE	0.405234	0.0241222	ICH	6	169224781	0.0167368	7.94273e-06	14306	ebi-a-GCST90016959	0.00140052	20.0611
rs4146653	G	A	G	A	0.0985224	-0.0120589	0.141812	FALSE	FALSE	0.720508	0.0337049	ICH	10	4782841	0.0214182	4.49645e-06	14306	ebi-a-GCST90016959	0.00147688	21.1565
rs71315246	A	G	A	G	-0.0969809	0.0287601	0.13544	FALSE	FALSE	0.401101	0.0342523	ICH	3	101352439	0.021925	9.82969e-06	14306	ebi-a-GCST90016959	0.00136578	19.5629
rs7915461	C	T	C	T	-0.18776	0.0081781	0.931682	FALSE	FALSE	0.861125	0.0467476	ICH	10	127532121	0.0401636	5.91984e-06	14306	ebi-a-GCST90016959	0.00152532	21.8514
rs11604400	C	T	C	T	-0.102524	-0.0280107	0.104424	FALSE	FALSE	0.466361	0.0384543	ICH	11	98386085	0.0234834	9.74473e-06	14306	ebi-a-GCST90016960	0.00133055	19.0576
rs13231526	C	A	C	A	0.143237	0.0232355	0.0808768	FALSE	FALSE	0.589734	0.0430908	ICH	7	48844151	0.0311654	4.8136e-06	14306	ebi-a-GCST90016960	0.00147437	21.1205
rs2717140	C	T	C	T	-0.119225	0.0081845	0.0988319	FALSE	FALSE	0.835515	0.0394181	ICH	18	75009770	0.0251081	2.04593e-06	14306	ebi-a-GCST90016960	0.00157364	22.5448
rs55719207	G	A	G	A	-0.0699243	0.000723467	0.401124	FALSE	FALSE	0.976006	0.0240547	ICH	3	105355971	0.0158036	9.60506e-06	14306	ebi-a-GCST90016960	0.00136657	19.5742
rs6664405	T	C	T	C	-0.0953084	-0.0043662	0.146286	FALSE	FALSE	0.896439	0.0335445	ICH	1	69444163	0.0210752	5.2342e-06	14306	ebi-a-GCST90016960	0.00142751	20.4483
rs7680684	T	C	T	C	0.083381	-0.00374954	0.657994	FALSE	FALSE	0.879143	0.024659	ICH	4	171281359	0.0168901	9.769e-07	14306	ebi-a-GCST90016960	0.00170064	24.3674
rs9490822	C	T	C	T	-0.0734512	-0.0184612	0.451318	FALSE	FALSE	0.432527	0.0235213	ICH	6	123909083	0.0155789	2.54419e-06	14306	ebi-a-GCST90016960	0.00155143	22.2261
rs9915817	C	T	C	T	-0.0749219	-0.00917055	0.709155	FALSE	FALSE	0.723947	0.0259651	ICH	17	48864179	0.016833	8.21675e-06	14306	ebi-a-GCST90016960	0.00138285	19.8077
rs111862613	T	C	T	C	0.0911199	0.0309887	0.175175	FALSE	FALSE	0.321896	0.0312837	ICH	12	130309670	0.0196748	3.39234e-06	14306	ebi-a-GCST90016961	0.00149705	21.4459
rs117107102	A	G	A	G	0.204406	-0.0362702	0.0466554	FALSE	FALSE	0.514735	0.0556733	ICH	18	49473635	0.0431629	3.01141e-06	14306	ebi-a-GCST90016961	0.00156519	22.4236
rs11729256	T	C	T	C	0.0750473	0.037816	0.170075	FALSE	FALSE	0.226752	0.0312848	ICH	4	95027272	0.0150184	6.58385e-07	14306	ebi-a-GCST90016961	0.0017424	24.9668
rs12908520	G	A	G	A	0.061772	0.022979	0.427675	FALSE	FALSE	0.33166	0.0236708	ICH	15	97570657	0.0130954	2.2648e-06	14306	ebi-a-GCST90016961	0.00155293	22.2477
rs2602429	T	C	T	C	-0.0745352	-0.04023	0.739979	FALSE	FALSE	0.133488	0.0268112	ICH	16	81063149	0.0156201	2.71569e-06	14306	ebi-a-GCST90016961	0.00158908	22.7664
rs3995795	C	T	C	T	0.0641175	-0.0223212	0.400869	FALSE	FALSE	0.35425	0.0240952	ICH	10	11389614	0.0140999	5.21939e-06	14306	ebi-a-GCST90016961	0.00144336	20.6757
rs4242783	A	G	A	G	-0.0685454	-0.00422304	0.717401	FALSE	FALSE	0.871775	0.0261644	ICH	10	5064327	0.0147701	2.99799e-06	14306	ebi-a-GCST90016961	0.00150321	21.5342
rs4936098	G	A	G	A	-0.0649225	-0.000936112	0.651425	FALSE	FALSE	0.969631	0.0245886	ICH	11	130280667	0.0135934	1.1036e-06	14306	ebi-a-GCST90016961	0.00159193	22.8073
rs61779207	G	A	G	A	-0.0760539	-0.0390575	0.2224	FALSE	FALSE	0.167282	0.0282822	ICH	1	41074472	0.0167769	6.32121e-06	14306	ebi-a-GCST90016961	0.00143443	20.5475
rs74542928	T	C	T	C	0.112623	0.0140045	0.0478195	FALSE	FALSE	0.798984	0.0549927	ICH	4	100544188	0.0236434	1.4802e-06	14306	ebi-a-GCST90016961	0.00158354	22.6868
rs9349825	A	G	A	G	-0.0703407	-0.014521	0.189742	FALSE	FALSE	0.62834	0.0299982	ICH	6	56341481	0.0147133	2.59884e-06	14306	ebi-a-GCST90016961	0.00159508	22.8524
rs941682	G	A	G	A	-0.0632957	0.0484573	0.27411	FALSE	FALSE	0.0651403	0.0262741	ICH	20	31867840	0.0143777	9.17128e-06	14306	ebi-a-GCST90016961	0.00135289	19.378
rs1107244	G	A	G	A	0.0758558	0.00454912	0.0775466	FALSE	FALSE	0.91712	0.0437154	ICH	13	38057357	0.0171182	3.59062e-06	14306	ebi-a-GCST90016962	0.00137072	19.6336
rs11769002	G	A	G	A	-0.0528793	0.0270941	0.414827	FALSE	FALSE	0.256442	0.0238748	ICH	7	62443498	0.0109389	1.44961e-06	14306	ebi-a-GCST90016962	0.00163079	23.3649
rs11958296	A	G	A	G	-0.0981222	0.0196889	0.0449965	FALSE	FALSE	0.729222	0.0568782	ICH	5	177755179	0.0218272	9.29566e-06	14306	ebi-a-GCST90016962	0.00141061	20.2059
rs12990744	C	T	C	T	-0.0776618	0.0740514	0.104322	FALSE	FALSE	0.054572	0.0385229	ICH	2	178000949	0.0172986	8.20729e-06	14306	ebi-a-GCST90016962	0.0014069	20.1527
rs1689282	A	C	A	C	-0.0520061	0.00827116	0.323513	FALSE	FALSE	0.740781	0.025002	ICH	9	14080129	0.0113942	5.27582e-06	14306	ebi-a-GCST90016962	0.00145409	20.8296
rs2290844	C	T	C	T	0.0813969	0.0323577	0.112566	FALSE	FALSE	0.38562	0.0372962	ICH	10	127787142	0.0191632	9.10144e-06	14306	ebi-a-GCST90016962	0.00125955	18.0393
rs2450745	A	C	A	C	-0.080524	-0.0254858	0.0698025	FALSE	FALSE	0.578219	0.0458385	ICH	8	144428720	0.0184702	7.11836e-06	14306	ebi-a-GCST90016962	0.00132682	19.0041
rs2875322	C	T	C	T	0.0580945	0.0267018	0.830299	FALSE	FALSE	0.393891	0.0313187	ICH	11	130887552	0.0131432	8.77708e-06	14306	ebi-a-GCST90016962	0.00136382	19.5347
rs34417064	A	G	A	G	-0.048202	0.0208418	0.45121	FALSE	FALSE	0.376014	0.023543	ICH	17	52776479	0.0106868	7.00745e-06	14306	ebi-a-GCST90016962	0.00142004	20.3411
rs4810359	A	G	A	G	-0.0652428	0.0258437	0.123248	FALSE	FALSE	0.470225	0.0357891	ICH	20	41191335	0.0146155	7.4967e-06	14306	ebi-a-GCST90016962	0.00139096	19.924
rs7129639	A	C	A	C	0.0524955	0.0103089	0.666019	FALSE	FALSE	0.679512	0.0249531	ICH	11	17511427	0.0109584	1.78423e-06	14306	ebi-a-GCST90016962	0.00160153	22.9451
rs8130320	A	G	A	G	-0.049002	-0.0409905	0.558341	FALSE	FALSE	0.0822943	0.0235913	ICH	21	40580258	0.010717	4.83615e-06	14306	ebi-a-GCST90016962	0.00145925	20.9036
rs1901739	G	T	G	T	-0.115769	-0.0470072	0.463391	FALSE	FALSE	0.0454193	0.0234947	ICH	5	114286707	0.0248626	3.58798e-06	14306	ebi-a-GCST90016963	0.00151327	21.6786
rs35110698	T	C	T	C	-0.146322	0.0144437	0.147573	FALSE	FALSE	0.664647	0.0333183	ICH	12	28018998	0.0320852	5.72321e-06	14306	ebi-a-GCST90016963	0.00145165	20.7945
rs35778461	C	T	C	T	0.146679	-0.0385347	0.227829	FALSE	FALSE	0.167703	0.0279313	ICH	9	100150556	0.0297186	1.20629e-06	14306	ebi-a-GCST90016963	0.00169989	24.3567
rs594561	T	C	T	C	-0.112231	0.000990728	0.488059	FALSE	FALSE	0.966233	0.0234032	ICH	11	88632972	0.0251681	9.41109e-06	14306	ebi-a-GCST90016963	0.00138804	19.8822
rs602075	G	A	G	A	-0.168974	0.0408341	0.736164	FALSE	FALSE	0.125445	0.0266486	ICH	9	79110160	0.0296976	3.56574e-08	14306	ebi-a-GCST90016963	0.00225786	32.3695
rs6742198	A	G	A	G	-0.149152	-0.022141	0.757369	FALSE	FALSE	0.420705	0.0274976	ICH	2	33607071	0.0316484	3.34511e-06	14306	ebi-a-GCST90016963	0.00155011	22.2072
rs76904847	G	A	G	A	0.148523	-0.000574047	0.176332	FALSE	FALSE	0.985241	0.0310314	ICH	7	137968010	0.0334857	6.08751e-06	14306	ebi-a-GCST90016963	0.00137326	19.6702
rs7898615	T	G	T	G	0.167966	-0.00464168	0.136164	FALSE	FALSE	0.89247	0.034337	ICH	10	122413451	0.0373586	8.87279e-06	14306	ebi-a-GCST90016963	0.00141101	20.2116
rs2154444	G	T	G	T	-0.138234	0.0282505	0.73525	FALSE	FALSE	0.287032	0.0265349	ICH	21	36053643	0.0308961	8.36758e-06	14306	ebi-a-GCST90016964	0.00139732	20.0153
rs34619204	G	A	G	A	-0.156037	-0.0130187	0.172595	FALSE	FALSE	0.674864	0.0310352	ICH	21	40993008	0.0344392	8.84199e-06	14306	ebi-a-GCST90016964	0.00143287	20.5252
rs4364940	A	G	A	G	0.126418	-0.0438647	0.304893	FALSE	FALSE	0.0833604	0.0253331	ICH	1	234126516	0.0282207	8.58361e-06	14306	ebi-a-GCST90016964	0.00140073	20.0642
rs4680035	G	A	G	A	0.119599	0.00536225	0.385845	FALSE	FALSE	0.823741	0.0240744	ICH	3	152805600	0.0259446	4.99057e-06	14306	ebi-a-GCST90016964	0.0014832	21.2471
rs58212166	A	G	A	G	-0.161506	-0.0231404	0.183654	FALSE	FALSE	0.444875	0.0302891	ICH	4	189076705	0.0359102	7.93615e-06	14306	ebi-a-GCST90016964	0.00141192	20.2246
rs10794359	C	T	C	T	0.0953524	-0.0351917	0.534446	FALSE	FALSE	0.138332	0.0237456	ICH	11	1051715	0.02006	2.23496e-06	14306	ebi-a-GCST90016965	0.00157688	22.5913
rs1563175	A	C	A	C	0.0923834	-0.0377279	0.457456	FALSE	FALSE	0.108926	0.0235352	ICH	2	3838940	0.0202157	5.53847e-06	14306	ebi-a-GCST90016965	0.00145767	20.8809
rs17012738	T	G	T	G	0.0903417	0.0084445	0.490939	FALSE	FALSE	0.718031	0.023386	ICH	2	76698142	0.0200239	7.24169e-06	14306	ebi-a-GCST90016965	0.00142083	20.3525
rs17096874	C	T	C	T	-0.126337	-0.0127029	0.210981	FALSE	FALSE	0.658749	0.0287629	ICH	14	30991358	0.0268919	2.86029e-06	14306	ebi-a-GCST90016965	0.00154039	22.0677
rs4244069	A	G	A	G	0.146775	0.00413232	0.873205	FALSE	FALSE	0.906919	0.0353416	ICH	12	67167461	0.0326594	9.81206e-06	14306	ebi-a-GCST90016965	0.0014098	20.1942
rs4506496	A	G	A	G	-0.10309	-0.0126424	0.705312	FALSE	FALSE	0.623894	0.025783	ICH	1	247145690	0.0212861	1.48659e-06	14306	ebi-a-GCST90016965	0.00163686	23.452
rs712981	A	C	A	C	0.10076	-0.0332349	0.384012	FALSE	FALSE	0.167778	0.0240941	ICH	3	129686434	0.0202902	6.83109e-07	14306	ebi-a-GCST90016965	0.00172083	24.6572
rs79598899	C	T	C	T	0.182586	0.0757964	0.0464949	FALSE	FALSE	0.176763	0.0561127	ICH	2	191139151	0.0357284	3.74731e-07	14306	ebi-a-GCST90016965	0.00182221	26.1124
rs816292	T	C	T	C	-0.113003	-0.0289828	0.295165	FALSE	FALSE	0.262788	0.0258816	ICH	12	117811409	0.02204	2.6404e-07	14306	ebi-a-GCST90016965	0.00183418	26.2843
rs9299345	T	C	T	C	-0.1364	-0.0508115	0.0955206	FALSE	FALSE	0.203021	0.039915	ICH	9	104339812	0.0302372	8.04304e-06	14306	ebi-a-GCST90016965	0.0014204	20.3463
rs10502061	A	G	A	G	0.0835752	-0.0291088	0.114646	FALSE	FALSE	0.427445	0.0366807	ICH	11	105615253	0.0192017	7.93542e-06	14306	ebi-a-GCST90016966	0.00132246	18.9415
rs2014785	T	C	T	C	0.0515687	0.0321214	0.442112	FALSE	FALSE	0.177108	0.0237986	ICH	3	171100102	0.0112199	4.68058e-06	14306	ebi-a-GCST90016966	0.00147447	21.1219
rs2396460	C	T	C	T	0.0512653	-0.0115446	0.514818	FALSE	FALSE	0.624277	0.0235702	ICH	2	228018671	0.0109555	2.91092e-06	14306	ebi-a-GCST90016966	0.00152827	21.8938
rs2804244	G	A	G	A	0.053089	-0.00694722	0.617461	FALSE	FALSE	0.773704	0.0241614	ICH	10	117383184	0.0110983	2.04052e-06	14306	ebi-a-GCST90016966	0.00159692	22.8789
rs3900776	G	A	G	A	-0.110013	-0.0386082	0.028087	FALSE	FALSE	0.586949	0.0710671	ICH	9	13525082	0.0236302	2.74764e-06	14306	ebi-a-GCST90016966	0.00151279	21.6717
rs60983350	G	A	G	A	-0.0539901	0.0111771	0.363461	FALSE	FALSE	0.65589	0.0250835	ICH	17	2850737	0.0116575	4.42059e-06	14306	ebi-a-GCST90016966	0.00149709	21.4465
rs62157625	T	C	T	C	0.088573	0.0491364	0.12348	FALSE	FALSE	0.175311	0.0362541	ICH	2	142774333	0.0185548	1.44907e-06	14306	ebi-a-GCST90016966	0.00159031	22.784
rs62215703	G	A	G	A	0.0644965	-0.0373359	0.215346	FALSE	FALSE	0.190022	0.0284895	ICH	21	25873624	0.0136702	1.9777e-06	14306	ebi-a-GCST90016966	0.00155356	22.2568
rs6474958	G	A	G	A	0.0500065	0.0218113	0.689246	FALSE	FALSE	0.389112	0.0253258	ICH	9	1582701	0.0112001	6.74481e-06	14306	ebi-a-GCST90016966	0.00139151	19.9319
rs6726833	C	A	C	A	-0.0877497	0.0777358	0.0793669	FALSE	FALSE	0.0735208	0.043438	ICH	2	39351569	0.0189408	3.32216e-06	14306	ebi-a-GCST90016966	0.00149805	21.4602
rs6854026	C	T	C	T	0.0508482	-0.0129713	0.438379	FALSE	FALSE	0.584406	0.0237153	ICH	4	169690814	0.0109075	3.1958e-06	14306	ebi-a-GCST90016966	0.00151678	21.729
rs7193624	T	C	T	C	-0.0750642	-0.0828577	0.916829	FALSE	FALSE	0.0525218	0.0427359	ICH	16	77574020	0.0150723	5.35476e-07	14306	ebi-a-GCST90016966	0.00173076	24.7997
rs78735375	A	C	A	C	-0.137429	0.0805527	0.0400026	FALSE	FALSE	0.178859	0.0599227	ICH	19	1497547	0.0305304	5.33384e-06	14306	ebi-a-GCST90016966	0.00141436	20.2596
rs10150232	A	G	A	G	0.0567088	0.00891655	0.199347	FALSE	FALSE	0.761947	0.0294348	ICH	14	30418008	0.0124877	6.67667e-06	14306	ebi-a-GCST90016967	0.00143944	20.6194
rs11018566	A	G	A	G	-0.156465	0.0544401	0.0532855	FALSE	FALSE	0.295774	0.0520689	ICH	11	89040226	0.0366032	6.13705e-06	14306	ebi-a-GCST90016967	0.00127563	18.2699
rs115414803	A	C	A	C	-0.144356	-0.0322879	0.0622604	FALSE	FALSE	0.507644	0.0487357	ICH	4	88163243	0.0317524	6.83471e-06	14306	ebi-a-GCST90016967	0.00144268	20.666
rs1272208	T	G	T	G	0.0611743	-0.031542	0.761736	FALSE	FALSE	0.252826	0.0275834	ICH	9	78630894	0.0129831	4.27986e-06	14306	ebi-a-GCST90016967	0.00154949	22.1983
rs1431492	C	T	C	T	-0.0654996	-0.0396956	0.157242	FALSE	FALSE	0.219021	0.0322955	ICH	3	150855371	0.0146188	7.35563e-06	14306	ebi-a-GCST90016967	0.00140129	20.0721
rs17734739	T	C	T	C	0.0660052	0.0608353	0.140788	FALSE	FALSE	0.0713773	0.0337398	ICH	2	211663702	0.014908	7.4278e-06	14306	ebi-a-GCST90016967	0.00136837	19.6
rs34449434	A	C	A	C	-0.0497004	0.00492479	0.394277	FALSE	FALSE	0.841072	0.0245598	ICH	12	76523655	0.0113402	9.85054e-06	14306	ebi-a-GCST90016967	0.00134084	19.2051
rs4669806	G	T	G	T	0.0576389	-0.00869376	0.213083	FALSE	FALSE	0.760857	0.0285646	ICH	2	12200752	0.0122994	2.42058e-06	14306	ebi-a-GCST90016967	0.00153278	21.9585
rs6494922	A	G	A	G	0.0903106	-0.0882384	0.0538913	FALSE	FALSE	0.0906087	0.0521445	ICH	15	33459867	0.0202257	6.62369e-06	14306	ebi-a-GCST90016967	0.00139171	19.9347
rs6563550	T	C	T	C	0.0877135	0.00345438	0.0775375	FALSE	FALSE	0.937016	0.0437149	ICH	13	38058413	0.0176745	2.34515e-07	14306	ebi-a-GCST90016967	0.00171859	24.6251
rs7155595	C	A	C	A	0.0539336	0.0106908	0.302034	FALSE	FALSE	0.675741	0.0255588	ICH	14	77502546	0.0118903	7.54988e-06	14306	ebi-a-GCST90016967	0.00143612	20.5718
rs8005030	C	T	C	T	0.0554447	0.0185829	0.331969	FALSE	FALSE	0.455172	0.0248828	ICH	14	30607199	0.0117854	2.28297e-06	14306	ebi-a-GCST90016967	0.00154469	22.1295
rs9347879	T	C	T	C	0.050618	-0.0177912	0.488505	FALSE	FALSE	0.448406	0.0234689	ICH	6	165015261	0.011049	4.22328e-06	14306	ebi-a-GCST90016967	0.0014649	20.9847
rs11585893	A	G	A	G	-0.0740746	-0.0265837	0.246337	FALSE	FALSE	0.330674	0.0273282	ICH	1	10644351	0.0147633	1.79511e-06	14306	ebi-a-GCST90016968	0.00175667	25.1716
rs13207588	A	G	A	G	-0.059205	0.0127509	0.196285	FALSE	FALSE	0.670956	0.0300137	ICH	6	41519430	0.0131195	7.48497e-06	14306	ebi-a-GCST90016968	0.0014215	20.362
rs1340391	T	C	T	C	-0.0592004	0.0594116	0.135156	FALSE	FALSE	0.0832281	0.0342972	ICH	1	102960989	0.0132244	6.73008e-06	14306	ebi-a-GCST90016968	0.00139885	20.0372
rs17619981	T	G	T	G	0.0880978	0.0139646	0.135462	FALSE	FALSE	0.683559	0.0342596	ICH	19	24342250	0.0187002	2.68683e-06	14306	ebi-a-GCST90016968	0.00154898	22.191
rs2023437	T	C	T	C	-0.0782325	-0.04137	0.123978	FALSE	FALSE	0.246721	0.0357146	ICH	14	22045949	0.0167634	5.01822e-06	14306	ebi-a-GCST90016968	0.0015201	21.7766
rs66710942	T	C	T	C	-0.0488038	0.00221642	0.476036	FALSE	FALSE	0.924826	0.0234899	ICH	3	77215327	0.0107412	5.8626e-06	14306	ebi-a-GCST90016968	0.00144098	20.6415
rs6795673	C	T	C	T	0.0538565	0.00328283	0.478305	FALSE	FALSE	0.888789	0.0234762	ICH	3	10593224	0.0105251	3.37909e-07	14306	ebi-a-GCST90016968	0.00182689	26.1796
rs9507307	C	T	C	T	0.0604456	-0.0413965	0.243372	FALSE	FALSE	0.128791	0.0272544	ICH	13	24910476	0.0129128	2.12711e-06	14306	ebi-a-GCST90016968	0.00152935	21.9093
rs11155559	T	C	T	C	0.0956023	-0.0235296	0.0920946	FALSE	FALSE	0.560427	0.0404145	ICH	6	148601905	0.0212961	8.91908e-06	14306	ebi-a-GCST90016969	0.00140672	20.15
rs12909713	C	T	C	T	-0.0550716	-0.0211275	0.488746	FALSE	FALSE	0.366791	0.0234099	ICH	15	87145913	0.0120039	4.94527e-06	14306	ebi-a-GCST90016969	0.00146911	21.045
rs13242616	C	T	C	T	0.0583747	-0.00133309	0.678861	FALSE	FALSE	0.958	0.0253134	ICH	7	122021518	0.0123176	2.29018e-06	14306	ebi-a-GCST90016969	0.00156746	22.4562
rs199035	G	A	G	A	0.0559495	-0.0342736	0.554888	FALSE	FALSE	0.147473	0.0236612	ICH	6	23435415	0.0119716	3.00296e-06	14306	ebi-a-GCST90016969	0.00152443	21.8387
rs2276875	A	G	A	G	-0.0697176	0.0152572	0.26075	FALSE	FALSE	0.572108	0.0270063	ICH	4	5730954	0.0139537	4.65029e-07	14306	ebi-a-GCST90016969	0.00174193	24.96
rs2428166	G	A	G	A	-0.165859	-0.122463	0.0140874	FALSE	FALSE	0.227364	0.101446	ICH	6	110831148	0.0337309	8.50883e-07	14306	ebi-a-GCST90016969	0.00168722	24.1747
rs35177866	A	G	A	G	0.0917125	0.0307885	0.0776569	FALSE	FALSE	0.492782	0.0448884	ICH	3	181589155	0.0190133	2.94761e-06	14306	ebi-a-GCST90016969	0.00162375	23.2638
rs62251337	G	A	G	A	0.0690763	0.046546	0.857939	FALSE	FALSE	0.164913	0.0335168	ICH	3	44327429	0.0149374	4.2416e-06	14306	ebi-a-GCST90016969	0.00149259	21.382
rs72684847	T	C	T	C	-0.114369	0.0698543	0.0754707	FALSE	FALSE	0.115781	0.0444159	ICH	4	102616869	0.0253873	6.76176e-06	14306	ebi-a-GCST90016969	0.00141661	20.2919
rs76181748	C	T	C	T	-0.0778559	-0.0594344	0.230489	FALSE	FALSE	0.0332545	0.0279167	ICH	8	105458416	0.017164	6.77657e-06	14306	ebi-a-GCST90016969	0.00143616	20.5724
rs77455852	T	G	T	G	-0.0891491	-0.00821904	0.151105	FALSE	FALSE	0.805306	0.0333448	ICH	5	54107036	0.0195601	3.16352e-06	14306	ebi-a-GCST90016969	0.00144992	20.7697
rs79795328	A	G	A	G	-0.0818645	0.0586343	0.138614	FALSE	FALSE	0.0842849	0.0339643	ICH	4	114546595	0.0176441	4.23302e-06	14306	ebi-a-GCST90016969	0.00150252	21.5244
rs12022129	A	G	A	G	-0.0619356	0.0195023	0.724752	FALSE	FALSE	0.457538	0.0262514	ICH	1	207003374	0.0138937	7.9965e-06	14306	ebi-a-GCST90016970	0.00138715	19.8694
rs13020688	G	A	G	A	0.0562696	0.0097154	0.30473	FALSE	FALSE	0.703853	0.0255585	ICH	2	192878532	0.0122617	4.07258e-06	14306	ebi-a-GCST90016970	0.0014699	21.0565
rs182549	T	C	T	C	-0.119703	0.0154242	0.599814	FALSE	FALSE	0.523098	0.0241539	ICH	2	136616754	0.0127294	1.2782e-20	14306	ebi-a-GCST90016970	0.00614327	88.4165
rs1961273	C	T	C	T	0.0674036	-0.0327804	0.295817	FALSE	FALSE	0.203366	0.0257704	ICH	2	137602926	0.0132319	3.50865e-07	14306	ebi-a-GCST90016970	0.00181057	25.9454
rs2491158	A	G	A	G	-0.0712624	0.0169197	0.866584	FALSE	FALSE	0.622409	0.034359	ICH	10	126089703	0.015983	8.04711e-06	14306	ebi-a-GCST90016970	0.00138766	19.8767
rs2686790	C	T	C	T	-0.070741	-0.0190655	0.852199	FALSE	FALSE	0.5626	0.0329292	ICH	7	48090746	0.0157926	7.49894e-06	14306	ebi-a-GCST90016970	0.00140058	20.062
rs4957061	T	C	T	C	0.0534239	0.0264388	0.422854	FALSE	FALSE	0.26863	0.0239001	ICH	5	521096	0.0117431	5.77936e-06	14306	ebi-a-GCST90016970	0.00144464	20.694
rs540489	T	G	T	G	-0.0637641	-0.0592928	0.175558	FALSE	FALSE	0.0551493	0.0309186	ICH	17	72897722	0.0138746	5.19457e-06	14306	ebi-a-GCST90016970	0.00147419	21.1179
rs55888705	A	G	A	G	0.0546319	-0.00078238	0.280963	FALSE	FALSE	0.976033	0.0260421	ICH	4	1517826	0.0121139	6.67022e-06	14306	ebi-a-GCST90016970	0.00141968	20.3359
rs5746486	T	C	T	C	-0.0536216	0.0154127	0.388195	FALSE	FALSE	0.521747	0.0240576	ICH	22	18354272	0.0120801	8.99953e-06	14306	ebi-a-GCST90016970	0.00137538	19.7005
rs62181700	G	A	G	A	-0.0624643	0.0288636	0.246897	FALSE	FALSE	0.290122	0.027285	ICH	2	189805784	0.0131205	2.17245e-06	14306	ebi-a-GCST90016970	0.00158182	22.6622
rs7322849	T	C	T	C	0.112428	-0.0555027	0.0911062	FALSE	FALSE	0.173569	0.0407861	ICH	13	112859829	0.0201813	1.08368e-08	14306	ebi-a-GCST90016970	0.00216467	31.0306
rs75344046	C	T	C	T	0.232354	0.0308786	0.0467505	FALSE	FALSE	0.580208	0.0558302	ICH	21	31861790	0.0505979	4.86351e-06	14306	ebi-a-GCST90016970	0.0014719	21.085
rs857444	C	T	C	T	0.0558234	0.0138431	0.369374	FALSE	FALSE	0.56896	0.0243039	ICH	6	14617591	0.0121219	3.571e-06	14306	ebi-a-GCST90016970	0.00148023	21.2046
rs11069458	C	T	C	T	0.0680947	-0.0133818	0.813822	FALSE	FALSE	0.657582	0.0301898	ICH	13	102402685	0.015503	7.71543e-06	14306	ebi-a-GCST90016971	0.00134676	19.2901
rs1241171	G	A	G	A	-0.0692654	0.0138993	0.14413	FALSE	FALSE	0.676197	0.033279	ICH	1	103299921	0.0150148	4.24033e-06	14306	ebi-a-GCST90016971	0.00148535	21.2781
rs1571225	T	C	T	C	-0.0826826	-0.0431569	0.834623	FALSE	FALSE	0.169591	0.0314207	ICH	9	4940871	0.0170621	1.1229e-06	14306	ebi-a-GCST90016971	0.00163883	23.4802
rs1969927	A	G	A	G	-0.0564589	-0.0674275	0.663727	FALSE	FALSE	0.00615715	0.0246149	ICH	12	100786847	0.0126935	9.07215e-06	14306	ebi-a-GCST90016971	0.00138097	19.7807
rs2728491	T	G	T	G	0.0627416	-0.0518969	0.760889	FALSE	FALSE	0.0591071	0.0274966	ICH	7	47211732	0.0139456	6.33257e-06	14306	ebi-a-GCST90016971	0.00141288	20.2384
rs3827020	C	T	C	T	0.0766479	0.0213724	0.195879	FALSE	FALSE	0.470627	0.0296238	ICH	20	61980991	0.0160642	1.78875e-06	14306	ebi-a-GCST90016971	0.00158882	22.7626
rs4798126	G	A	G	A	0.073288	-0.0128742	0.196109	FALSE	FALSE	0.663496	0.0295895	ICH	18	3765773	0.016799	7.14661e-06	14306	ebi-a-GCST90016971	0.00132863	19.03
rs542415	T	C	T	C	-0.0613623	-0.0266797	0.390466	FALSE	FALSE	0.266452	0.0240083	ICH	15	50011554	0.0133436	4.70945e-06	14306	ebi-a-GCST90016971	0.00147604	21.1445
rs60178956	G	A	G	A	-0.0624818	0.0167028	0.227442	FALSE	FALSE	0.550985	0.0280114	ICH	8	90878338	0.0141485	8.0562e-06	14306	ebi-a-GCST90016971	0.00136137	19.4996
rs6793291	A	C	A	C	-0.112729	0.0706314	0.947617	FALSE	FALSE	0.185715	0.0533726	ICH	3	194419531	0.0241633	3.11322e-06	14306	ebi-a-GCST90016971	0.00151908	21.762
rs72676854	T	C	T	C	0.123209	-0.090731	0.051967	FALSE	FALSE	0.0897491	0.0534744	ICH	8	109990939	0.026882	5.62264e-06	14306	ebi-a-GCST90016971	0.00146624	21.004
rs7802841	A	C	A	C	-0.0670097	-0.0111416	0.697519	FALSE	FALSE	0.663273	0.0255893	ICH	7	138583840	0.0137701	1.76954e-06	14306	ebi-a-GCST90016971	0.00165259	23.6778
rs9899990	A	G	A	G	-0.102702	-0.0118751	0.0845405	FALSE	FALSE	0.779959	0.0425063	ICH	17	9121579	0.0233878	9.06692e-06	14306	ebi-a-GCST90016971	0.0013461	19.2805
rs10084203	G	A	G	A	-0.0549699	-0.00241541	0.869853	FALSE	FALSE	0.944906	0.0349527	ICH	2	191304149	0.0123563	8.58638e-06	14306	ebi-a-GCST90016973	0.00138151	19.7885
rs12034718	G	A	G	A	-0.0701199	-0.0371164	0.77598	FALSE	FALSE	0.186215	0.0280789	ICH	1	67379595	0.0158213	9.57679e-06	14306	ebi-a-GCST90016973	0.00137115	19.6398
rs12585793	T	C	T	C	-0.262206	-0.028648	0.0289365	FALSE	FALSE	0.685862	0.0708273	ICH	13	27018240	0.0564729	5.79189e-06	14306	ebi-a-GCST90016973	0.00150464	21.5548
rs2017189	T	G	T	G	0.0506956	0.0165355	0.527747	FALSE	FALSE	0.480955	0.0234623	ICH	4	7460153	0.011024	3.87258e-06	14306	ebi-a-GCST90016973	0.00147605	21.1447
rs4962426	T	G	T	G	-0.0614216	0.0169671	0.803974	FALSE	FALSE	0.565787	0.0295456	ICH	10	126908208	0.0135979	7.38482e-06	14306	ebi-a-GCST90016973	0.00142417	20.4004
rs56221232	T	C	T	C	0.0828027	-0.0747689	0.101065	FALSE	FALSE	0.0550656	0.0389754	ICH	2	153453410	0.0167401	7.61939e-07	14306	ebi-a-GCST90016973	0.00170731	24.4631
rs62478070	T	G	T	G	0.224039	0.0259535	0.0259443	FALSE	FALSE	0.727642	0.0745223	ICH	7	157688150	0.0494959	5.93772e-06	14306	ebi-a-GCST90016973	0.00143011	20.4856
rs7322368	C	T	C	T	-0.0815733	0.0032723	0.909212	FALSE	FALSE	0.935995	0.0407483	ICH	13	100213990	0.0183167	5.51785e-06	14306	ebi-a-GCST90016973	0.00138446	19.8308
rs11228830	A	G	A	G	0.135265	-0.0623645	0.0855633	FALSE	FALSE	0.140166	0.0422761	ICH	11	56664962	0.0298411	6.55164e-06	14306	ebi-a-GCST90016974	0.00143417	20.5438
rs113054641	G	A	G	A	-0.144881	-0.0180971	0.0442769	FALSE	FALSE	0.752671	0.0574295	ICH	21	16550389	0.0274574	1.73696e-07	14306	ebi-a-GCST90016974	0.00194241	27.8383
rs12304031	G	A	G	A	-0.0862781	-0.0219335	0.124208	FALSE	FALSE	0.541371	0.0359129	ICH	12	129438771	0.0196846	6.7007e-06	14306	ebi-a-GCST90016974	0.00134106	19.2082
rs12458763	A	C	A	C	0.122037	-0.0139085	0.0453166	FALSE	FALSE	0.805498	0.056484	ICH	18	34091618	0.0269587	6.36649e-06	14306	ebi-a-GCST90016974	0.00143036	20.4892
rs1862649	G	A	G	A	0.113124	0.0427587	0.0689613	FALSE	FALSE	0.354491	0.04618	ICH	16	22172866	0.0248176	4.76255e-06	14306	ebi-a-GCST90016974	0.00145025	20.7744
rs2114713	G	T	G	T	0.062721	-0.032192	0.448428	FALSE	FALSE	0.171591	0.0235475	ICH	15	80528373	0.0138998	6.87717e-06	14306	ebi-a-GCST90016974	0.00142126	20.3586
rs62130338	A	G	A	G	0.0732608	-0.0222373	0.653828	FALSE	FALSE	0.367813	0.0246923	ICH	19	49162501	0.0158324	3.89807e-06	14306	ebi-a-GCST90016974	0.00149445	21.4086
rs62390301	T	C	T	C	-0.0872983	0.0257592	0.199437	FALSE	FALSE	0.379106	0.029287	ICH	5	159867647	0.0174893	7.41908e-07	14306	ebi-a-GCST90016974	0.00173857	24.9119
rs7083431	A	C	A	C	0.0703539	-0.00760601	0.274313	FALSE	FALSE	0.772236	0.0262773	ICH	10	72711156	0.0144439	8.85462e-07	14306	ebi-a-GCST90016974	0.00165565	23.7217
rs71428626	G	T	G	T	-0.133188	-0.049761	0.0322341	FALSE	FALSE	0.456022	0.0667562	ICH	2	83093264	0.0289905	4.80408e-06	14306	ebi-a-GCST90016974	0.0014732	21.1037
rs72814525	A	G	A	G	0.0664154	0.0107313	0.244823	FALSE	FALSE	0.694671	0.0273391	ICH	10	72443070	0.0149766	8.24594e-06	14306	ebi-a-GCST90016974	0.00137277	19.663
rs78453362	A	G	A	G	-0.14948	0.0136905	0.0249152	FALSE	FALSE	0.8576	0.0762996	ICH	3	78740009	0.0327073	4.05807e-06	14306	ebi-a-GCST90016974	0.00145789	20.8841
rs9657374	C	T	C	T	0.0680719	-0.00792458	0.294232	FALSE	FALSE	0.757192	0.0256319	ICH	8	4834406	0.0148172	4.5036e-06	14306	ebi-a-GCST90016974	0.00147314	21.1029
rs1007475	G	T	G	T	0.118065	-0.0436441	0.278123	FALSE	FALSE	0.0961015	0.0262276	ICH	6	148403405	0.0261271	7.92319e-06	14306	ebi-a-GCST90016975	0.00142535	20.4173
rs11761679	T	C	T	C	0.154775	-0.0123939	0.140374	FALSE	FALSE	0.713893	0.0338045	ICH	7	150596929	0.0321539	2.20232e-06	14306	ebi-a-GCST90016975	0.00161701	23.1672
rs142855850	A	G	A	G	0.205013	0.0173859	0.0960774	FALSE	FALSE	0.663975	0.0400199	ICH	10	22587900	0.0457138	6.85536e-06	14306	ebi-a-GCST90016975	0.00140391	20.1098
rs16934069	T	C	T	C	-0.133784	0.00684544	0.180196	FALSE	FALSE	0.823573	0.0307037	ICH	9	119693164	0.0299444	8.85911e-06	14306	ebi-a-GCST90016975	0.00139333	19.958
rs16941336	C	T	C	T	0.127488	-0.00192893	0.230925	FALSE	FALSE	0.944842	0.0278804	ICH	17	20575697	0.0267936	1.53183e-06	14306	ebi-a-GCST90016975	0.00158005	22.6368
rs17163238	G	A	G	A	0.140987	-0.0135834	0.192009	FALSE	FALSE	0.647588	0.0297155	ICH	5	128976021	0.0309117	5.51201e-06	14306	ebi-a-GCST90016975	0.00145199	20.7994
rs4537857	T	C	T	C	-0.12459	-0.0252066	0.332869	FALSE	FALSE	0.31188	0.0249253	ICH	13	27292666	0.0260992	1.80194e-06	14306	ebi-a-GCST90016975	0.00159039	22.7851
rs486484	A	G	A	G	-0.108349	0.0045316	0.424366	FALSE	FALSE	0.848654	0.0237461	ICH	20	811507	0.0240008	6.61089e-06	14306	ebi-a-GCST90016975	0.00142253	20.3769
rs4928024	G	A	G	A	0.17471	-0.0251774	0.814753	FALSE	FALSE	0.406582	0.030337	ICH	3	54288503	0.0389333	8.18634e-06	14306	ebi-a-GCST90016975	0.00140561	20.1341
rs72723662	C	T	C	T	0.224078	-0.0112902	0.143202	FALSE	FALSE	0.740563	0.0340983	ICH	14	76065563	0.0449336	7.86249e-07	14306	ebi-a-GCST90016975	0.00173534	24.8654
rs74622183	A	G	A	G	-0.201027	-0.044533	0.0885553	FALSE	FALSE	0.283687	0.0415391	ICH	14	34150977	0.0428204	2.45748e-06	14306	ebi-a-GCST90016975	0.00153823	22.0367
rs77356209	T	C	T	C	0.216874	-0.0952204	0.0460639	FALSE	FALSE	0.0900285	0.0561691	ICH	18	10267733	0.0483299	6.66423e-06	14306	ebi-a-GCST90016975	0.00140558	20.1336
rs7752361	G	A	G	A	0.11923	-0.0208287	0.519551	FALSE	FALSE	0.375275	0.0234919	ICH	6	111780705	0.0239975	7.69113e-07	14306	ebi-a-GCST90016975	0.00172255	24.6819
rs7763512	A	G	A	G	-0.119846	-0.0185442	0.577104	FALSE	FALSE	0.434522	0.0237297	ICH	6	21960091	0.0253367	3.10656e-06	14306	ebi-a-GCST90016975	0.00156153	22.371
rs9349693	G	A	G	A	-0.117973	-0.0138243	0.708614	FALSE	FALSE	0.590993	0.0257245	ICH	6	53939724	0.0259861	5.54958e-06	14306	ebi-a-GCST90016975	0.0014386	20.6074
rs10090365	G	A	G	A	0.0834413	0.00693956	0.52112	FALSE	FALSE	0.767035	0.0234243	ICH	8	138638199	0.0180989	4.17311e-06	14306	ebi-a-GCST90016976	0.00148352	21.2519
rs10809135	C	T	C	T	-0.0834858	0.0186712	0.555642	FALSE	FALSE	0.433134	0.0238201	ICH	9	10611282	0.0182426	5.4718e-06	14306	ebi-a-GCST90016976	0.00146183	20.9407
rs36155147	T	C	T	C	-0.104966	-0.0424284	0.660603	FALSE	FALSE	0.094554	0.0253782	ICH	7	352368	0.0240995	5.4114e-06	14306	ebi-a-GCST90016976	0.0013243	18.968
rs4294381	C	T	C	T	-0.112197	-0.0598709	0.842724	FALSE	FALSE	0.0639661	0.0323205	ICH	1	224688107	0.023186	1.36848e-06	14306	ebi-a-GCST90016976	0.00163411	23.4126
rs4678258	T	C	T	C	0.0986136	-0.0222303	0.24229	FALSE	FALSE	0.417784	0.0274356	ICH	3	137945192	0.0215646	5.53184e-06	14306	ebi-a-GCST90016976	0.00145961	20.9088
rs6489992	A	G	A	G	-0.0840437	0.00991361	0.370886	FALSE	FALSE	0.682761	0.0242565	ICH	12	115352769	0.0187031	7.88787e-06	14306	ebi-a-GCST90016976	0.00140946	20.1894
rs6494306	A	G	A	G	-0.0969304	0.00727432	0.3245	FALSE	FALSE	0.771642	0.0250643	ICH	15	62394540	0.0214221	5.80056e-06	14306	ebi-a-GCST90016976	0.00142908	20.4708
rs7400877	C	T	C	T	0.0951085	-0.0422088	0.787482	FALSE	FALSE	0.141224	0.0286891	ICH	14	76403542	0.0212799	9.29458e-06	14306	ebi-a-GCST90016976	0.00139436	19.9728
rs9973954	G	A	G	A	-0.0892075	-0.00631106	0.644098	FALSE	FALSE	0.797194	0.0245585	ICH	2	19885907	0.0195401	5.94799e-06	14306	ebi-a-GCST90016976	0.00145478	20.8396
rs12404911	C	T	C	T	0.140717	0.0255156	0.185893	FALSE	FALSE	0.397706	0.03017	ICH	1	240118443	0.0304142	2.79892e-06	14306	ebi-a-GCST90016977	0.00149408	21.4032
rs212393	A	G	A	G	0.135254	-0.00862432	0.792838	FALSE	FALSE	0.765842	0.0289583	ICH	6	159485742	0.0286209	3.62485e-06	14306	ebi-a-GCST90016977	0.00155861	22.3292
rs73128290	A	G	A	G	0.129726	0.0426291	0.299721	FALSE	FALSE	0.0957062	0.0255871	ICH	7	57364320	0.0284563	4.29368e-06	14306	ebi-a-GCST90016977	0.0014506	20.7796
rs7742829	C	T	C	T	0.11411	0.0168237	0.436671	FALSE	FALSE	0.477056	0.0236605	ICH	6	105089665	0.0251099	5.60725e-06	14306	ebi-a-GCST90016977	0.00144149	20.6489
rs10461257	A	G	A	G	-0.0551969	-0.0158999	0.352199	FALSE	FALSE	0.523191	0.0249044	ICH	4	156131004	0.0122069	6.50744e-06	14306	ebi-a-GCST90016978	0.00142718	20.4436
rs17081797	A	G	A	G	-0.0904325	-0.09832	0.0647369	FALSE	FALSE	0.0389099	0.0476095	ICH	18	67555560	0.0204253	3.34033e-06	14306	ebi-a-GCST90016978	0.00136836	19.5998
rs62132810	A	G	A	G	-0.0828853	0.00783228	0.144302	FALSE	FALSE	0.816954	0.033838	ICH	19	49279227	0.0179623	5.66709e-06	14306	ebi-a-GCST90016978	0.00148616	21.2897
rs62190261	A	C	A	C	0.0958394	0.0115225	0.0870852	FALSE	FALSE	0.783026	0.0418423	ICH	2	230943099	0.0214723	8.74017e-06	14306	ebi-a-GCST90016978	0.00139062	19.9191
rs62467127	C	T	C	T	0.114108	0.0579566	0.0247372	FALSE	FALSE	0.437105	0.0745815	ICH	7	118096925	0.0251983	3.25364e-06	14306	ebi-a-GCST90016978	0.00143136	20.5035
rs73952017	C	T	C	T	-0.0862164	0.0133198	0.102987	FALSE	FALSE	0.729543	0.0385261	ICH	18	1779609	0.0194354	8.45766e-06	14306	ebi-a-GCST90016978	0.00137365	19.6758
rs78521377	C	T	C	T	0.124992	-0.129004	0.0303612	FALSE	FALSE	0.0573324	0.0678693	ICH	10	126448374	0.0274797	5.60673e-06	14306	ebi-a-GCST90016978	0.00144409	20.6862
rs892686	A	G	A	G	0.0514099	-0.0297811	0.472706	FALSE	FALSE	0.205442	0.0235201	ICH	9	83043376	0.011136	3.96862e-06	14306	ebi-a-GCST90016978	0.00148755	21.3096
rs10506058	A	G	A	G	0.0997048	-0.0432099	0.42252	FALSE	FALSE	0.0683849	0.0237096	ICH	12	30268485	0.0221926	8.92442e-06	14306	ebi-a-GCST90016979	0.00140892	20.1816
rs1942371	G	A	G	A	-0.157938	-0.0613104	0.123518	FALSE	FALSE	0.0870342	0.0358277	ICH	18	69274308	0.034187	4.0634e-06	14306	ebi-a-GCST90016979	0.00148965	21.3398
rs40656	C	T	C	T	0.142664	-0.00607698	0.205371	FALSE	FALSE	0.835722	0.0293053	ICH	5	9368158	0.0311021	8.61529e-06	14306	ebi-a-GCST90016979	0.00146856	21.0372
rs4869133	G	A	G	A	-0.180591	-0.00668223	0.176934	FALSE	FALSE	0.828441	0.0308361	ICH	5	95717619	0.0409505	7.24453e-06	14306	ebi-a-GCST90016979	0.00135758	19.4452
rs61267978	T	C	T	C	0.14708	0.0401315	0.121744	FALSE	FALSE	0.263725	0.0359077	ICH	18	6348227	0.0320875	5.58509e-06	14306	ebi-a-GCST90016979	0.00146649	21.0075
rs6577484	G	A	G	A	0.160425	-0.0524983	0.106012	FALSE	FALSE	0.172881	0.0385166	ICH	1	8419420	0.0360857	8.40601e-06	14306	ebi-a-GCST90016979	0.00137961	19.7612
rs6890185	C	T	C	T	-0.113424	-0.0152404	0.677129	FALSE	FALSE	0.543864	0.0251085	ICH	5	71186626	0.0233137	1.12243e-06	14306	ebi-a-GCST90016979	0.00165178	23.6661
rs77845139	A	G	A	G	-0.114993	0.0221216	0.251417	FALSE	FALSE	0.413828	0.0270708	ICH	15	59704208	0.0257186	8.40621e-06	14306	ebi-a-GCST90016979	0.00139548	19.9888
rs11264403	G	A	G	A	-0.139061	0.0249848	0.0753715	FALSE	FALSE	0.574286	0.0444767	ICH	1	155676492	0.0334454	7.7555e-06	14306	ebi-a-GCST90016980	0.00120697	17.2853
rs116847295	C	T	C	T	0.110021	0.030304	0.127232	FALSE	FALSE	0.388986	0.0351776	ICH	12	43485015	0.0246032	4.58121e-06	14306	ebi-a-GCST90016980	0.00139586	19.9943
rs12341505	G	A	G	A	0.0810718	0.0361	0.0931013	FALSE	FALSE	0.373532	0.0405674	ICH	9	136710881	0.0180121	4.8217e-06	14306	ebi-a-GCST90016980	0.00141409	20.2558
rs2795528	G	A	G	A	-0.184315	0.0145298	0.0555359	FALSE	FALSE	0.776372	0.0511521	ICH	10	43270264	0.0392204	2.72038e-06	14306	ebi-a-GCST90016980	0.00154138	22.0819
rs2817172	C	T	C	T	0.058139	-0.0169254	0.397477	FALSE	FALSE	0.479763	0.0239504	ICH	1	3041519	0.0124492	2.76656e-06	14306	ebi-a-GCST90016980	0.0015222	21.8068
rs550843	T	C	T	C	-0.0783246	-0.0211366	0.280499	FALSE	FALSE	0.420329	0.026229	ICH	6	165722832	0.0169209	2.05069e-06	14306	ebi-a-GCST90016980	0.00149548	21.4234
rs10890671	C	T	C	T	0.0537401	-0.0287878	0.437063	FALSE	FALSE	0.223653	0.0236572	ICH	11	107123199	0.0118848	6.52139e-06	14306	ebi-a-GCST90016981	0.00142717	20.4434
rs11597285	G	T	G	T	-0.0537947	0.00555402	0.397311	FALSE	FALSE	0.816526	0.0239382	ICH	10	8589813	0.0120548	9.37605e-06	14306	ebi-a-GCST90016981	0.00139007	19.9112
rs1496626	T	C	T	C	-0.0722307	0.028937	0.133415	FALSE	FALSE	0.401906	0.0345219	ICH	19	31760841	0.01616	6.78172e-06	14306	ebi-a-GCST90016981	0.00139456	19.9756
rs149807560	C	A	C	A	-0.104264	-0.0261134	0.068614	FALSE	FALSE	0.571343	0.0461306	ICH	19	56526640	0.0235841	7.09872e-06	14306	ebi-a-GCST90016981	0.00136433	19.542
rs2103510	G	A	G	A	0.0786551	-0.0373589	0.116192	FALSE	FALSE	0.307011	0.036572	ICH	21	29355467	0.0168217	2.42477e-06	14306	ebi-a-GCST90016981	0.00152592	21.8602
rs62448871	C	A	C	A	-0.0540309	-0.0107682	0.536531	FALSE	FALSE	0.649189	0.023672	ICH	7	24465024	0.0120324	6.7825e-06	14306	ebi-a-GCST90016981	0.00140751	20.1613
rs73052258	G	A	G	A	0.0930178	-0.025689	0.0769208	FALSE	FALSE	0.55899	0.0439622	ICH	2	195739311	0.0202658	1.71581e-06	14306	ebi-a-GCST90016981	0.00147044	21.0641
rs75672793	A	G	A	G	-0.108908	0.0447264	0.0462831	FALSE	FALSE	0.42026	0.0554939	ICH	4	149818294	0.0240522	6.1355e-06	14306	ebi-a-GCST90016981	0.0014311	20.4998
rs9541268	C	A	C	A	0.09597	0.0262886	0.0900356	FALSE	FALSE	0.52262	0.0411201	ICH	13	68610061	0.0197312	8.79427e-07	14306	ebi-a-GCST90016981	0.00165093	23.6539
rs11532348	C	T	C	T	-0.103931	0.00771884	0.150787	FALSE	FALSE	0.814224	0.032849	ICH	12	98289796	0.0226826	5.71189e-06	14306	ebi-a-GCST90016982	0.00146538	20.9915
rs12684609	T	C	T	C	0.100827	0.050539	0.197217	FALSE	FALSE	0.0872851	0.0295567	ICH	9	137784868	0.0220366	6.10183e-06	14306	ebi-a-GCST90016982	0.00146121	20.9317
rs12996055	A	C	A	C	0.0921817	-0.0192357	0.267135	FALSE	FALSE	0.47214	0.0267534	ICH	2	137223458	0.0209405	8.07644e-06	14306	ebi-a-GCST90016982	0.00135272	19.3756
rs143662916	C	T	C	T	0.253264	0.009788	0.0296558	FALSE	FALSE	0.887523	0.0692028	ICH	11	103549974	0.0540141	3.07249e-06	14306	ebi-a-GCST90016982	0.00153443	21.9822
rs189356	G	A	G	A	0.0781125	-0.0266756	0.570304	FALSE	FALSE	0.262116	0.0237876	ICH	20	57574851	0.0171916	6.26297e-06	14306	ebi-a-GCST90016982	0.001441	20.6418
rs213863	T	C	T	C	0.0887412	-0.0175952	0.640219	FALSE	FALSE	0.470898	0.0244032	ICH	6	97234939	0.0188377	2.34882e-06	14306	ebi-a-GCST90016982	0.00154883	22.1888
rs28402691	T	C	T	C	0.110695	0.00374793	0.148522	FALSE	FALSE	0.909754	0.0330653	ICH	4	96389240	0.0251199	9.55675e-06	14306	ebi-a-GCST90016982	0.00135554	19.416
rs305411	A	G	A	G	0.129218	-0.0445425	0.103073	FALSE	FALSE	0.250336	0.0387484	ICH	1	88233128	0.0264518	1.00907e-06	14306	ebi-a-GCST90016982	0.0016653	23.8602
rs3828477	G	T	G	T	-0.0912179	0.0120472	0.342578	FALSE	FALSE	0.625962	0.0247164	ICH	3	46483717	0.019569	2.88975e-06	14306	ebi-a-GCST90016982	0.00151651	21.7251
rs72821405	T	C	T	C	-0.147365	0.0277924	0.0892734	FALSE	FALSE	0.501656	0.0413646	ICH	6	4714797	0.0319978	4.75762e-06	14306	ebi-a-GCST90016982	0.00148043	21.2074
rs74919520	G	A	G	A	0.125703	-0.0791737	0.108074	FALSE	FALSE	0.0353932	0.0376332	ICH	2	32242452	0.0276296	5.76328e-06	14306	ebi-a-GCST90016982	0.00144476	20.6958
rs1010560	C	A	C	A	0.0580232	-0.00559	0.267637	FALSE	FALSE	0.832832	0.0264839	ICH	1	30400301	0.0122722	1.95916e-06	14306	ebi-a-GCST90016983	0.00156014	22.351
rs12794898	G	T	G	T	0.0903299	0.0299157	0.130642	FALSE	FALSE	0.394435	0.0351287	ICH	11	124554061	0.0197212	4.9153e-06	14306	ebi-a-GCST90016983	0.00146434	20.9766
rs1519491	T	C	T	C	0.0499197	0.00514188	0.397712	FALSE	FALSE	0.830051	0.0239563	ICH	2	22079770	0.0113558	8.95282e-06	14306	ebi-a-GCST90016983	0.00134898	19.3218
rs1576241	A	G	A	G	-0.0510343	-0.0427949	0.381809	FALSE	FALSE	0.0764135	0.0241521	ICH	6	72529277	0.0109535	3.32859e-06	14306	ebi-a-GCST90016983	0.0015151	21.7049
rs2907920	G	A	G	A	-0.0561173	-0.000156438	0.715662	FALSE	FALSE	0.995226	0.0261477	ICH	19	2600717	0.0126824	7.65332e-06	14306	ebi-a-GCST90016983	0.00136672	19.5763
rs4277593	G	A	G	A	-0.0585649	0.000418326	0.410518	FALSE	FALSE	0.985979	0.0238045	ICH	20	4319420	0.0109914	1.1397e-07	14306	ebi-a-GCST90016983	0.00198057	28.3863
rs56405618	A	G	A	G	-0.08963	0.0624291	0.115475	FALSE	FALSE	0.0893696	0.0367503	ICH	4	174468316	0.0186508	1.57195e-06	14306	ebi-a-GCST90016983	0.00161173	23.0914
rs73031725	T	C	T	C	0.167591	-0.116702	0.0315311	FALSE	FALSE	0.0825544	0.0672228	ICH	11	134622282	0.0355224	1.97916e-06	14306	ebi-a-GCST90016983	0.00155347	22.2554
rs73167075	T	C	T	C	0.0573137	-0.0309236	0.211483	FALSE	FALSE	0.282338	0.0287639	ICH	3	165693143	0.0127573	8.5686e-06	14306	ebi-a-GCST90016983	0.00140886	20.1808
rs74101919	T	C	T	C	-0.0718988	-0.0145964	0.108231	FALSE	FALSE	0.699602	0.0378284	ICH	1	95424321	0.0144651	1.0329e-06	14306	ebi-a-GCST90016983	0.00172398	24.7024
rs946513	T	C	T	C	-0.205899	-0.0119445	0.953907	FALSE	FALSE	0.833773	0.0569153	ICH	10	15913820	0.0460018	8.61847e-06	14306	ebi-a-GCST90016983	0.0013984	20.0308
rs10070053	A	G	A	G	0.0594312	-0.00347457	0.413211	FALSE	FALSE	0.884045	0.0238239	ICH	5	34794789	0.0135375	7.64874e-06	14306	ebi-a-GCST90016984	0.00134539	19.2704
rs12634070	T	C	T	C	0.0736486	0.0429486	0.257286	FALSE	FALSE	0.109078	0.0268035	ICH	3	180544880	0.0164921	9.95108e-06	14306	ebi-a-GCST90016984	0.00139205	19.9396
rs2482516	C	T	C	T	0.0754415	-0.0154887	0.226403	FALSE	FALSE	0.581405	0.0280932	ICH	9	25554068	0.0164619	4.72335e-06	14306	ebi-a-GCST90016984	0.0014659	20.9991
rs35890118	A	G	A	G	-0.066536	0.00385728	0.252996	FALSE	FALSE	0.886355	0.0269895	ICH	10	129715759	0.0147661	8.25962e-06	14306	ebi-a-GCST90016984	0.00141725	20.3012
rs61823518	A	C	A	C	-0.0955381	0.0311167	0.106301	FALSE	FALSE	0.415661	0.0382282	ICH	1	223688236	0.0215724	6.68252e-06	14306	ebi-a-GCST90016984	0.00136912	19.6108
rs6677933	C	T	C	T	-0.0804405	0.0129172	0.147007	FALSE	FALSE	0.697564	0.0332396	ICH	1	112139008	0.0164216	1.185e-06	14306	ebi-a-GCST90016984	0.00167445	23.9915
rs6894272	T	C	T	C	-0.113458	0.044711	0.120116	FALSE	FALSE	0.214223	0.0359982	ICH	5	33114638	0.0253003	9.53213e-06	14306	ebi-a-GCST90016984	0.00140375	20.1075
rs72680320	T	C	T	C	-0.0649382	0.045177	0.336113	FALSE	FALSE	0.0693809	0.0248781	ICH	4	131125786	0.013919	2.27117e-06	14306	ebi-a-GCST90016984	0.00151917	21.7632
rs9426473	A	G	A	G	0.0727361	-0.0200071	0.258933	FALSE	FALSE	0.453317	0.0266798	ICH	1	4210455	0.0161662	6.30681e-06	14306	ebi-a-GCST90016984	0.00141303	20.2406
rs10810043	G	A	G	A	-0.0515518	-0.0421228	0.664319	FALSE	FALSE	0.0912515	0.024942	ICH	9	13799809	0.0115923	9.27428e-06	14306	ebi-a-GCST90016985	0.00138048	19.7737
rs11077359	C	T	C	T	0.0645443	-0.0235199	0.828911	FALSE	FALSE	0.453077	0.0313475	ICH	17	76343961	0.0148833	9.63607e-06	14306	ebi-a-GCST90016985	0.00131289	18.8043
rs11080344	C	T	C	T	0.0516921	-0.00841097	0.445024	FALSE	FALSE	0.720948	0.0235475	ICH	17	26104511	0.0113054	4.78696e-06	14306	ebi-a-GCST90016985	0.00145923	20.9033
rs13247359	G	A	G	A	0.051211	0.0351605	0.446428	FALSE	FALSE	0.13679	0.0236318	ICH	7	76357726	0.0113031	7.32605e-06	14306	ebi-a-GCST90016985	0.00143282	20.5244
rs178271	C	T	C	T	-0.145257	0.153382	0.982981	FALSE	FALSE	0.0968679	0.0923862	ICH	22	21331556	0.0294239	7.81088e-07	14306	ebi-a-GCST90016985	0.00170066	24.3676
rs4575475	A	G	A	G	-0.0619514	-0.014562	0.770348	FALSE	FALSE	0.601919	0.0279157	ICH	14	99141751	0.0137787	7.04288e-06	14306	ebi-a-GCST90016985	0.00141109	20.2127
rs6994742	C	T	C	T	0.0551306	0.0208943	0.390362	FALSE	FALSE	0.386643	0.0241351	ICH	8	8540070	0.0123929	7.8361e-06	14306	ebi-a-GCST90016985	0.0013814	19.7869
rs7521171	A	G	A	G	0.0596434	-0.0240576	0.689527	FALSE	FALSE	0.346175	0.025538	ICH	1	149998497	0.0129279	4.32245e-06	14306	ebi-a-GCST90016985	0.00148561	21.2818
rs8100692	T	C	T	C	0.0577411	0.0269299	0.559003	FALSE	FALSE	0.253755	0.0235962	ICH	19	40032132	0.0113476	4.16457e-07	14306	ebi-a-GCST90016985	0.00180659	25.8882
rs112893842	T	C	T	C	0.11381	0.0126887	0.090662	FALSE	FALSE	0.757797	0.041147	ICH	9	8786663	0.0232806	1.44534e-06	14306	ebi-a-GCST90016986	0.00166774	23.8953
rs1582238	C	T	C	T	-0.0805036	-0.0288366	0.642264	FALSE	FALSE	0.239039	0.0244919	ICH	1	118723685	0.0167257	1.56776e-06	14306	ebi-a-GCST90016986	0.00161674	23.1633
rs2892880	G	A	G	A	0.0817755	0.00452301	0.249555	FALSE	FALSE	0.867135	0.0270355	ICH	4	120741726	0.0181686	6.82889e-06	14306	ebi-a-GCST90016986	0.00141407	20.2555
rs4344384	T	G	T	G	-0.0715978	0.0164774	0.503529	FALSE	FALSE	0.482939	0.023486	ICH	10	66407366	0.0156309	4.83237e-06	14306	ebi-a-GCST90016986	0.00146446	20.9783
rs4677103	A	G	A	G	0.0977912	0.00954164	0.180229	FALSE	FALSE	0.758436	0.0310262	ICH	3	72207794	0.0197263	9.59555e-07	14306	ebi-a-GCST90016986	0.00171492	24.5724
rs55658617	T	C	T	C	0.174369	-0.0466417	0.0356829	FALSE	FALSE	0.464973	0.0638331	ICH	21	41811003	0.0362226	2.15293e-06	14306	ebi-a-GCST90016986	0.00161718	23.1696
rs72731813	C	T	C	T	-0.147383	-0.0621003	0.0486194	FALSE	FALSE	0.258901	0.0550051	ICH	4	147414743	0.0293796	4.33112e-07	14306	ebi-a-GCST90016986	0.00175599	25.1618
rs9608282	T	G	T	G	0.142939	-0.137975	0.0331227	FALSE	FALSE	0.0375638	0.0663476	ICH	22	24804081	0.0299793	2.52046e-06	14306	ebi-a-GCST90016986	0.00158654	22.7299
rs9725395	A	G	A	G	-0.13834	-0.0497311	0.113859	FALSE	FALSE	0.178268	0.0369444	ICH	1	85205632	0.029554	3.51925e-06	14306	ebi-a-GCST90016986	0.00152926	21.908
rs12031543	T	C	T	C	-0.127185	-0.0659618	0.138829	FALSE	FALSE	0.0527631	0.0340562	ICH	1	68664315	0.0281887	6.54757e-06	14306	ebi-a-GCST90016987	0.00142097	20.3545
rs1294544	C	A	C	A	-0.0688782	0.014461	0.708002	FALSE	FALSE	0.575527	0.0258265	ICH	14	90986846	0.0153635	7.77589e-06	14306	ebi-a-GCST90016987	0.00140299	20.0966
rs13066142	G	A	G	A	0.119141	0.02937	0.091933	FALSE	FALSE	0.470206	0.0406705	ICH	3	67478973	0.0250891	3.78669e-06	14306	ebi-a-GCST90016987	0.0015738	22.5471
rs16863365	A	G	A	G	0.109402	-0.0556161	0.0469003	FALSE	FALSE	0.322002	0.0561578	ICH	2	198089911	0.0226964	1.79449e-06	14306	ebi-a-GCST90016987	0.00162149	23.2314
rs2032031	G	A	G	A	0.0654931	-0.0579791	0.492961	FALSE	FALSE	0.0132054	0.0233958	ICH	10	130170270	0.0148681	9.14282e-06	14306	ebi-a-GCST90016987	0.00135448	19.4008
rs2590913	A	G	A	G	-0.154496	0.0688041	0.946969	FALSE	FALSE	0.199408	0.0536175	ICH	13	64264446	0.0339396	6.65426e-06	14306	ebi-a-GCST90016987	0.00144635	20.7186
rs2853179	T	C	T	C	-0.0811971	-0.0269455	0.770637	FALSE	FALSE	0.336893	0.0280588	ICH	8	105462047	0.0174234	2.42438e-06	14306	ebi-a-GCST90016987	0.00151579	21.7147
rs4797774	A	G	A	G	-0.212582	0.0911416	0.957205	FALSE	FALSE	0.1286	0.0599755	ICH	18	13447995	0.0470044	5.64313e-06	14306	ebi-a-GCST90016987	0.0014277	20.451
rs6580353	T	C	T	C	0.0770979	0.0502121	0.201265	FALSE	FALSE	0.0895633	0.0295764	ICH	5	139410687	0.0169735	4.93856e-06	14306	ebi-a-GCST90016987	0.00144012	20.6292
rs72647089	T	G	T	G	-0.106594	0.0184003	0.0804103	FALSE	FALSE	0.669493	0.0431078	ICH	8	57972916	0.0239337	8.29755e-06	14306	ebi-a-GCST90016987	0.0013846	19.8328
rs10138457	T	C	T	C	-0.113054	0.0042522	0.0931518	FALSE	FALSE	0.915465	0.040059	ICH	14	102458052	0.0261933	7.88116e-06	14306	ebi-a-GCST90016988	0.00130049	18.6265
rs10938938	A	G	A	G	0.0773514	-0.0167647	0.842208	FALSE	FALSE	0.602959	0.0322306	ICH	4	23294359	0.0170915	7.37055e-06	14306	ebi-a-GCST90016988	0.00142967	20.4793
rs11071887	T	C	T	C	0.0662403	0.000629907	0.323392	FALSE	FALSE	0.980045	0.0251833	ICH	15	32955095	0.0146315	5.91412e-06	14306	ebi-a-GCST90016988	0.00143063	20.493
rs11166701	G	A	G	A	-0.0655301	0.0615202	0.510177	FALSE	FALSE	0.00863456	0.0234256	ICH	8	138295725	0.013186	5.50744e-07	14306	ebi-a-GCST90016988	0.00172341	24.6942
rs2314294	T	C	T	C	0.0865932	-0.0540777	0.135181	FALSE	FALSE	0.116619	0.0344637	ICH	16	9336862	0.0193719	8.07904e-06	14306	ebi-a-GCST90016988	0.00139476	19.9785
rs4747450	C	A	C	A	0.0668509	-0.0698941	0.223776	FALSE	FALSE	0.0130146	0.0281448	ICH	10	23199653	0.0147685	5.83727e-06	14306	ebi-a-GCST90016988	0.00143022	20.4871
rs4753063	A	G	A	G	0.0596297	-0.00598454	0.55319	FALSE	FALSE	0.79959	0.0235726	ICH	11	92267129	0.0130052	4.8568e-06	14306	ebi-a-GCST90016988	0.00146736	21.0199
rs75416973	A	G	A	G	0.0727223	0.0526433	0.221857	FALSE	FALSE	0.0625893	0.0282709	ICH	1	172809633	0.016451	9.46085e-06	14306	ebi-a-GCST90016988	0.00136408	19.5384
rs764177	C	A	C	A	-0.0601454	-0.0226861	0.365278	FALSE	FALSE	0.353617	0.0244569	ICH	3	45809449	0.0135366	9.60771e-06	14306	ebi-a-GCST90016988	0.00137806	19.739
rs76680460	G	A	G	A	-0.161296	-0.0405755	0.0434106	FALSE	FALSE	0.487442	0.0584339	ICH	9	25447080	0.0364332	8.19219e-06	14306	ebi-a-GCST90016988	0.00136817	19.5971
rs11150408	G	T	G	T	-0.0488254	0.0181823	0.519609	FALSE	FALSE	0.440942	0.0235948	ICH	16	81803497	0.0109063	7.05781e-06	14306	ebi-a-GCST90016989	0.00139898	20.039
rs12537781	T	C	T	C	-0.055544	-0.0100369	0.238227	FALSE	FALSE	0.714705	0.0274575	ICH	7	154978183	0.0125223	9.15145e-06	14306	ebi-a-GCST90016989	0.00137338	19.6719
rs13279148	G	A	G	A	0.0715309	0.115969	0.111373	FALSE	FALSE	0.00147411	0.0364712	ICH	8	127905865	0.0150878	2.25284e-06	14306	ebi-a-GCST90016989	0.00156868	22.4737
rs1899291	T	C	T	C	-0.0697217	-0.0426464	0.843215	FALSE	FALSE	0.185937	0.032242	ICH	4	60992340	0.0150285	4.56688e-06	14306	ebi-a-GCST90016989	0.00150222	21.5201
rs3005511	G	A	G	A	-0.0516127	-0.0388297	0.700047	FALSE	FALSE	0.127533	0.0254804	ICH	6	74605806	0.0112852	5.28701e-06	14306	ebi-a-GCST90016989	0.00145996	20.9138
rs345219	G	T	G	T	0.0497368	0.00267841	0.529598	FALSE	FALSE	0.909967	0.023686	ICH	3	6826520	0.0112621	8.80055e-06	14306	ebi-a-GCST90016989	0.00136147	19.501
rs3752849	G	A	G	A	0.163846	0.0545106	0.0497892	FALSE	FALSE	0.309415	0.0536284	ICH	11	8729057	0.036608	7.68051e-06	14306	ebi-a-GCST90016989	0.00139828	20.029
rs4793307	C	T	C	T	0.0574165	0.0192139	0.238977	FALSE	FALSE	0.48677	0.0276278	ICH	17	70733523	0.0122472	4.00691e-06	14306	ebi-a-GCST90016989	0.00153396	21.9755
rs62503162	A	G	A	G	-0.0974091	-0.0133279	0.0432169	FALSE	FALSE	0.817853	0.05787	ICH	8	15768657	0.0194379	7.46603e-07	14306	ebi-a-GCST90016989	0.00175235	25.1096
rs73729431	C	T	C	T	-0.13745	-0.010318	0.0204228	FALSE	FALSE	0.902525	0.0842476	ICH	6	25078050	0.0299983	3.16738e-06	14306	ebi-a-GCST90016989	0.00146535	20.9911
rs112205261	T	C	T	C	-0.188618	0.0355363	0.080835	FALSE	FALSE	0.410387	0.0431679	ICH	1	9136139	0.0403613	3.34649e-06	14306	ebi-a-GCST90016990	0.00152425	21.8361
rs13070736	A	C	A	C	-0.121331	0.0238448	0.164204	FALSE	FALSE	0.451474	0.0316681	ICH	3	20807454	0.0272024	7.61921e-06	14306	ebi-a-GCST90016990	0.0013887	19.8915
rs1784446	A	G	A	G	-0.0907728	-7.95354e-06	0.511577	FALSE	FALSE	0.999729	0.0233879	ICH	11	102461599	0.0198096	5.2313e-06	14306	ebi-a-GCST90016990	0.00146556	20.9942
rs2223081	A	G	A	G	-0.102572	-0.00743225	0.71574	FALSE	FALSE	0.775418	0.0260511	ICH	21	29778032	0.0221108	3.88893e-06	14306	ebi-a-GCST90016990	0.00150203	21.5173
rs2240838	G	A	G	A	-0.0980582	-0.026916	0.460898	FALSE	FALSE	0.256555	0.0237235	ICH	7	38335954	0.0197653	7.36207e-07	14306	ebi-a-GCST90016990	0.0017175	24.6094
rs3851328	G	T	G	T	0.107774	0.0120048	0.77806	FALSE	FALSE	0.671407	0.0282987	ICH	2	45453805	0.0236527	4.1759e-06	14306	ebi-a-GCST90016990	0.00144917	20.759
rs6430926	T	C	T	C	-0.0879736	-0.0393646	0.53145	FALSE	FALSE	0.0956687	0.0236249	ICH	2	141337454	0.0197127	8.37124e-06	14306	ebi-a-GCST90016990	0.00139024	19.9137
rs67490567	T	C	T	C	0.108495	-0.0112121	0.256162	FALSE	FALSE	0.678839	0.0270794	ICH	15	65691324	0.0245457	8.94211e-06	14306	ebi-a-GCST90016990	0.00136382	19.5348
rs76663501	C	T	C	T	0.175349	-0.0921726	0.0515246	FALSE	FALSE	0.0845551	0.0534382	ICH	20	55647869	0.0378576	4.8257e-06	14306	ebi-a-GCST90016990	0.00149738	21.4506
rs11027642	C	T	C	T	0.129006	-0.0154007	0.142364	FALSE	FALSE	0.646038	0.0335328	ICH	11	24001840	0.0284844	4.9187e-06	14306	ebi-a-GCST90016991	0.00143174	20.509
rs11079158	T	C	T	C	0.100627	0.0037702	0.217207	FALSE	FALSE	0.894773	0.0285044	ICH	17	53367641	0.022546	7.34852e-06	14306	ebi-a-GCST90016991	0.00139049	19.9172
rs11938607	C	T	C	T	-0.0978125	0.00225118	0.747122	FALSE	FALSE	0.933317	0.0269047	ICH	4	189060431	0.0216636	8.21826e-06	14306	ebi-a-GCST90016991	0.00142295	20.3829
rs12257723	A	C	A	C	-0.0952742	0.0416325	0.327593	FALSE	FALSE	0.0947764	0.0249189	ICH	10	109417101	0.0211569	8.85116e-06	14306	ebi-a-GCST90016991	0.00141551	20.2762
rs12710729	C	A	C	A	0.0893384	-0.00855971	0.321168	FALSE	FALSE	0.733491	0.0251398	ICH	2	19973210	0.0199069	9.84419e-06	14306	ebi-a-GCST90016991	0.00140585	20.1376
rs13258851	A	G	A	G	0.137001	0.0372023	0.141273	FALSE	FALSE	0.266209	0.0334603	ICH	8	55330814	0.0302124	7.7464e-06	14306	ebi-a-GCST90016991	0.00143527	20.5597
rs1508033	A	C	A	C	0.091546	0.0449226	0.314755	FALSE	FALSE	0.0781574	0.0255027	ICH	15	53375201	0.0195787	3.22887e-06	14306	ebi-a-GCST90016991	0.00152591	21.86
rs1553971	T	G	T	G	0.120965	0.0127153	0.226915	FALSE	FALSE	0.650465	0.0280619	ICH	3	111419486	0.0263054	5.26842e-06	14306	ebi-a-GCST90016991	0.00147594	21.1431
rs2683098	T	C	T	C	-0.107319	0.0382289	0.783351	FALSE	FALSE	0.180214	0.028527	ICH	15	36178565	0.022515	2.23748e-06	14306	ebi-a-GCST90016991	0.00158563	22.7169
rs3812426	A	G	A	G	-0.106447	0.00805036	0.844419	FALSE	FALSE	0.803662	0.0323813	ICH	8	50822676	0.0224159	2.71688e-06	14306	ebi-a-GCST90016991	0.00157381	22.5473
rs4462860	G	A	G	A	0.0939071	-0.0305579	0.396178	FALSE	FALSE	0.203743	0.0240432	ICH	21	21610254	0.0201104	4.16217e-06	14306	ebi-a-GCST90016991	0.00152186	21.8019
rs10098492	T	C	T	C	0.132323	0.0177939	0.0575106	FALSE	FALSE	0.723486	0.0502932	ICH	8	113109756	0.0293688	6.40575e-06	14306	ebi-a-GCST90016992	0.00141698	20.2973
rs114731706	T	G	T	G	0.182308	0.0584705	0.0321042	FALSE	FALSE	0.384212	0.067195	ICH	2	19611953	0.0382298	2.1734e-06	14306	ebi-a-GCST90016992	0.00158708	22.7377
rs2051957	C	T	C	T	0.0843291	-0.0169798	0.199918	FALSE	FALSE	0.564432	0.0294649	ICH	7	89709883	0.0189864	8.89857e-06	14306	ebi-a-GCST90016992	0.00137706	19.7246
rs3017103	G	A	G	A	-0.0980897	0.00504549	0.809583	FALSE	FALSE	0.866517	0.0300176	ICH	11	62174193	0.0208995	2.94042e-06	14306	ebi-a-GCST90016992	0.00153741	22.0249
rs73331712	T	C	T	C	0.26199	0.0242094	0.0414213	FALSE	FALSE	0.68011	0.0587161	ICH	12	69515102	0.055123	4.8492e-06	14306	ebi-a-GCST90016992	0.00157652	22.5862
rs77655283	G	A	G	A	0.132988	0.0480204	0.0702622	FALSE	FALSE	0.295836	0.0459348	ICH	2	236439879	0.0298306	5.88044e-06	14306	ebi-a-GCST90016992	0.00138733	19.8719
rs1434153	G	A	G	A	-0.0684526	0.00753624	0.444576	FALSE	FALSE	0.750058	0.023657	ICH	2	34595533	0.0152443	6.85299e-06	14306	ebi-a-GCST90016993	0.00140746	20.1606
rs16936671	C	T	C	T	-0.0968026	-0.0181485	0.13759	FALSE	FALSE	0.594404	0.034084	ICH	10	36394609	0.0217883	6.0431e-06	14306	ebi-a-GCST90016993	0.00137788	19.7363
rs17804233	C	T	C	T	0.0662914	-0.00760857	0.526456	FALSE	FALSE	0.745701	0.0234606	ICH	5	77815056	0.0144203	4.58606e-06	14306	ebi-a-GCST90016993	0.00147505	21.1303
rs2901723	A	C	A	C	-0.0641339	0.00850639	0.469797	FALSE	FALSE	0.719061	0.0236477	ICH	11	36871523	0.0144295	8.79468e-06	14306	ebi-a-GCST90016993	0.00137897	19.752
rs340991	A	G	A	G	-0.0740482	0.0179711	0.266464	FALSE	FALSE	0.497712	0.0265024	ICH	5	34892042	0.0158891	3.74938e-06	14306	ebi-a-GCST90016993	0.00151584	21.7155
rs3804326	A	G	A	G	0.14147	-0.035675	0.0499608	FALSE	FALSE	0.510638	0.0542301	ICH	6	24292185	0.0336352	9.85281e-06	14306	ebi-a-GCST90016993	0.00123505	17.6881
rs45480394	T	G	T	G	-0.0687134	-0.00577271	0.360941	FALSE	FALSE	0.813281	0.0244403	ICH	19	55857777	0.0151835	7.66161e-06	14306	ebi-a-GCST90016993	0.00142955	20.4776
rs4697572	A	G	A	G	-0.0810636	0.0130937	0.198209	FALSE	FALSE	0.656682	0.0294571	ICH	4	25446787	0.0163308	7.59347e-07	14306	ebi-a-GCST90016993	0.00171938	24.6363
rs58236560	G	T	G	T	-0.111157	-0.00238894	0.12058	FALSE	FALSE	0.947186	0.0360644	ICH	11	121876913	0.0234426	2.16118e-06	14306	ebi-a-GCST90016993	0.00156914	22.4803
rs61806970	C	T	C	T	0.142548	0.0537941	0.0677107	FALSE	FALSE	0.247007	0.0464684	ICH	1	167818597	0.0320688	9.09411e-06	14306	ebi-a-GCST90016993	0.00137924	19.7559
rs622418	A	G	A	G	-0.0668051	0.00949176	0.487675	FALSE	FALSE	0.685566	0.0234434	ICH	9	90586043	0.0143224	3.68154e-06	14306	ebi-a-GCST90016993	0.00151848	21.7534
rs6474512	C	A	C	A	-0.067015	-0.024216	0.613912	FALSE	FALSE	0.316456	0.0241733	ICH	8	38780606	0.0143201	3.01544e-06	14306	ebi-a-GCST90016993	0.00152851	21.8973
rs710230	C	T	C	T	-0.143381	0.0114785	0.927549	FALSE	FALSE	0.800012	0.0453103	ICH	1	42333631	0.0281514	6.33126e-07	14306	ebi-a-GCST90016993	0.00181	25.9372
rs7221249	G	A	G	A	-0.0839861	0.0126682	0.470004	FALSE	FALSE	0.589904	0.0235043	ICH	17	10177708	0.0142741	4.30953e-09	14306	ebi-a-GCST90016993	0.00241407	34.6144
rs9590927	A	G	A	G	0.0646003	-0.0155339	0.545548	FALSE	FALSE	0.508307	0.0234837	ICH	13	46372065	0.0143479	6.39043e-06	14306	ebi-a-GCST90016993	0.00141501	20.269
rs112767262	T	C	T	C	0.0732963	0.0197009	0.222498	FALSE	FALSE	0.486476	0.0283089	ICH	16	3750623	0.0163589	8.20635e-06	14306	ebi-a-GCST90016995	0.00140129	20.0722
rs113127095	A	G	A	G	0.151009	-0.045507	0.0419561	FALSE	FALSE	0.442541	0.0592609	ICH	13	23253392	0.0323434	3.3335e-06	14306	ebi-a-GCST90016995	0.00152144	21.7958
rs113513883	A	G	A	G	0.172283	0.118786	0.0335591	FALSE	FALSE	0.0736207	0.0663991	ICH	7	140678199	0.038041	5.27716e-06	14306	ebi-a-GCST90016995	0.00143166	20.5079
rs1154904	G	A	G	A	0.0613376	0.0328615	0.5065	FALSE	FALSE	0.160568	0.0234196	ICH	11	134774845	0.0130644	3.03753e-06	14306	ebi-a-GCST90016995	0.00153847	22.0401
rs118526	A	C	A	C	0.0594401	-0.0323365	0.699087	FALSE	FALSE	0.208104	0.0256884	ICH	5	79863544	0.013598	7.99558e-06	14306	ebi-a-GCST90016995	0.00133386	19.1051
rs2798105	A	G	A	G	-0.100851	-0.017354	0.0983103	FALSE	FALSE	0.661474	0.0396321	ICH	1	48961903	0.0222045	8.24499e-06	14306	ebi-a-GCST90016995	0.00143991	20.6261
rs4731451	G	A	G	A	-0.0609885	0.00336578	0.314488	FALSE	FALSE	0.894067	0.0252764	ICH	7	128054100	0.0135157	7.47309e-06	14306	ebi-a-GCST90016995	0.00142129	20.3591
rs57024273	T	C	T	C	0.0626172	-0.0179456	0.257204	FALSE	FALSE	0.504238	0.0268712	ICH	2	236515155	0.0139919	9.70465e-06	14306	ebi-a-GCST90016995	0.001398	20.025
rs592299	T	C	T	C	-0.0592004	-0.0146635	0.543587	FALSE	FALSE	0.533211	0.0235328	ICH	9	136179347	0.0129486	4.76925e-06	14306	ebi-a-GCST90016995	0.00145899	20.8998
rs73208162	A	G	A	G	-0.119296	0.100746	0.0327694	FALSE	FALSE	0.129562	0.0664626	ICH	21	39324484	0.024839	2.19392e-06	14306	ebi-a-GCST90016995	0.00160978	23.0634
rs112617308	T	C	T	C	-0.170873	0.0903196	0.0924991	FALSE	FALSE	0.0261258	0.0406052	ICH	10	94185213	0.0362844	2.38035e-06	14306	ebi-a-GCST90016996	0.0015478	22.1741
rs12151423	G	A	G	A	-0.101329	0.0217986	0.482044	FALSE	FALSE	0.352719	0.0234563	ICH	2	218237281	0.0227324	9.27043e-06	14306	ebi-a-GCST90016996	0.00138693	19.8663
rs13139592	T	C	T	C	-0.145997	-0.00587267	0.13223	FALSE	FALSE	0.865435	0.0346553	ICH	4	144665178	0.0327192	7.96746e-06	14306	ebi-a-GCST90016996	0.00138983	19.9077
rs1384962	G	A	G	A	-0.120888	-0.0040197	0.680439	FALSE	FALSE	0.873365	0.0252199	ICH	14	23060552	0.0266264	6.99294e-06	14306	ebi-a-GCST90016996	0.00143879	20.6101
rs2913110	T	C	T	C	-0.105143	0.0130378	0.648152	FALSE	FALSE	0.596153	0.0246024	ICH	10	22892667	0.022942	4.55806e-06	14306	ebi-a-GCST90016996	0.00146603	21.0009
rs4862235	A	G	A	G	-0.104806	-0.0380407	0.543572	FALSE	FALSE	0.107339	0.0236239	ICH	4	184628931	0.0225751	3.73147e-06	14306	ebi-a-GCST90016996	0.00150432	21.5502
rs62348779	T	C	T	C	-0.201481	-0.0654382	0.0772593	FALSE	FALSE	0.140535	0.0444009	ICH	5	17460096	0.043286	3.7812e-06	14306	ebi-a-GCST90016996	0.00151216	21.6627
rs6591893	A	G	A	G	-0.108225	-0.0134489	0.654634	FALSE	FALSE	0.585317	0.0246482	ICH	11	80236833	0.0240319	7.34345e-06	14306	ebi-a-GCST90016996	0.00141562	20.2777
rs720439	G	A	G	A	0.111927	-0.0246121	0.754161	FALSE	FALSE	0.367358	0.0273034	ICH	22	48190598	0.0251252	7.0283e-06	14306	ebi-a-GCST90016996	0.00138526	19.8422
rs73199919	T	C	T	C	-0.236717	0.0951336	0.0486686	FALSE	FALSE	0.080945	0.0545108	ICH	4	6856564	0.0531335	8.1553e-06	14306	ebi-a-GCST90016996	0.00138548	19.8455
rs10444197	A	G	A	G	-0.0505823	-0.00613334	0.349253	FALSE	FALSE	0.802864	0.0245685	ICH	10	2215931	0.0113455	5.98467e-06	14306	ebi-a-GCST90016997	0.00138749	19.8742
rs11052069	C	T	C	T	-0.0477832	-0.0239329	0.558587	FALSE	FALSE	0.310079	0.0235779	ICH	12	32713919	0.0107833	9.37951e-06	14306	ebi-a-GCST90016997	0.00137067	19.633
rs11720857	C	T	C	T	0.0630776	0.0125273	0.176554	FALSE	FALSE	0.683251	0.0307019	ICH	3	113794507	0.0144485	9.26254e-06	14306	ebi-a-GCST90016997	0.00133048	19.0565
rs12906958	C	T	C	T	-0.0533159	-0.0235441	0.292765	FALSE	FALSE	0.36158	0.0258057	ICH	15	36911598	0.0115935	4.348e-06	14306	ebi-a-GCST90016997	0.00147613	21.1458
rs17159861	C	T	C	T	0.0962228	0.0223317	0.107646	FALSE	FALSE	0.556611	0.0379868	ICH	7	31085162	0.0168388	1.03786e-08	14306	ebi-a-GCST90016997	0.00227733	32.6492
rs2644213	A	G	A	G	-0.0538845	-0.00855002	0.695924	FALSE	FALSE	0.738214	0.025582	ICH	10	84506096	0.0121245	9.85644e-06	14306	ebi-a-GCST90016997	0.00137874	19.7487
rs4076415	G	T	G	T	-0.0515152	-0.015271	0.631311	FALSE	FALSE	0.530807	0.0243645	ICH	15	86440997	0.0110294	1.98976e-06	14306	ebi-a-GCST90016997	0.0015226	21.8125
rs62024432	C	T	C	T	-0.0769698	0.0811514	0.095313	FALSE	FALSE	0.0422863	0.0399625	ICH	15	97869293	0.0172101	7.50205e-06	14306	ebi-a-GCST90016997	0.0013962	19.9992
rs6762473	A	C	A	C	-0.0521584	0.00702798	0.659756	FALSE	FALSE	0.775822	0.0246798	ICH	3	127139574	0.0112353	4.26108e-06	14306	ebi-a-GCST90016997	0.00150421	21.5486
rs73109678	G	A	G	A	-0.0796956	-0.0176718	0.080159	FALSE	FALSE	0.68337	0.0433272	ICH	7	33603122	0.0172275	3.66336e-06	14306	ebi-a-GCST90016997	0.00149368	21.3975
rs76898927	G	A	G	A	0.123055	0.0226722	0.0539104	FALSE	FALSE	0.661225	0.0517365	ICH	3	81595477	0.0266375	4.78983e-06	14306	ebi-a-GCST90016997	0.00148952	21.3379
rs9648214	T	C	T	C	-0.0828719	0.0170573	0.0863676	FALSE	FALSE	0.683332	0.0418153	ICH	7	16380806	0.016431	2.52029e-07	14306	ebi-a-GCST90016997	0.00177499	25.4347
rs182318	G	A	G	A	-0.0824941	0.0232492	0.0819603	FALSE	FALSE	0.58849	0.0429725	ICH	11	31098691	0.0195615	8.39827e-06	14306	ebi-a-GCST90016998	0.00124161	17.782
rs2200429	A	G	A	G	-0.0888825	0.0571271	0.0979277	FALSE	FALSE	0.147285	0.0394201	ICH	13	107563458	0.0198479	5.29724e-06	14306	ebi-a-GCST90016998	0.00139983	20.0513
rs265534	T	G	T	G	-0.0563756	-0.00168319	0.46913	FALSE	FALSE	0.942987	0.0235359	ICH	10	83092007	0.0120127	2.26757e-06	14306	ebi-a-GCST90016998	0.00153714	22.0212
rs4583233	A	C	A	C	0.0670205	-0.00459465	0.289636	FALSE	FALSE	0.859801	0.0260132	ICH	16	81820486	0.0128122	2.83851e-07	14306	ebi-a-GCST90016998	0.00190906	27.3594
rs56080211	T	C	T	C	-0.123093	0.00776208	0.92306	FALSE	FALSE	0.860896	0.0442958	ICH	2	110260993	0.0282743	9.14282e-06	14306	ebi-a-GCST90016998	0.00132309	18.9506
rs6923695	T	G	T	G	0.103268	-0.0407632	0.066499	FALSE	FALSE	0.386777	0.0470991	ICH	6	70956815	0.0229525	4.87405e-06	14306	ebi-a-GCST90016998	0.00141299	20.24
rs10147907	T	G	T	G	0.172263	-0.0271569	0.0777201	FALSE	FALSE	0.543597	0.0447113	ICH	14	89484373	0.039601	8.27237e-06	14306	ebi-a-GCST90016999	0.00132093	18.9196
rs11818408	G	A	G	A	0.10585	0.0419782	0.395965	FALSE	FALSE	0.0805249	0.0240199	ICH	10	96758467	0.0237114	8.20012e-06	14306	ebi-a-GCST90016999	0.00139106	19.9254
rs11876297	T	C	T	C	0.131469	-0.00248556	0.281668	FALSE	FALSE	0.92529	0.0265064	ICH	18	45753272	0.0281712	2.66557e-06	14306	ebi-a-GCST90016999	0.00152005	21.7759
rs151257695	A	G	A	G	0.20951	-0.0885196	0.0710306	FALSE	FALSE	0.0526114	0.0456736	ICH	7	73043561	0.0454847	3.09678e-06	14306	ebi-a-GCST90016999	0.00148087	21.2138
rs1768152	C	T	C	T	-0.139489	-0.00842921	0.894887	FALSE	FALSE	0.825886	0.0383179	ICH	3	39604954	0.0316186	8.70062e-06	14306	ebi-a-GCST90016999	0.00135858	19.4596
rs2733072	G	A	G	A	0.109644	-0.0166583	0.504532	FALSE	FALSE	0.479344	0.02355	ICH	8	5433699	0.0228306	1.49091e-06	14306	ebi-a-GCST90016999	0.0016096	23.0608
rs3771393	T	C	T	C	-0.130842	-0.00328536	0.806419	FALSE	FALSE	0.912014	0.029732	ICH	2	71145246	0.0266671	7.37904e-07	14306	ebi-a-GCST90016999	0.00167994	24.0703
rs6934739	A	G	A	G	0.111463	0.00603021	0.332624	FALSE	FALSE	0.808313	0.0248563	ICH	6	39940437	0.0252788	9.75326e-06	14306	ebi-a-GCST90016999	0.00135719	19.4396
rs7104872	G	A	G	A	0.138612	0.0269777	0.111111	FALSE	FALSE	0.471539	0.0374702	ICH	11	115165111	0.0291906	2.73149e-06	14306	ebi-a-GCST90016999	0.00157367	22.5452
rs10501370	C	T	C	T	-0.115589	0.0602188	0.062775	FALSE	FALSE	0.214605	0.0485243	ICH	11	58040621	0.0252489	5.41914e-06	14306	ebi-a-GCST90017000	0.00146283	20.955
rs10798999	C	T	C	T	0.0601661	0.0320607	0.267798	FALSE	FALSE	0.226341	0.0265	ICH	1	34308917	0.0126752	2.60555e-06	14306	ebi-a-GCST90017000	0.00157251	22.5286
rs117748144	T	C	T	C	-0.126582	-0.0557532	0.0509388	FALSE	FALSE	0.300137	0.0538086	ICH	11	11771637	0.028712	7.85995e-06	14306	ebi-a-GCST90017000	0.00135678	19.4337
rs13116360	T	C	T	C	0.154124	-0.0160639	0.0666756	FALSE	FALSE	0.735529	0.0475575	ICH	4	111885431	0.0297185	2.9449e-07	14306	ebi-a-GCST90017000	0.00187652	26.8922
rs17074066	T	C	T	C	-0.0813986	0.0752541	0.0203211	FALSE	FALSE	0.370417	0.0840178	ICH	4	183709536	0.0189272	9.3491e-06	14306	ebi-a-GCST90017000	0.00129117	18.4927
rs17474256	G	A	G	A	0.0810805	0.0406815	0.0976891	FALSE	FALSE	0.303442	0.0395319	ICH	1	104524676	0.0184573	9.45453e-06	14306	ebi-a-GCST90017000	0.00134708	19.2946
rs281379	A	G	A	G	-0.0499523	-0.0177162	0.408027	FALSE	FALSE	0.45655	0.0237949	ICH	19	49214274	0.0112153	9.32803e-06	14306	ebi-a-GCST90017000	0.00138474	19.8348
rs28584818	A	G	A	G	0.126115	0.081627	0.0802851	FALSE	FALSE	0.0589943	0.0432293	ICH	3	64664456	0.0268627	4.43231e-06	14306	ebi-a-GCST90017000	0.00153832	22.0381
rs60254196	G	A	G	A	0.0522832	-0.0239653	0.535147	FALSE	FALSE	0.309855	0.0235989	ICH	7	148856720	0.0111865	2.69675e-06	14306	ebi-a-GCST90017000	0.0015246	21.8411
rs630939	C	T	C	T	-0.0508914	0.0151231	0.454033	FALSE	FALSE	0.523145	0.0236852	ICH	18	48384463	0.0114352	9.15756e-06	14306	ebi-a-GCST90017000	0.00138255	19.8034
rs6550770	C	T	C	T	0.198087	0.0703354	0.957322	FALSE	FALSE	0.232025	0.0588502	ICH	3	23663416	0.0443545	4.82303e-06	14306	ebi-a-GCST90017000	0.00139224	19.9423
rs74018587	C	T	C	T	0.208943	-0.0826813	0.0400609	FALSE	FALSE	0.165875	0.0596726	ICH	15	62014160	0.043822	3.70254e-06	14306	ebi-a-GCST90017000	0.00158659	22.7306
rs78056098	G	T	G	T	-0.0507411	0.00375872	0.354644	FALSE	FALSE	0.877735	0.0244325	ICH	11	123789877	0.0113758	8.2882e-06	14306	ebi-a-GCST90017000	0.00138878	19.8928
rs949971	T	G	T	G	-0.0540164	-0.0266125	0.325195	FALSE	FALSE	0.287031	0.0249963	ICH	3	110283389	0.0116101	3.29003e-06	14306	ebi-a-GCST90017000	0.00151079	21.6431
rs10263623	C	T	C	T	0.193496	0.01684	0.0396354	FALSE	FALSE	0.780923	0.0605499	ICH	7	64894137	0.0439023	8.90697e-06	14306	ebi-a-GCST90017001	0.00135601	19.4227
rs10458299	T	C	T	C	-0.187753	-0.076184	0.0748852	FALSE	FALSE	0.0867042	0.0444729	ICH	7	135052348	0.041969	8.3672e-06	14306	ebi-a-GCST90017001	0.00139698	20.0104
rs11006576	A	G	A	G	-0.110167	0.0129527	0.540657	FALSE	FALSE	0.582803	0.0235805	ICH	10	61322015	0.024593	7.98656e-06	14306	ebi-a-GCST90017001	0.00140073	20.0641
rs113893692	C	T	C	T	-0.185107	0.0162138	0.124067	FALSE	FALSE	0.651078	0.0358501	ICH	9	28245518	0.0403573	5.75705e-06	14306	ebi-a-GCST90017001	0.0014684	21.0349
rs34297067	A	G	A	G	-0.186907	-0.0211352	0.146506	FALSE	FALSE	0.523256	0.0331099	ICH	14	52185888	0.0341475	6.59781e-08	14306	ebi-a-GCST90017001	0.00208981	29.9552
rs61841040	G	T	G	T	0.160621	-0.0149165	0.198894	FALSE	FALSE	0.611988	0.0294074	ICH	10	9659749	0.0341609	3.56139e-06	14306	ebi-a-GCST90017001	0.00154297	22.1047
rs6818880	G	A	G	A	0.110081	0.0370043	0.532773	FALSE	FALSE	0.117225	0.0236219	ICH	4	94712747	0.0245964	7.82546e-06	14306	ebi-a-GCST90017001	0.00139816	20.0272
rs77910827	C	T	C	T	0.201788	-0.0594857	0.108349	FALSE	FALSE	0.115762	0.0378212	ICH	9	96597985	0.0413568	9.05378e-07	14306	ebi-a-GCST90017001	0.00166133	23.8032
rs7827125	C	T	C	T	0.1223	-0.0203315	0.280007	FALSE	FALSE	0.435932	0.0260968	ICH	8	4954912	0.0271331	7.17348e-06	14306	ebi-a-GCST90017001	0.00141814	20.3139
rs7880204	T	C	T	C	-0.125454	-0.0239343	0.244659	FALSE	FALSE	0.379089	0.0272111	ICH	1	171060821	0.0275303	6.8388e-06	14306	ebi-a-GCST90017001	0.00144944	20.7628
rs9425984	T	C	T	C	-0.130234	0.0360254	0.218917	FALSE	FALSE	0.203613	0.0283369	ICH	1	34529736	0.0292347	7.20676e-06	14306	ebi-a-GCST90017001	0.00138526	19.8422
rs12129908	A	C	A	C	-0.0893273	0.00588232	0.601436	FALSE	FALSE	0.805723	0.023917	ICH	1	195064019	0.0198333	5.79522e-06	14306	ebi-a-GCST90017002	0.00141594	20.2823
rs12423772	G	T	G	T	0.14098	-0.0120039	0.154035	FALSE	FALSE	0.717031	0.0331207	ICH	12	94515340	0.0295029	2.62924e-06	14306	ebi-a-GCST90017002	0.00159358	22.831
rs2973294	G	T	G	T	0.0923559	-0.0197764	0.41351	FALSE	FALSE	0.405223	0.0237603	ICH	4	37526679	0.0195439	2.38836e-06	14306	ebi-a-GCST90017002	0.00155852	22.3278
rs34561138	G	A	G	A	0.216145	0.00837914	0.0396398	FALSE	FALSE	0.88949	0.0603035	ICH	16	86480355	0.045992	2.51166e-06	14306	ebi-a-GCST90017002	0.00154148	22.0834
rs440215	T	C	T	C	-0.0932766	-0.0435657	0.561233	FALSE	FALSE	0.0653191	0.0236375	ICH	5	106882394	0.0195294	1.65406e-06	14306	ebi-a-GCST90017002	0.00159205	22.809
rs10248854	C	A	C	A	-0.0527827	0.0221571	0.394479	FALSE	FALSE	0.355579	0.0239841	ICH	7	121281238	0.0113464	4.20678e-06	14306	ebi-a-GCST90017003	0.0015104	21.6375
rs10797540	A	G	A	G	0.0503179	-0.0121923	0.44577	FALSE	FALSE	0.605846	0.0236279	ICH	1	234530370	0.0108389	3.53387e-06	14306	ebi-a-GCST90017003	0.00150419	21.5483
rs143694765	T	C	T	C	0.0870025	-0.0154519	0.10189	FALSE	FALSE	0.692606	0.0390869	ICH	1	116082909	0.019779	9.75371e-06	14306	ebi-a-GCST90017003	0.00135067	19.3461
rs2884897	A	G	A	G	-0.129364	0.0372747	0.0348808	FALSE	FALSE	0.56478	0.0647404	ICH	11	8129537	0.0289021	6.44421e-06	14306	ebi-a-GCST90017003	0.00139843	20.0312
rs314726	T	C	T	C	0.0528824	-0.0496893	0.496219	FALSE	FALSE	0.035641	0.0236503	ICH	2	125553155	0.0109486	1.37965e-06	14306	ebi-a-GCST90017003	0.00162809	23.3262
rs35398954	A	G	A	G	-0.0901402	0.0484076	0.161492	FALSE	FALSE	0.12922	0.0319062	ICH	15	93006765	0.0174602	5.39946e-07	14306	ebi-a-GCST90017003	0.00185957	26.6488
rs58498416	T	C	T	C	0.0517316	0.0187782	0.642484	FALSE	FALSE	0.442181	0.0244344	ICH	15	87881513	0.0118196	9.68412e-06	14306	ebi-a-GCST90017003	0.00133723	19.1534
rs59427698	A	G	A	G	-0.0576035	-0.104429	0.190013	FALSE	FALSE	0.000619855	0.03051	ICH	9	129425745	0.0130853	5.36908e-06	14306	ebi-a-GCST90017003	0.00135277	19.3762
rs62547233	A	G	A	G	0.0536319	-0.00392636	0.282854	FALSE	FALSE	0.880061	0.026021	ICH	9	92013419	0.0120201	9.89829e-06	14306	ebi-a-GCST90017003	0.00138966	19.9053
rs10131724	C	A	C	A	0.199832	-0.0695172	0.900513	FALSE	FALSE	0.0803878	0.0397596	ICH	14	52219066	0.0414577	2.38666e-06	14306	ebi-a-GCST90017004	0.00162142	23.2305
rs10923018	G	A	G	A	0.0726438	0.00165405	0.578915	FALSE	FALSE	0.94443	0.0237301	ICH	1	88523399	0.0160924	6.79548e-06	14306	ebi-a-GCST90017004	0.00142239	20.3749
rs11637981	T	G	T	G	0.073258	0.0358677	0.444675	FALSE	FALSE	0.128733	0.0236109	ICH	15	61289622	0.0160888	5.43676e-06	14306	ebi-a-GCST90017004	0.00144716	20.7301
rs13025464	C	T	C	T	0.0737077	-0.0266781	0.597157	FALSE	FALSE	0.265216	0.0239448	ICH	2	201610645	0.0163786	6.96835e-06	14306	ebi-a-GCST90017004	0.00141364	20.2494
rs139749	C	T	C	T	-0.0845439	0.017221	0.341274	FALSE	FALSE	0.487856	0.024824	ICH	22	25303055	0.0171791	8.58836e-07	14306	ebi-a-GCST90017004	0.00169009	24.216
rs16891896	G	A	G	A	-0.174787	-0.0720828	0.0853382	FALSE	FALSE	0.0848926	0.0418362	ICH	5	33897589	0.0390573	2.38122e-06	14306	ebi-a-GCST90017004	0.00139794	20.0241
rs17519472	C	T	C	T	0.107804	-0.0317382	0.138828	FALSE	FALSE	0.351133	0.0340395	ICH	12	30360954	0.0233984	4.7036e-06	14306	ebi-a-GCST90017004	0.00148161	21.2245
rs209813	G	A	G	A	-0.103488	-0.0139379	0.145358	FALSE	FALSE	0.675728	0.0333204	ICH	6	11953633	0.0236391	9.23145e-06	14306	ebi-a-GCST90017004	0.00133788	19.1627
rs2116427	A	G	A	G	0.0911461	0.00507189	0.25526	FALSE	FALSE	0.850119	0.0268402	ICH	5	121182996	0.0182353	4.67369e-07	14306	ebi-a-GCST90017004	0.00174331	24.9798
rs2229917	A	G	A	G	0.153538	-0.0480951	0.0420988	FALSE	FALSE	0.413303	0.0587892	ICH	9	130980937	0.0323922	2.15894e-06	14306	ebi-a-GCST90017004	0.00156802	22.4642
rs2418654	C	T	C	T	-0.0748879	0.00992922	0.433899	FALSE	FALSE	0.678694	0.0239694	ICH	2	71247578	0.0165852	6.17248e-06	14306	ebi-a-GCST90017004	0.00142313	20.3855
rs2817174	C	T	C	T	-0.0734306	-0.0145178	0.396644	FALSE	FALSE	0.544969	0.0239838	ICH	1	3044181	0.0163687	7.86955e-06	14306	ebi-a-GCST90017004	0.00140474	20.1217
rs57340348	T	C	T	C	-0.0979429	0.068944	0.202161	FALSE	FALSE	0.0188612	0.0293596	ICH	6	130030114	0.0212166	4.93276e-06	14306	ebi-a-GCST90017004	0.00148741	21.3076
rs606117	G	A	G	A	-0.0833243	-0.0096709	0.727266	FALSE	FALSE	0.71316	0.0263071	ICH	9	2539358	0.018056	4.81637e-06	14306	ebi-a-GCST90017004	0.0014864	21.2931
rs6676699	T	G	T	G	0.0888124	0.0579412	0.700838	FALSE	FALSE	0.024011	0.0256723	ICH	1	197978281	0.0196447	6.37984e-06	14306	ebi-a-GCST90017004	0.00142665	20.436
rs7000472	G	A	G	A	0.0762282	-0.035749	0.583958	FALSE	FALSE	0.134153	0.0238657	ICH	8	138626268	0.016523	4.06846e-06	14306	ebi-a-GCST90017004	0.00148556	21.281
rs72836424	C	T	C	T	-0.139825	0.000234051	0.110962	FALSE	FALSE	0.995013	0.0374464	ICH	10	129037453	0.030069	2.62126e-06	14306	ebi-a-GCST90017004	0.00150924	21.6208
rs73139629	A	C	A	C	-0.115098	-0.0641003	0.0920728	FALSE	FALSE	0.115679	0.0407459	ICH	12	63306003	0.0247909	5.36204e-06	14306	ebi-a-GCST90017004	0.00150445	21.5521
rs11617697	A	G	A	G	-0.143349	-0.0223495	0.0556792	FALSE	FALSE	0.665037	0.0516192	ICH	13	98785900	0.0286241	7.21755e-07	14306	ebi-a-GCST90017005	0.00175004	25.0764
rs12964517	G	A	G	A	0.0587198	-0.00483071	0.283008	FALSE	FALSE	0.853117	0.0260919	ICH	18	22460785	0.0123453	2.07501e-06	14306	ebi-a-GCST90017005	0.00157892	22.6207
rs13082419	C	T	C	T	-0.0715522	-0.0162308	0.111074	FALSE	FALSE	0.663525	0.0373077	ICH	3	107736434	0.016137	9.55983e-06	14306	ebi-a-GCST90017005	0.00137242	19.658
rs16884680	G	T	G	T	-0.0906428	-0.000359889	0.103029	FALSE	FALSE	0.992606	0.0388361	ICH	8	114445055	0.0191909	1.73968e-06	14306	ebi-a-GCST90017005	0.00155697	22.3057
rs35179274	C	T	C	T	-0.0627263	0.00366215	0.179734	FALSE	FALSE	0.904629	0.0305647	ICH	14	51960625	0.013786	5.75798e-06	14306	ebi-a-GCST90017005	0.00144503	20.6996
rs3809430	T	C	T	C	-0.0548171	0.064557	0.30801	FALSE	FALSE	0.0101347	0.0251078	ICH	14	44975510	0.0118426	3.5532e-06	14306	ebi-a-GCST90017005	0.00149544	21.4229
rs57199565	T	C	T	C	0.0783394	-0.060869	0.201559	FALSE	FALSE	0.0450858	0.030376	ICH	3	190223732	0.0160257	7.9704e-07	14306	ebi-a-GCST90017005	0.00166757	23.8927
rs66746423	C	T	C	T	0.0751501	-0.0226939	0.152192	FALSE	FALSE	0.4866	0.0326189	ICH	1	109398264	0.0164978	6.11139e-06	14306	ebi-a-GCST90017005	0.0014483	20.7466
rs6704822	G	A	G	A	-0.0739179	-0.00472807	0.870129	FALSE	FALSE	0.892509	0.0349889	ICH	2	203661779	0.0166705	6.62232e-06	14306	ebi-a-GCST90017005	0.00137242	19.6581
rs72783037	C	A	C	A	0.0658926	-0.00457129	0.206913	FALSE	FALSE	0.874048	0.0288375	ICH	16	60348381	0.0143747	6.54757e-06	14306	ebi-a-GCST90017005	0.00146663	21.0095
rs73615400	T	C	T	C	-0.0956303	0.0611053	0.0964399	FALSE	FALSE	0.124798	0.0398095	ICH	20	50140919	0.0193428	9.53608e-07	14306	ebi-a-GCST90017005	0.00170566	24.4395
rs73849225	T	C	T	C	0.0975711	0.00811175	0.0829049	FALSE	FALSE	0.848353	0.0424209	ICH	4	126371814	0.0224388	5.20907e-06	14306	ebi-a-GCST90017005	0.00131993	18.9053
rs78250280	G	A	G	A	0.0749762	0.0504519	0.141738	FALSE	FALSE	0.134685	0.0337273	ICH	1	147291928	0.0164404	3.35792e-06	14306	ebi-a-GCST90017005	0.00145169	20.7951
rs876734	T	C	T	C	0.0618696	-0.0288637	0.717689	FALSE	FALSE	0.271938	0.0262729	ICH	12	52423996	0.0132532	2.88908e-06	14306	ebi-a-GCST90017005	0.00152102	21.7898
rs9316536	T	G	T	G	-0.0817111	-0.00151483	0.142073	FALSE	FALSE	0.964318	0.0338616	ICH	13	51938576	0.0183121	7.8352e-06	14306	ebi-a-GCST90017005	0.00138984	19.9079
rs10140184	A	C	A	C	0.0576795	0.0466033	0.47407	FALSE	FALSE	0.0503211	0.0238109	ICH	14	73181783	0.012599	4.95861e-06	14306	ebi-a-GCST90017006	0.00146291	20.9561
rs10917203	A	C	A	C	0.0612633	0.0142351	0.393413	FALSE	FALSE	0.552981	0.0239931	ICH	1	22627266	0.0130917	3.15152e-06	14306	ebi-a-GCST90017006	0.00152836	21.8952
rs112176119	C	T	C	T	-0.113455	-0.0205769	0.0937916	FALSE	FALSE	0.609905	0.0403302	ICH	16	73696771	0.0245762	3.32767e-06	14306	ebi-a-GCST90017006	0.00148749	21.3087
rs13239072	G	A	G	A	0.0687427	0.0012369	0.275587	FALSE	FALSE	0.962305	0.0261717	ICH	7	43566344	0.0142728	1.81782e-06	14306	ebi-a-GCST90017006	0.00161887	23.1939
rs17830032	G	A	G	A	-0.160597	-0.0565227	0.0813023	FALSE	FALSE	0.193534	0.0434725	ICH	20	57995506	0.0310515	2.38891e-07	14306	ebi-a-GCST90017006	0.00186629	26.7454
rs1999224	G	T	G	T	-0.0949051	-0.0221046	0.0974403	FALSE	FALSE	0.575322	0.0394562	ICH	9	130498120	0.0203503	3.75491e-06	14306	ebi-a-GCST90017006	0.00151796	21.7459
rs2012708	G	A	G	A	-0.0573202	-0.00918772	0.655323	FALSE	FALSE	0.709328	0.0246479	ICH	16	84790559	0.0126905	6.52544e-06	14306	ebi-a-GCST90017006	0.00142404	20.3985
rs2213117	T	G	T	G	0.0877797	0.036409	0.16318	FALSE	FALSE	0.257085	0.0321263	ICH	11	131009660	0.0189012	4.21328e-06	14306	ebi-a-GCST90017006	0.00150535	21.565
rs75586835	A	G	A	G	-0.114498	-0.0125323	0.0706845	FALSE	FALSE	0.784556	0.045841	ICH	4	87891938	0.0263455	9.38707e-06	14306	ebi-a-GCST90017006	0.00131854	18.8852
rs10927394	G	T	G	T	-0.232262	-0.0901985	0.0187899	FALSE	FALSE	0.297323	0.0865469	ICH	1	245267339	0.0512364	7.01892e-06	14306	ebi-a-GCST90017007	0.00143436	20.5465
rs114946999	C	T	C	T	-0.0861565	0.000447967	0.125512	FALSE	FALSE	0.989891	0.0353548	ICH	2	37125235	0.01896	5.69574e-06	14306	ebi-a-GCST90017007	0.0014413	20.6461
rs11776390	T	C	T	C	-0.078354	0.0892638	0.0663013	FALSE	FALSE	0.0598232	0.0474279	ICH	8	38593645	0.017183	6.39676e-06	14306	ebi-a-GCST90017007	0.00145136	20.7904
rs1271565	C	T	C	T	-0.0576251	0.00536262	0.261429	FALSE	FALSE	0.840526	0.0266504	ICH	14	64044097	0.0119649	1.3017e-06	14306	ebi-a-GCST90017007	0.00161876	23.1923
rs12753492	A	C	A	C	0.0641305	0.0247522	0.113433	FALSE	FALSE	0.506764	0.037284	ICH	1	14201546	0.0149933	8.80278e-06	14306	ebi-a-GCST90017007	0.00127721	18.2925
rs2835874	T	C	T	C	-0.0866356	-0.00351778	0.0357072	FALSE	FALSE	0.955615	0.063204	ICH	21	39027901	0.0196496	7.54397e-06	14306	ebi-a-GCST90017007	0.00135699	19.4368
rs6910935	G	A	G	A	-0.134864	0.0602889	0.939367	FALSE	FALSE	0.216111	0.0487406	ICH	6	131587157	0.0277032	1.37848e-06	14306	ebi-a-GCST90017007	0.00165385	23.6958
rs75499067	C	T	C	T	0.227585	0.0172519	0.074296	FALSE	FALSE	0.699897	0.0447567	ICH	16	6099863	0.0465522	1.76449e-06	14306	ebi-a-GCST90017007	0.00166788	23.8972
rs79656633	T	C	T	C	0.145631	-0.0729198	0.100321	FALSE	FALSE	0.0628174	0.039194	ICH	1	111036827	0.0323019	8.13561e-06	14306	ebi-a-GCST90017007	0.00141879	20.3231
rs9536330	T	C	T	C	-0.048317	-0.0679372	0.472921	FALSE	FALSE	0.00377285	0.0234545	ICH	13	53567017	0.010797	5.33261e-06	14306	ebi-a-GCST90017007	0.00139787	20.0232
rs11126423	T	C	T	C	-0.0904399	0.0154366	0.90687	FALSE	FALSE	0.708443	0.04128	ICH	2	74195551	0.0196301	5.91248e-06	14306	ebi-a-GCST90017008	0.00148154	21.2234
rs11736617	G	A	G	A	-0.0759493	-0.0894079	0.0550685	FALSE	FALSE	0.0849102	0.0518944	ICH	4	38917830	0.0172101	9.02049e-06	14306	ebi-a-GCST90017008	0.00135948	19.4724
rs12812672	T	C	T	C	-0.096065	-0.0352203	0.071906	FALSE	FALSE	0.437811	0.0453932	ICH	12	18127597	0.020828	2.55806e-06	14306	ebi-a-GCST90017008	0.00148481	21.2703
rs149302	T	C	T	C	-0.0645635	-0.0196486	0.232812	FALSE	FALSE	0.479859	0.0278101	ICH	5	14159925	0.0143225	7.48187e-06	14306	ebi-a-GCST90017008	0.00141841	20.3178
rs16840310	G	A	G	A	0.0608052	-0.00630031	0.570846	FALSE	FALSE	0.791367	0.0238166	ICH	1	240694163	0.0122149	6.75118e-07	14306	ebi-a-GCST90017008	0.00172915	24.7766
rs16940167	C	T	C	T	0.0732552	0.0477786	0.190166	FALSE	FALSE	0.108396	0.0297603	ICH	15	58683697	0.0159898	3.90841e-06	14306	ebi-a-GCST90017008	0.00146499	20.986
rs17156849	G	A	G	A	-0.112891	-0.0753578	0.0589824	FALSE	FALSE	0.128673	0.0495986	ICH	7	28603985	0.0245292	4.1917e-06	14306	ebi-a-GCST90017008	0.0014784	21.1783
rs62029761	A	G	A	G	0.128753	0.0540377	0.0577724	FALSE	FALSE	0.298587	0.0519859	ICH	16	16006242	0.0276002	3.89081e-06	14306	ebi-a-GCST90017008	0.00151884	21.7585
rs62200412	C	T	C	T	-0.0800851	-0.0109953	0.26078	FALSE	FALSE	0.682584	0.0268872	ICH	20	4618639	0.0163834	5.80216e-07	14306	ebi-a-GCST90017008	0.00166745	23.891
rs72730932	C	A	C	A	-0.0899559	0.0335737	0.0935452	FALSE	FALSE	0.405101	0.0403266	ICH	1	192019835	0.0177107	6.88763e-07	14306	ebi-a-GCST90017008	0.00180006	25.7945
rs739451	C	T	C	T	0.0649589	-0.0203218	0.207349	FALSE	FALSE	0.480937	0.0288336	ICH	9	136678954	0.0147534	7.87807e-06	14306	ebi-a-GCST90017008	0.00135328	19.3835
rs9276029	A	G	A	G	-0.0811384	-0.0355157	0.19557	FALSE	FALSE	0.22944	0.029552	ICH	6	32695336	0.0185669	8.92771e-06	14306	ebi-a-GCST90017008	0.00133314	19.0947
rs9837139	A	G	A	G	0.10752	-0.00230645	0.0855378	FALSE	FALSE	0.956279	0.0420704	ICH	3	29811865	0.0240482	8.70803e-06	14306	ebi-a-GCST90017008	0.00139537	19.9872
rs112362903	A	G	A	G	-0.149047	0.085401	0.0341982	FALSE	FALSE	0.193557	0.0656866	ICH	17	33761027	0.0333271	7.87771e-06	14306	ebi-a-GCST90017009	0.00139613	19.9982
rs12049454	T	C	T	C	-0.0647298	0.00852582	0.395729	FALSE	FALSE	0.723279	0.0240788	ICH	1	85228325	0.0134065	1.17379e-06	14306	ebi-a-GCST90017009	0.00162687	23.3086
rs1426266	C	T	C	T	0.0665521	0.0666278	0.727527	FALSE	FALSE	0.0117257	0.0264365	ICH	3	188224096	0.0137151	1.24934e-06	14306	ebi-a-GCST90017009	0.00164321	23.5432
rs3842897	G	A	G	A	-0.112639	-0.016636	0.088618	FALSE	FALSE	0.68773	0.0413895	ICH	1	183503664	0.0242751	5.19709e-06	14306	ebi-a-GCST90017009	0.00150274	21.5276
rs62414802	C	T	C	T	-0.0611904	0.0210287	0.248972	FALSE	FALSE	0.438826	0.0271626	ICH	6	76598635	0.013457	4.29181e-06	14306	ebi-a-GCST90017009	0.00144319	20.6733
rs7119679	G	A	G	A	-0.0809085	0.00352052	0.241077	FALSE	FALSE	0.898694	0.0276528	ICH	11	94681786	0.0174782	3.52493e-06	14306	ebi-a-GCST90017009	0.00149564	21.4257
rs76463770	A	G	A	G	0.19313	0.0291904	0.0305422	FALSE	FALSE	0.666954	0.0678322	ICH	3	45479090	0.0419866	3.77477e-06	14306	ebi-a-GCST90017009	0.00147679	21.1552
rs8076666	G	A	G	A	-0.088655	0.0296541	0.880458	FALSE	FALSE	0.412609	0.036194	ICH	17	78223817	0.0198094	8.01826e-06	14306	ebi-a-GCST90017009	0.0013981	20.0264
rs114873521	C	T	C	T	-0.130067	-0.0564851	0.0724674	FALSE	FALSE	0.217018	0.0457555	ICH	5	168218403	0.0294087	7.12525e-06	14306	ebi-a-GCST90017010	0.00136543	19.5579
rs11811696	T	C	T	C	-0.116063	0.0164736	0.081617	FALSE	FALSE	0.700801	0.0428733	ICH	1	237351354	0.0241012	2.07348e-06	14306	ebi-a-GCST90017010	0.00161841	23.1873
rs12030302	G	A	G	A	0.0692276	-0.00221618	0.528506	FALSE	FALSE	0.924866	0.0235	ICH	1	77887835	0.0137467	5.60841e-07	14306	ebi-a-GCST90017010	0.0017696	25.3572
rs34066017	A	G	A	G	0.0764294	0.0141612	0.205632	FALSE	FALSE	0.626268	0.0290794	ICH	11	44849689	0.0159789	1.52086e-06	14306	ebi-a-GCST90017010	0.00159667	22.8753
rs806808	C	T	C	T	-0.0667272	-0.00883957	0.559555	FALSE	FALSE	0.708611	0.0236528	ICH	10	32381186	0.0136557	1.17972e-06	14306	ebi-a-GCST90017010	0.00166623	23.8736
rs10439674	A	G	A	G	-0.0572129	0.0526056	0.202289	FALSE	FALSE	0.0714167	0.0291796	ICH	21	42681392	0.0130007	7.68493e-06	14306	ebi-a-GCST90017011	0.00135191	19.3639
rs167879	T	C	T	C	0.0659543	-0.0197664	0.851304	FALSE	FALSE	0.549426	0.0330199	ICH	20	55937366	0.0148763	5.86894e-06	14306	ebi-a-GCST90017011	0.00137209	19.6533
rs1864685	A	C	A	C	-0.0494799	-0.00265238	0.406875	FALSE	FALSE	0.911603	0.0238917	ICH	17	70721782	0.0108105	4.96158e-06	14306	ebi-a-GCST90017011	0.00146222	20.9462
rs2025938	G	A	G	A	-0.0967298	-0.0573927	0.0659309	FALSE	FALSE	0.22783	0.0475906	ICH	10	112177119	0.0205426	2.98834e-06	14306	ebi-a-GCST90017011	0.00154746	22.1691
rs206581	A	G	A	G	-0.0568339	0.0267257	0.217747	FALSE	FALSE	0.348172	0.028488	ICH	18	10370596	0.0127894	8.95757e-06	14306	ebi-a-GCST90017011	0.00137847	19.7449
rs2132128	G	A	G	A	-0.0771914	-0.00832336	0.1028	FALSE	FALSE	0.830891	0.0389746	ICH	8	15360718	0.0160344	1.07686e-06	14306	ebi-a-GCST90017011	0.00161738	23.1724
rs3303	T	C	T	C	-0.0953657	-0.0293577	0.0647662	FALSE	FALSE	0.540645	0.0479828	ICH	10	120447429	0.020407	3.93895e-06	14306	ebi-a-GCST90017011	0.00152421	21.8356
rs4378146	A	C	A	C	-0.0616691	0.0033336	0.254528	FALSE	FALSE	0.901569	0.0269536	ICH	1	24927625	0.0125259	7.20444e-07	14306	ebi-a-GCST90017011	0.00169147	24.2358
rs60254196	G	A	G	A	0.0492427	-0.0239653	0.535147	FALSE	FALSE	0.309855	0.0235989	ICH	7	148856720	0.0109365	5.46739e-06	14306	ebi-a-GCST90017011	0.00141512	20.2706
rs62187631	T	C	T	C	-0.0710571	-0.00894676	0.193061	FALSE	FALSE	0.763152	0.0296895	ICH	2	226649570	0.015924	4.54527e-06	14306	ebi-a-GCST90017011	0.00138992	19.909
rs62353480	A	G	A	G	-0.0701397	-0.00202671	0.174231	FALSE	FALSE	0.948169	0.0311769	ICH	5	29595000	0.0145589	1.56769e-06	14306	ebi-a-GCST90017011	0.00161975	23.2065
rs6515626	G	A	G	A	0.141575	-0.00928003	0.0670181	FALSE	FALSE	0.843309	0.0469487	ICH	20	25257001	0.0313559	7.28652e-06	14306	ebi-a-GCST90017011	0.00142298	20.3833
rs704418	C	T	C	T	-0.0739124	-0.0714603	0.868169	FALSE	FALSE	0.0442466	0.0355215	ICH	3	64252803	0.0151073	7.77428e-07	14306	ebi-a-GCST90017011	0.00167039	23.9332
rs7069626	T	C	T	C	0.0509014	-0.039162	0.32731	FALSE	FALSE	0.117332	0.0250065	ICH	10	125464544	0.0111381	5.41627e-06	14306	ebi-a-GCST90017011	0.00145776	20.8822
rs73103914	A	G	A	G	-0.0597324	0.00830789	0.150281	FALSE	FALSE	0.800105	0.0328101	ICH	12	58658311	0.0134458	8.29564e-06	14306	ebi-a-GCST90017011	0.00137762	19.7327
rs792108	C	T	C	T	0.0508345	-0.0119112	0.59026	FALSE	FALSE	0.617487	0.0238503	ICH	2	5532793	0.0113843	8.49533e-06	14306	ebi-a-GCST90017011	0.00139181	19.9363
rs8028026	G	A	G	A	0.0792146	-0.0645114	0.907147	FALSE	FALSE	0.109639	0.0403242	ICH	15	88353215	0.0180505	8.06325e-06	14306	ebi-a-GCST90017011	0.0013444	19.2562
rs8063430	T	C	T	C	-0.104026	0.00992878	0.0512606	FALSE	FALSE	0.852784	0.0535051	ICH	16	73821805	0.022217	4.9289e-06	14306	ebi-a-GCST90017011	0.00153013	21.9206
rs9905659	G	A	G	A	-0.061617	-0.00505293	0.182938	FALSE	FALSE	0.867823	0.0303618	ICH	17	70697344	0.0136576	7.30988e-06	14306	ebi-a-GCST90017011	0.00142075	20.3513
rs13412653	A	C	A	C	0.107597	0.0245397	0.370889	FALSE	FALSE	0.311101	0.0242268	ICH	2	30158494	0.0239228	8.61133e-06	14306	ebi-a-GCST90017012	0.00141203	20.2263
rs16955299	G	A	G	A	-0.196423	0.0153544	0.0990735	FALSE	FALSE	0.697066	0.0394428	ICH	17	52957210	0.0433538	6.37016e-06	14306	ebi-a-GCST90017012	0.00143281	20.5244
rs322296	G	A	G	A	0.17869	0.00252524	0.0744869	FALSE	FALSE	0.954957	0.0447084	ICH	7	136937189	0.037722	4.0242e-06	14306	ebi-a-GCST90017012	0.00156607	22.4363
rs35042269	C	A	C	A	-0.180293	-0.0457962	0.112853	FALSE	FALSE	0.218132	0.037187	ICH	4	8142607	0.0403296	8.10849e-06	14306	ebi-a-GCST90017012	0.00139504	19.9825
rs3765837	T	G	T	G	-0.190729	0.0139791	0.0717729	FALSE	FALSE	0.759109	0.0455862	ICH	1	210628449	0.0433608	7.16902e-06	14306	ebi-a-GCST90017012	0.00135062	19.3454
rs4596722	G	A	G	A	-0.102908	0.0397103	0.499349	FALSE	FALSE	0.0906609	0.0234705	ICH	9	88787144	0.0231571	9.0567e-06	14306	ebi-a-GCST90017012	0.00137852	19.7455
rs71545975	A	G	A	G	-0.153972	0.0432608	0.171887	FALSE	FALSE	0.163791	0.0310685	ICH	7	47144505	0.0338918	7.03947e-06	14306	ebi-a-GCST90017012	0.00144062	20.6364
rs72714787	C	A	C	A	0.181405	-0.086796	0.131842	FALSE	FALSE	0.0123064	0.0346735	ICH	4	136768501	0.0377102	1.42889e-06	14306	ebi-a-GCST90017012	0.00161496	23.1377
rs72939513	A	G	A	G	-0.21399	-0.0790699	0.0509145	FALSE	FALSE	0.14021	0.0536063	ICH	1	83136096	0.0490592	7.98197e-06	14306	ebi-a-GCST90017012	0.00132816	19.0233
rs7294633	T	C	T	C	-0.12867	0.0101	0.72599	FALSE	FALSE	0.701908	0.0263882	ICH	12	29024534	0.0249946	3.43764e-07	14306	ebi-a-GCST90017012	0.00184901	26.4973
rs768830	A	G	A	G	-0.149852	-0.00399621	0.843479	FALSE	FALSE	0.901856	0.0324058	ICH	7	18970607	0.0333315	7.75586e-06	14306	ebi-a-GCST90017012	0.00141086	20.2095
rs10781340	A	G	A	G	-0.0948915	0.0482914	0.873968	FALSE	FALSE	0.175792	0.0356704	ICH	9	78752170	0.0203221	4.32265e-06	14306	ebi-a-GCST90017013	0.00152173	21.8
rs111582866	G	A	G	A	-0.124265	0.0798983	0.0879176	FALSE	FALSE	0.0545808	0.0415661	ICH	16	48742489	0.026016	1.27347e-06	14306	ebi-a-GCST90017013	0.00159223	22.8116
rs35509	G	A	G	A	0.128249	-0.100615	0.0425595	FALSE	FALSE	0.085842	0.0585735	ICH	12	115493337	0.0268779	2.00951e-06	14306	ebi-a-GCST90017013	0.00158894	22.7644
rs4822728	T	C	T	C	0.0705861	0.00268478	0.482304	FALSE	FALSE	0.908786	0.0234335	ICH	22	26891808	0.0151388	3.47848e-06	14306	ebi-a-GCST90017013	0.00151732	21.7368
rs76022354	C	T	C	T	0.244638	0.0635415	0.0498901	FALSE	FALSE	0.239609	0.0540336	ICH	10	94306385	0.0505504	1.83033e-06	14306	ebi-a-GCST90017013	0.00163444	23.4174
rs78909003	T	C	T	C	-0.246256	-0.00427558	0.0549802	FALSE	FALSE	0.933779	0.0514568	ICH	9	105650242	0.0503924	1.66744e-06	14306	ebi-a-GCST90017013	0.00166648	23.8772
rs9328464	T	C	T	C	0.0723095	-0.0488483	0.44592	FALSE	FALSE	0.0379839	0.023541	ICH	6	8350917	0.0148799	1.42269e-06	14306	ebi-a-GCST90017013	0.001648	23.6118
rs9382510	C	T	C	T	-0.093521	-0.00026049	0.264428	FALSE	FALSE	0.992246	0.0268044	ICH	6	55448491	0.0172649	7.12049e-08	14306	ebi-a-GCST90017013	0.00204683	29.3379
rs9895850	T	C	T	C	-0.192957	0.0161744	0.0440359	FALSE	FALSE	0.777514	0.0572422	ICH	17	64535013	0.0416755	2.14062e-06	14306	ebi-a-GCST90017013	0.0014962	21.4338
rs12513188	G	A	G	A	0.0903906	0.025478	0.269525	FALSE	FALSE	0.335128	0.0264339	ICH	4	71000791	0.0195276	4.65479e-06	14306	ebi-a-GCST90017014	0.00149548	21.4234
rs17586763	T	C	T	C	-0.227285	-0.0729034	0.0509122	FALSE	FALSE	0.168959	0.0529993	ICH	13	50932063	0.0510135	7.71951e-06	14306	ebi-a-GCST90017014	0.00138564	19.8477
rs1926302	G	A	G	A	-0.107972	0.0425001	0.224763	FALSE	FALSE	0.130305	0.0280918	ICH	1	65153340	0.0231421	7.50136e-06	14306	ebi-a-GCST90017014	0.00151928	21.7649
rs34187114	C	A	C	A	-0.104505	-0.0071273	0.111575	FALSE	FALSE	0.848142	0.0372204	ICH	8	138623633	0.022601	5.13499e-06	14306	ebi-a-GCST90017014	0.00149229	21.3776
rs35228298	G	A	G	A	0.0934832	-0.0400719	0.160491	FALSE	FALSE	0.211874	0.0320978	ICH	3	85392882	0.0202886	7.29844e-06	14306	ebi-a-GCST90017014	0.00148184	21.2277
rs4541991	T	C	T	C	-0.0927334	0.0258484	0.323469	FALSE	FALSE	0.302737	0.0250814	ICH	9	105004835	0.0194435	2.10092e-06	14306	ebi-a-GCST90017014	0.00158751	22.7438
rs607782	C	T	C	T	0.0854214	-0.00535456	0.610746	FALSE	FALSE	0.825846	0.0243354	ICH	6	4148609	0.0172515	7.19449e-07	14306	ebi-a-GCST90017014	0.00171087	24.5143
rs62113381	T	C	T	C	-0.105447	0.0157932	0.130981	FALSE	FALSE	0.648334	0.0346283	ICH	19	7668225	0.0232029	5.53886e-06	14306	ebi-a-GCST90017014	0.00144158	20.6501
rs73011279	T	C	T	C	-0.0961669	0.00878119	0.234397	FALSE	FALSE	0.753253	0.0279343	ICH	19	15020095	0.0199336	1.36044e-06	14306	ebi-a-GCST90017014	0.00162426	23.2712
rs75764681	T	C	T	C	-0.283103	0.0330248	0.0452326	FALSE	FALSE	0.562271	0.0569914	ICH	10	4494630	0.0598999	1.94272e-06	14306	ebi-a-GCST90017014	0.00155898	22.3345
rs8113760	G	A	G	A	0.078999	0.00340928	0.311094	FALSE	FALSE	0.893222	0.0253991	ICH	19	43851935	0.01734	4.62392e-06	14306	ebi-a-GCST90017014	0.00144876	20.7532
rs10885477	T	C	T	C	-0.135137	-0.0571515	0.0500008	FALSE	FALSE	0.288952	0.053895	ICH	10	115332413	0.0301894	8.59825e-06	14306	ebi-a-GCST90017015	0.00139866	20.0345
rs11080063	G	A	G	A	-0.0665238	0.0276586	0.406406	FALSE	FALSE	0.245711	0.0238265	ICH	17	26789271	0.0149837	6.66884e-06	14306	ebi-a-GCST90017015	0.00137594	19.7086
rs111745969	A	G	A	G	0.120677	-0.0549177	0.136721	FALSE	FALSE	0.10893	0.0342589	ICH	15	93110222	0.0265781	3.70775e-06	14306	ebi-a-GCST90017015	0.00143899	20.613
rs113593397	A	G	A	G	-0.128935	0.0241568	0.0968199	FALSE	FALSE	0.543127	0.0397255	ICH	8	123973840	0.0282526	9.35729e-06	14306	ebi-a-GCST90017015	0.0014537	20.824
rs116500994	G	T	G	T	-0.13755	0.00470483	0.046687	FALSE	FALSE	0.932677	0.0556936	ICH	13	81685543	0.0293386	2.34477e-06	14306	ebi-a-GCST90017015	0.00153411	21.9777
rs12701617	A	G	A	G	-0.0660617	-0.0345753	0.465409	FALSE	FALSE	0.140824	0.023477	ICH	7	38292857	0.0149427	9.51853e-06	14306	ebi-a-GCST90017015	0.00136436	19.5425
rs1867876	T	C	T	C	0.0842919	-0.000852546	0.298677	FALSE	FALSE	0.973369	0.0255384	ICH	11	18768068	0.0162192	2.7388e-07	14306	ebi-a-GCST90017015	0.00188441	27.0055
rs4146507	C	T	C	T	0.079488	-0.0172689	0.243917	FALSE	FALSE	0.527699	0.0273449	ICH	5	106209093	0.0177002	7.2297e-06	14306	ebi-a-GCST90017015	0.00140772	20.1644
rs73139538	G	A	G	A	-0.148594	0.112374	0.0293612	FALSE	FALSE	0.110002	0.0703139	ICH	7	63323145	0.0327469	7.77177e-06	14306	ebi-a-GCST90017015	0.00143721	20.5874
rs77293403	A	G	A	G	0.164556	0.078745	0.0354263	FALSE	FALSE	0.215843	0.0636242	ICH	5	77388406	0.0341775	1.77468e-06	14306	ebi-a-GCST90017015	0.0016178	23.1785
rs80149660	C	T	C	T	-0.232987	-0.0246803	0.0435158	FALSE	FALSE	0.666689	0.057303	ICH	10	129908282	0.0519183	6.04213e-06	14306	ebi-a-GCST90017015	0.0014057	20.1355
rs9500080	C	T	C	T	0.0926764	-0.0198393	0.172553	FALSE	FALSE	0.522614	0.0310317	ICH	6	105737322	0.0178886	4.08517e-07	14306	ebi-a-GCST90017015	0.00187264	26.8364
rs9529719	C	T	C	T	-0.074038	0.00405907	0.67624	FALSE	FALSE	0.870995	0.0249952	ICH	13	70856516	0.0160494	5.96664e-06	14306	ebi-a-GCST90017015	0.00148535	21.278
rs967319	T	C	T	C	0.0788638	-0.033342	0.239105	FALSE	FALSE	0.224764	0.0274656	ICH	3	60615680	0.0176744	8.38147e-06	14306	ebi-a-GCST90017015	0.00138977	19.907
rs10048062	C	T	C	T	-0.147352	-0.00507323	0.0892975	FALSE	FALSE	0.902524	0.041423	ICH	15	98476920	0.0336531	8.58875e-06	14306	ebi-a-GCST90017016	0.00133833	19.1691
rs12452946	A	G	A	G	-0.105833	0.0300005	0.497698	FALSE	FALSE	0.200857	0.0234541	ICH	17	17253288	0.0228941	3.80391e-06	14306	ebi-a-GCST90017016	0.00149152	21.3665
rs1484873	G	A	G	A	0.227831	-0.0325624	0.847494	FALSE	FALSE	0.32029	0.0327635	ICH	18	43206985	0.046335	2.55918e-06	14306	ebi-a-GCST90017016	0.00168716	24.1739
rs17167098	G	A	G	A	-0.169366	-0.0214434	0.136659	FALSE	FALSE	0.530741	0.0342069	ICH	7	133154356	0.0352068	1.12323e-06	14306	ebi-a-GCST90017016	0.00161502	23.1387
rs2154047	A	C	A	C	0.192557	0.0232597	0.911203	FALSE	FALSE	0.57225	0.0411864	ICH	14	95452797	0.0420093	9.97034e-06	14306	ebi-a-GCST90017016	0.00146647	21.0071
rs36081916	T	C	T	C	-0.18123	-0.0124636	0.0887794	FALSE	FALSE	0.766233	0.0419219	ICH	7	93527414	0.0402987	4.70046e-06	14306	ebi-a-GCST90017016	0.00141171	20.2217
rs3791893	A	G	A	G	0.147035	0.00458882	0.143042	FALSE	FALSE	0.891322	0.0335855	ICH	2	218819396	0.034023	9.49708e-06	14306	ebi-a-GCST90017016	0.0013038	18.6739
rs609430	T	G	T	G	-0.112045	0.0204052	0.349044	FALSE	FALSE	0.407187	0.0246185	ICH	4	169178315	0.0239328	3.34488e-06	14306	ebi-a-GCST90017016	0.00152973	21.9148
rs672217	G	A	G	A	0.164146	-0.0275344	0.198116	FALSE	FALSE	0.350208	0.0294742	ICH	18	60125134	0.0349993	3.52468e-06	14306	ebi-a-GCST90017016	0.00153517	21.9928
rs10044993	A	C	A	C	-0.139547	0.0484757	0.914467	FALSE	FALSE	0.252857	0.0423947	ICH	5	58424440	0.0316748	8.06659e-06	14306	ebi-a-GCST90017017	0.0013549	19.4067
rs13128780	T	C	T	C	-0.149725	0.00112835	0.188589	FALSE	FALSE	0.969935	0.0299382	ICH	4	166058998	0.0312777	1.74997e-06	14306	ebi-a-GCST90017017	0.00159921	22.9118
rs13249325	T	G	T	G	-0.100023	-0.0162701	0.468626	FALSE	FALSE	0.48847	0.0234864	ICH	8	14853525	0.0225883	9.6917e-06	14306	ebi-a-GCST90017017	0.00136874	19.6052
rs17092615	G	A	G	A	0.152235	0.0104136	0.138272	FALSE	FALSE	0.759228	0.0339763	ICH	14	95973619	0.0337867	7.37683e-06	14306	ebi-a-GCST90017017	0.00141711	20.2991
rs72759041	G	T	G	T	-0.126025	-0.0232922	0.208703	FALSE	FALSE	0.421076	0.0289503	ICH	15	89577376	0.0282242	3.86091e-06	14306	ebi-a-GCST90017017	0.0013917	19.9347
rs11109097	T	C	T	C	-0.0624272	0.0130184	0.510136	FALSE	FALSE	0.58119	0.0235991	ICH	12	97928437	0.0138539	5.4949e-06	14306	ebi-a-GCST90017018	0.00141732	20.3022
rs118030283	G	A	G	A	-0.151829	-0.0532115	0.045908	FALSE	FALSE	0.340785	0.0558584	ICH	16	5993076	0.0324471	2.67436e-06	14306	ebi-a-GCST90017018	0.00152818	21.8926
rs16938435	T	C	T	C	-0.112189	0.0798808	0.0966605	FALSE	FALSE	0.0440058	0.0396621	ICH	9	21502923	0.0235439	1.80098e-06	14306	ebi-a-GCST90017018	0.00158466	22.703
rs2098844	T	C	T	C	0.0575295	0.0371838	0.622055	FALSE	FALSE	0.126077	0.024307	ICH	11	127703160	0.0128416	6.78875e-06	14306	ebi-a-GCST90017018	0.00140093	20.067
rs2702387	G	A	G	A	-0.0608559	0.0204512	0.594051	FALSE	FALSE	0.391914	0.0238873	ICH	4	179361262	0.0132145	4.25991e-06	14306	ebi-a-GCST90017018	0.00148027	21.2052
rs4327025	G	A	G	A	-0.0810346	0.025972	0.185171	FALSE	FALSE	0.389348	0.0301719	ICH	15	92446683	0.0154397	1.64327e-07	14306	ebi-a-GCST90017018	0.00192181	27.5424
rs447950	A	G	A	G	0.0628342	-0.0175218	0.376579	FALSE	FALSE	0.468523	0.0241719	ICH	5	148846426	0.0136652	5.6391e-06	14306	ebi-a-GCST90017018	0.00147571	21.1397
rs478972	C	T	C	T	0.142681	0.036694	0.908853	FALSE	FALSE	0.366109	0.0406003	ICH	11	125663184	0.0297116	1.81991e-06	14306	ebi-a-GCST90017018	0.00160939	23.0579
rs6062862	A	G	A	G	0.0924508	0.0240606	0.0825785	FALSE	FALSE	0.57372	0.0427681	ICH	20	61325223	0.0204658	6.6799e-06	14306	ebi-a-GCST90017018	0.00142438	20.4034
rs62430350	T	C	T	C	0.151096	0.00699181	0.0369477	FALSE	FALSE	0.910622	0.0622858	ICH	6	170918194	0.0351476	6.84227e-06	14306	ebi-a-GCST90017018	0.00129014	18.478
rs68093214	C	T	C	T	0.0662258	-0.0197527	0.240847	FALSE	FALSE	0.471148	0.0274109	ICH	3	70657785	0.0149877	9.25763e-06	14306	ebi-a-GCST90017018	0.00136293	19.522
rs6875660	C	T	C	T	0.0890455	0.0894627	0.060761	FALSE	FALSE	0.0679141	0.049005	ICH	5	159686256	0.0193905	3.05781e-06	14306	ebi-a-GCST90017018	0.00147193	21.0856
rs893394	G	A	G	A	0.0583322	0.0111124	0.453802	FALSE	FALSE	0.640852	0.0238205	ICH	2	20054971	0.0130729	7.85037e-06	14306	ebi-a-GCST90017018	0.00138979	19.9073
rs9348442	C	T	C	T	0.099082	-0.0111945	0.125457	FALSE	FALSE	0.751555	0.0353597	ICH	6	10303945	0.0221625	6.25936e-06	14306	ebi-a-GCST90017018	0.00139517	19.9844
rs10262702	T	C	T	C	0.0918017	-0.0251496	0.124903	FALSE	FALSE	0.481025	0.0356906	ICH	7	66890843	0.0194885	2.06072e-06	14306	ebi-a-GCST90017019	0.00154865	22.1862
rs11258178	A	G	A	G	0.0660742	0.026967	0.489302	FALSE	FALSE	0.251131	0.0234985	ICH	10	13124513	0.0134139	6.982e-07	14306	ebi-a-GCST90017019	0.00169317	24.2601
rs11928843	A	G	A	G	0.0607331	-0.0366791	0.518461	FALSE	FALSE	0.118778	0.0235134	ICH	3	17187915	0.0132035	4.20572e-06	14306	ebi-a-GCST90017019	0.00147677	21.155
rs12226153	A	G	A	G	-0.151142	0.146468	0.0140786	FALSE	FALSE	0.143954	0.100236	ICH	11	94364293	0.0306922	5.12165e-07	14306	ebi-a-GCST90017019	0.00169223	24.2468
rs17067892	C	T	C	T	0.107194	-0.0262972	0.0869702	FALSE	FALSE	0.526878	0.0415582	ICH	8	3763540	0.0250013	6.37926e-06	14306	ebi-a-GCST90017019	0.00128333	18.3804
rs1859797	G	A	G	A	0.060368	0.0124909	0.549134	FALSE	FALSE	0.595797	0.0235475	ICH	7	22007303	0.0131793	4.1223e-06	14306	ebi-a-GCST90017019	0.00146445	20.9782
rs2276760	A	G	A	G	-0.0685233	-0.0360168	0.240289	FALSE	FALSE	0.188664	0.0273988	ICH	3	150620956	0.0152546	7.84061e-06	14306	ebi-a-GCST90017019	0.00140846	20.175
rs2731794	C	T	C	T	0.120632	0.0842579	0.0349048	FALSE	FALSE	0.18793	0.0639903	ICH	5	17209391	0.0257529	1.91743e-06	14306	ebi-a-GCST90017019	0.0015314	21.9388
rs2930225	T	G	T	G	-0.0729524	-0.0298383	0.767174	FALSE	FALSE	0.282657	0.0277728	ICH	16	85327902	0.0152948	1.34623e-06	14306	ebi-a-GCST90017019	0.00158775	22.7474
rs4113676	A	C	A	C	-0.218507	0.145983	0.0143221	FALSE	FALSE	0.159974	0.103891	ICH	20	6218922	0.0490152	7.41635e-06	14306	ebi-a-GCST90017019	0.00138723	19.8705
rs4784055	T	C	T	C	-0.175324	-0.153469	0.0500056	FALSE	FALSE	0.00611998	0.0559844	ICH	16	58818770	0.038599	8.71806e-07	14306	ebi-a-GCST90017019	0.00144008	20.6286
rs62240188	G	A	G	A	0.130074	-0.00558266	0.0935489	FALSE	FALSE	0.890692	0.0406221	ICH	3	10611142	0.0267179	2.20308e-06	14306	ebi-a-GCST90017019	0.00165401	23.6982
rs6934519	C	T	C	T	0.0692373	-0.0106571	0.257188	FALSE	FALSE	0.690707	0.0267837	ICH	6	67200802	0.0151154	8.56959e-06	14306	ebi-a-GCST90017019	0.00146449	20.9788
rs716604	A	G	A	G	0.0818068	0.0128838	0.229612	FALSE	FALSE	0.64283	0.027782	ICH	2	6514088	0.0165992	8.56624e-07	14306	ebi-a-GCST90017019	0.00169492	24.2853
rs7170984	T	C	T	C	-0.0658116	-0.0501928	0.282333	FALSE	FALSE	0.0544214	0.0260949	ICH	15	93819735	0.0140767	2.98353e-06	14306	ebi-a-GCST90017019	0.00152553	21.8546
rs72982915	C	T	C	T	0.183158	0.00688721	0.0561229	FALSE	FALSE	0.892522	0.0509736	ICH	2	140898088	0.0402743	4.91157e-06	14306	ebi-a-GCST90017019	0.00144361	20.6793
rs1031599	T	G	T	G	0.078627	0.0183787	0.93547	FALSE	FALSE	0.701131	0.0478867	ICH	3	66725825	0.0175644	6.31379e-06	14306	ebi-a-GCST90017020	0.00139878	20.0362
rs12566975	T	C	T	C	-0.0468097	0.00685839	0.452026	FALSE	FALSE	0.770522	0.0235123	ICH	1	185091351	0.0105787	9.57194e-06	14306	ebi-a-GCST90017020	0.00136677	19.577
rs1528479	A	G	A	G	0.0497799	-0.0171316	0.624185	FALSE	FALSE	0.481901	0.0243607	ICH	2	167244051	0.0111919	9.63984e-06	14306	ebi-a-GCST90017020	0.00138096	19.7806
rs1997204	C	T	C	T	0.108075	-0.0463093	0.955374	FALSE	FALSE	0.414978	0.0568097	ICH	12	102046595	0.0242022	5.97077e-06	14306	ebi-a-GCST90017020	0.00139193	19.9379
rs2385421	A	G	A	G	0.0746186	-0.0392675	0.119862	FALSE	FALSE	0.27827	0.0362175	ICH	18	19743455	0.0180734	7.13724e-06	14306	ebi-a-GCST90017020	0.00119009	17.0433
rs3821998	C	A	C	A	-0.0864066	-0.055786	0.104625	FALSE	FALSE	0.144203	0.0382013	ICH	4	38694566	0.0192519	6.72048e-06	14306	ebi-a-GCST90017020	0.0014061	20.1412
rs4738679	A	G	A	G	0.0520267	-0.0284172	0.615515	FALSE	FALSE	0.237991	0.0240819	ICH	8	59370320	0.011404	4.41754e-06	14306	ebi-a-GCST90017020	0.00145274	20.8103
rs6112314	A	C	A	C	-0.0561715	0.0073491	0.331936	FALSE	FALSE	0.767826	0.0248937	ICH	20	19300846	0.0108174	2.43215e-07	14306	ebi-a-GCST90017020	0.00188127	26.9604
rs615997	T	C	T	C	0.0511752	-0.0168209	0.511362	FALSE	FALSE	0.471959	0.0233852	ICH	3	23037786	0.0106491	2.0268e-06	14306	ebi-a-GCST90017020	0.00161166	23.0905
rs62285313	A	G	A	G	0.0864203	-0.07326	0.0971371	FALSE	FALSE	0.0659979	0.039849	ICH	3	177470032	0.0181565	1.58332e-06	14306	ebi-a-GCST90017020	0.00158111	22.652
rs72829893	G	T	G	T	0.117472	0.0536451	0.102789	FALSE	FALSE	0.163512	0.0385006	ICH	17	46694541	0.0268103	5.57763e-06	14306	ebi-a-GCST90017020	0.00134018	19.1957
rs78068103	A	G	A	G	0.0886199	-0.0181633	0.115897	FALSE	FALSE	0.620606	0.0366941	ICH	17	13816159	0.0194248	3.66522e-06	14306	ebi-a-GCST90017020	0.00145278	20.8108
rs789029	C	T	C	T	-0.0641288	-0.0616098	0.140043	FALSE	FALSE	0.0686847	0.0338424	ICH	18	1053252	0.0137974	3.75327e-06	14306	ebi-a-GCST90017020	0.00150778	21.5999
rs10093861	G	A	G	A	-0.0568869	-0.0548092	0.408064	FALSE	FALSE	0.0216222	0.0238618	ICH	8	121244406	0.0121152	3.05626e-06	14306	ebi-a-GCST90017021	0.00153878	22.0446
rs1254846	A	G	A	G	-0.105963	-0.00895856	0.855715	FALSE	FALSE	0.788212	0.0333486	ICH	10	44346094	0.0232501	5.59667e-06	14306	ebi-a-GCST90017021	0.00144981	20.7682
rs1363769	C	T	C	T	0.200628	-0.067702	0.96774	FALSE	FALSE	0.309554	0.0666254	ICH	19	17865305	0.0449372	1.58161e-06	14306	ebi-a-GCST90017021	0.00139139	19.9301
rs2322265	C	T	C	T	-0.0666305	0.00800669	0.266439	FALSE	FALSE	0.764689	0.0267489	ICH	4	166588085	0.0141577	5.20811e-06	14306	ebi-a-GCST90017021	0.00154586	22.1462
rs2862811	C	T	C	T	-0.0564927	0.0414011	0.699104	FALSE	FALSE	0.105672	0.0255886	ICH	3	165996415	0.0121736	3.91913e-06	14306	ebi-a-GCST90017021	0.00150306	21.5321
rs35035870	T	C	T	C	-0.190615	-0.0808123	0.0396944	FALSE	FALSE	0.181166	0.0604352	ICH	11	3248876	0.0414403	2.62029e-06	14306	ebi-a-GCST90017021	0.00147675	21.1547
rs3999074	G	T	G	T	-0.0550587	0.00783395	0.491383	FALSE	FALSE	0.739452	0.0235552	ICH	10	65563647	0.0121847	6.55043e-06	14306	ebi-a-GCST90017021	0.00142523	20.4156
rs4452603	T	G	T	G	0.0604208	-0.0156855	0.271871	FALSE	FALSE	0.554249	0.0265225	ICH	6	71966268	0.0135965	8.98194e-06	14306	ebi-a-GCST90017021	0.00137848	19.745
rs62140927	C	T	C	T	0.0613709	-0.0128246	0.324158	FALSE	FALSE	0.607875	0.024994	ICH	2	53523566	0.0131055	2.37941e-06	14306	ebi-a-GCST90017021	0.0015305	21.9259
rs7249113	G	A	G	A	0.0679483	0.000856934	0.296956	FALSE	FALSE	0.973447	0.025745	ICH	19	2571232	0.0133496	3.721e-07	14306	ebi-a-GCST90017021	0.00180766	25.9036
rs72793667	A	G	A	G	-0.116881	-0.0906027	0.0397377	FALSE	FALSE	0.133777	0.060427	ICH	2	53946431	0.0246589	1.63422e-06	14306	ebi-a-GCST90017021	0.00156798	22.4636
rs9308097	G	A	G	A	-0.055381	0.0217578	0.505981	FALSE	FALSE	0.352363	0.0233951	ICH	4	165786478	0.0123659	7.47291e-06	14306	ebi-a-GCST90017021	0.00140005	20.0544
rs9788306	C	T	C	T	-0.062804	0.0027345	0.287341	FALSE	FALSE	0.916198	0.0259875	ICH	13	40419314	0.0130744	1.38618e-06	14306	ebi-a-GCST90017021	0.00161032	23.0712
rs117467633	T	C	T	C	-0.169687	0.00696065	0.039747	FALSE	FALSE	0.908895	0.0608277	ICH	17	21157406	0.0383169	9.13314e-06	14306	ebi-a-GCST90017022	0.001369	19.609
rs12127733	G	A	G	A	0.115182	-0.0450613	0.178707	FALSE	FALSE	0.140017	0.0305349	ICH	1	234157721	0.0246006	3.10592e-06	14306	ebi-a-GCST90017022	0.00153001	21.9188
rs12208226	C	A	C	A	-0.154739	-0.0151943	0.105851	FALSE	FALSE	0.691716	0.0383183	ICH	6	22725908	0.0340372	9.74833e-06	14306	ebi-a-GCST90017022	0.0014426	20.6648
rs12863463	G	A	G	A	-0.156365	0.0194231	0.077418	FALSE	FALSE	0.6586	0.0439589	ICH	13	47512191	0.0345372	6.03976e-06	14306	ebi-a-GCST90017022	0.00143075	20.4948
rs17067076	G	A	G	A	-0.154631	0.023717	0.115329	FALSE	FALSE	0.515907	0.0365063	ICH	18	58229086	0.0352194	5.61203e-06	14306	ebi-a-GCST90017022	0.00134563	19.2739
rs1928659	T	C	T	C	0.102522	-0.0253661	0.202396	FALSE	FALSE	0.385866	0.0292527	ICH	9	29334137	0.0226445	6.17234e-06	14306	ebi-a-GCST90017022	0.00143077	20.495
rs1929743	T	C	T	C	0.0837206	0.0417793	0.336525	FALSE	FALSE	0.0912137	0.0247356	ICH	13	76829562	0.0190318	9.05503e-06	14306	ebi-a-GCST90017022	0.00135083	19.3484
rs3756315	A	G	A	G	-0.0883469	0.035451	0.296953	FALSE	FALSE	0.165623	0.0255704	ICH	5	149544722	0.0188397	3.32583e-06	14306	ebi-a-GCST90017022	0.00153479	21.9874
rs6116753	G	A	G	A	0.0994748	-0.0306812	0.177968	FALSE	FALSE	0.315025	0.0305366	ICH	20	5330700	0.0209139	2.92247e-06	14306	ebi-a-GCST90017022	0.00157889	22.6201
rs2861203	G	A	G	A	0.0572304	-0.0158031	0.300222	FALSE	FALSE	0.538302	0.0256801	ICH	3	172950553	0.0127279	7.36936e-06	14306	ebi-a-GCST90017023	0.00141126	20.2153
rs72776675	T	C	T	C	-0.0647067	0.0658292	0.170844	FALSE	FALSE	0.0359559	0.0313857	ICH	10	14137663	0.014797	8.71686e-06	14306	ebi-a-GCST90017023	0.00133491	19.1201
rs9932954	A	G	A	G	-0.0561864	0.0292387	0.334868	FALSE	FALSE	0.238397	0.0247995	ICH	16	1100633	0.0115984	1.24882e-06	14306	ebi-a-GCST90017023	0.00163771	23.4642
rs10952110	G	T	G	T	0.0487709	-0.0198984	0.443306	FALSE	FALSE	0.400188	0.0236524	ICH	7	8497922	0.0109614	9.08113e-06	14306	ebi-a-GCST90017024	0.00138188	19.7938
rs11263806	A	G	A	G	-0.0524615	-0.0109439	0.342841	FALSE	FALSE	0.658212	0.0247386	ICH	17	35240097	0.0116758	5.06512e-06	14306	ebi-a-GCST90017024	0.00140922	20.1859
rs12611395	G	A	G	A	0.0902532	-0.0249912	0.894662	FALSE	FALSE	0.513641	0.0382608	ICH	19	21806125	0.0199652	5.83042e-06	14306	ebi-a-GCST90017024	0.00142639	20.4323
rs160061	G	A	G	A	-0.0513831	0.00226295	0.479419	FALSE	FALSE	0.923186	0.0234693	ICH	5	6116659	0.0108094	2.12197e-06	14306	ebi-a-GCST90017024	0.00157701	22.5931
rs28540839	A	C	A	C	0.0508285	-0.0532855	0.47533	FALSE	FALSE	0.0230744	0.0234511	ICH	8	84735080	0.0110591	9.34329e-06	14306	ebi-a-GCST90017024	0.0014744	21.121
rs2880566	T	C	T	C	0.0599578	-0.0528536	0.147985	FALSE	FALSE	0.111179	0.0331804	ICH	17	30016653	0.0134693	5.61423e-06	14306	ebi-a-GCST90017024	0.00138319	19.8126
rs4955932	T	C	T	C	-0.0492283	-0.00170013	0.389468	FALSE	FALSE	0.943967	0.0241893	ICH	3	55181375	0.0109388	7.05424e-06	14306	ebi-a-GCST90017024	0.0014137	20.2502
rs59805249	T	C	T	C	0.0936162	0.0364488	0.092749	FALSE	FALSE	0.367197	0.0404207	ICH	5	90289997	0.0207982	9.45388e-06	14306	ebi-a-GCST90017024	0.00141422	20.2577
rs68104925	T	C	T	C	-0.0549104	-0.00210493	0.305863	FALSE	FALSE	0.933965	0.0254043	ICH	14	100177681	0.0115385	2.36777e-06	14306	ebi-a-GCST90017024	0.00158054	22.6438
rs7073658	G	T	G	T	0.0499621	0.021479	0.51444	FALSE	FALSE	0.360704	0.0234994	ICH	10	62175024	0.0109693	5.26914e-06	14306	ebi-a-GCST90017024	0.00144802	20.7426
rs73044693	A	G	A	G	-0.10758	0.0139249	0.071172	FALSE	FALSE	0.762642	0.0461072	ICH	19	51256120	0.0229884	3.57256e-06	14306	ebi-a-GCST90017024	0.00152849	21.897
rs7616165	G	T	G	T	-0.230542	0.0224878	0.0252118	FALSE	FALSE	0.764524	0.0750729	ICH	3	190415145	0.0483465	2.77389e-06	14306	ebi-a-GCST90017024	0.00158695	22.7358
rs76193507	A	G	A	G	-0.22973	0.0250158	0.0854358	FALSE	FALSE	0.549919	0.0418407	ICH	3	161749981	0.0499776	2.93089e-06	14306	ebi-a-GCST90017024	0.00147477	21.1263
rs7832116	A	G	A	G	-0.0714756	0.00297719	0.12901	FALSE	FALSE	0.932197	0.0349924	ICH	8	4842929	0.0151703	3.57084e-06	14306	ebi-a-GCST90017024	0.0015493	22.1956
rs954878	A	G	A	G	-0.0520656	-0.0104036	0.370828	FALSE	FALSE	0.668655	0.0243077	ICH	1	54578401	0.0109082	1.78201e-06	14306	ebi-a-GCST90017024	0.00158996	22.779
rs12131224	C	T	C	T	0.117095	0.0277769	0.109462	FALSE	FALSE	0.461732	0.0377405	ICH	1	166199362	0.02591	7.39861e-06	14306	ebi-a-GCST90017025	0.00142562	20.4212
rs2050911	G	A	G	A	0.0751466	0.0216926	0.337674	FALSE	FALSE	0.382217	0.024825	ICH	1	82384407	0.0153934	1.10647e-06	14306	ebi-a-GCST90017025	0.00166306	23.8281
rs2371284	C	T	C	T	0.0761893	0.00717515	0.768036	FALSE	FALSE	0.796951	0.0278868	ICH	12	56256262	0.0170127	7.55962e-06	14306	ebi-a-GCST90017025	0.00139996	20.0531
rs437876	T	C	T	C	0.0784637	0.0277661	0.354716	FALSE	FALSE	0.260821	0.024693	ICH	3	42568440	0.0144768	7.16556e-08	14306	ebi-a-GCST90017025	0.0020492	29.3719
rs4981345	T	C	T	C	-0.0681973	-0.0442425	0.328824	FALSE	FALSE	0.0763783	0.0249662	ICH	14	21455973	0.0149831	6.08597e-06	14306	ebi-a-GCST90017025	0.00144605	20.7143
rs573933	T	C	T	C	-0.107898	-0.00256348	0.107552	FALSE	FALSE	0.946198	0.0379874	ICH	9	14477851	0.0232346	3.10506e-06	14306	ebi-a-GCST90017025	0.00150516	21.5623
rs62496417	T	G	T	G	-0.0748504	0.0162158	0.214842	FALSE	FALSE	0.568112	0.0284072	ICH	7	96965504	0.0165681	5.87503e-06	14306	ebi-a-GCST90017025	0.00142464	20.4071
rs7341608	T	C	T	C	-0.0784757	0.0189044	0.134684	FALSE	FALSE	0.582845	0.0344195	ICH	8	56839500	0.0177648	9.48135e-06	14306	ebi-a-GCST90017025	0.0013622	19.5114
rs74034332	G	A	G	A	0.168045	0.00265616	0.0615005	FALSE	FALSE	0.956765	0.048994	ICH	16	79092359	0.0382637	3.3335e-06	14306	ebi-a-GCST90017025	0.0013464	19.2849
rs78848836	A	G	A	G	-0.118868	0.0379583	0.102896	FALSE	FALSE	0.324755	0.0385467	ICH	1	53773248	0.0259753	3.38174e-06	14306	ebi-a-GCST90017025	0.00146169	20.9386
rs8104225	A	G	A	G	0.0892098	0.0175506	0.218123	FALSE	FALSE	0.5384	0.0285267	ICH	19	13962924	0.0197665	8.04211e-06	14306	ebi-a-GCST90017025	0.00142177	20.366
rs9403580	C	T	C	T	0.107801	0.0309608	0.130219	FALSE	FALSE	0.37363	0.0347994	ICH	6	145006780	0.0229777	3.46785e-06	14306	ebi-a-GCST90017025	0.0015362	22.0076
rs985416	T	C	T	C	-0.0970258	-0.0472637	0.819743	FALSE	FALSE	0.121726	0.0305407	ICH	3	148269083	0.0181807	1.45589e-07	14306	ebi-a-GCST90017025	0.00198688	28.4769
rs11128180	A	G	A	G	0.0648288	-0.0219974	0.232228	FALSE	FALSE	0.427467	0.0277208	ICH	3	70592215	0.0140126	4.51742e-06	14306	ebi-a-GCST90017026	0.00149393	21.4012
rs12072562	T	C	T	C	0.133104	-0.0067926	0.0395357	FALSE	FALSE	0.910116	0.0601691	ICH	1	105287469	0.0303566	7.07375e-06	14306	ebi-a-GCST90017026	0.00134207	19.2227
rs12673420	G	A	G	A	0.0554351	-0.0265454	0.498728	FALSE	FALSE	0.255936	0.0233664	ICH	7	71303007	0.0118375	2.98078e-06	14306	ebi-a-GCST90017026	0.00153062	21.9275
rs12747809	A	G	A	G	0.062197	-0.0111347	0.717253	FALSE	FALSE	0.669057	0.0260496	ICH	1	240359089	0.0125685	8.64868e-07	14306	ebi-a-GCST90017026	0.00170888	24.4856
rs12894272	G	A	G	A	-0.0579792	-0.0294792	0.663178	FALSE	FALSE	0.231868	0.0246572	ICH	14	40536481	0.0125229	4.3395e-06	14306	ebi-a-GCST90017026	0.00149612	21.4326
rs233486	G	A	G	A	0.0799088	0.00157183	0.859978	FALSE	FALSE	0.962888	0.0337815	ICH	6	14817584	0.017766	6.28463e-06	14306	ebi-a-GCST90017026	0.00141214	20.2278
rs2444793	T	C	T	C	0.0542433	0.0111902	0.61346	FALSE	FALSE	0.641447	0.02403	ICH	6	81318836	0.0118188	4.77079e-06	14306	ebi-a-GCST90017026	0.00147024	21.0613
rs2726805	A	G	A	G	0.0548397	0.0163968	0.470648	FALSE	FALSE	0.488619	0.0236774	ICH	4	183247601	0.0120844	6.30406e-06	14306	ebi-a-GCST90017026	0.00143746	20.5911
rs2882478	G	A	G	A	-0.0577091	-0.0244506	0.534937	FALSE	FALSE	0.299795	0.0235811	ICH	2	49904589	0.0118338	1.20812e-06	14306	ebi-a-GCST90017026	0.00165959	23.7782
rs35182105	A	G	A	G	-0.109724	-0.0174002	0.0547305	FALSE	FALSE	0.735499	0.0515073	ICH	12	24572337	0.024221	4.86508e-06	14306	ebi-a-GCST90017026	0.00143245	20.5191
rs62256516	G	A	G	A	0.0592366	-0.0297	0.255651	FALSE	FALSE	0.278144	0.0273859	ICH	3	70324294	0.0132222	9.8451e-06	14306	ebi-a-GCST90017026	0.00140102	20.0684
rs6656451	T	C	T	C	0.05436	0.0175211	0.530449	FALSE	FALSE	0.455249	0.023465	ICH	1	65990422	0.011947	5.56775e-06	14306	ebi-a-GCST90017026	0.00144509	20.7005
rs7629954	A	G	A	G	0.108441	-0.0177715	0.0451595	FALSE	FALSE	0.754701	0.0568786	ICH	3	154242406	0.023825	5.77218e-06	14306	ebi-a-GCST90017026	0.00144602	20.7138
rs10741777	T	C	T	C	-0.0973842	-0.0202429	0.308198	FALSE	FALSE	0.424893	0.0253683	ICH	11	19572557	0.0194791	7.68652e-07	14306	ebi-a-GCST90017027	0.00174407	24.9907
rs10793103	T	C	T	C	-0.0974344	0.0468665	0.551011	FALSE	FALSE	0.0468889	0.023583	ICH	11	74391775	0.0181279	9.34932e-08	14306	ebi-a-GCST90017027	0.00201528	28.8848
rs10801803	G	A	G	A	-0.117029	0.0193288	0.142289	FALSE	FALSE	0.563826	0.033489	ICH	1	90818872	0.0243085	1.4003e-06	14306	ebi-a-GCST90017027	0.00161752	23.1745
rs13024781	T	C	T	C	-0.0798769	0.0438617	0.520761	FALSE	FALSE	0.0622759	0.0235268	ICH	2	168628871	0.0168846	2.29166e-06	14306	ebi-a-GCST90017027	0.00156194	22.3769
rs57091572	A	G	A	G	-0.110443	0.00395101	0.131297	FALSE	FALSE	0.909487	0.0347538	ICH	6	81214803	0.0235801	2.85825e-06	14306	ebi-a-GCST90017027	0.00153109	21.9343
rs61944774	A	G	A	G	0.179838	0.0502802	0.05336	FALSE	FALSE	0.337746	0.0524501	ICH	12	129539818	0.0393797	6.34118e-06	14306	ebi-a-GCST90017027	0.00145568	20.8525
rs62277846	C	T	C	T	0.102292	-0.0161533	0.1924	FALSE	FALSE	0.586773	0.0297199	ICH	2	228100140	0.0212319	1.58891e-06	14306	ebi-a-GCST90017027	0.00161988	23.2084
rs67078837	T	C	T	C	-0.0845848	-0.0238628	0.417344	FALSE	FALSE	0.315076	0.0237529	ICH	4	114220647	0.0170693	7.68192e-07	14306	ebi-a-GCST90017027	0.00171352	24.5523
rs75356640	G	A	G	A	0.136523	0.0276893	0.124352	FALSE	FALSE	0.437721	0.03568	ICH	15	31697284	0.0303128	9.83196e-06	14306	ebi-a-GCST90017027	0.00141588	20.2814
rs955844	A	C	A	C	0.112064	-0.0210571	0.14123	FALSE	FALSE	0.533647	0.0338294	ICH	16	84992314	0.0228369	1.80992e-06	14306	ebi-a-GCST90017027	0.00168039	24.0767
rs10414815	C	T	C	T	-0.10453	-0.0651088	0.95359	FALSE	FALSE	0.247929	0.056352	ICH	19	42586245	0.0230253	4.23975e-06	14306	ebi-a-GCST90017028	0.00143856	20.6068
rs11192447	A	G	A	G	0.126592	0.116678	0.0503259	FALSE	FALSE	0.0306232	0.0539694	ICH	10	83848397	0.024345	4.68954e-07	14306	ebi-a-GCST90017028	0.00188649	27.0354
rs12346653	C	T	C	T	0.0657686	-0.0527563	0.209838	FALSE	FALSE	0.0679157	0.0288987	ICH	9	92267239	0.0139569	2.70321e-06	14306	ebi-a-GCST90017028	0.00154977	22.2023
rs17730011	G	A	G	A	-0.0702357	0.00284248	0.214802	FALSE	FALSE	0.92085	0.0286069	ICH	6	84772845	0.015706	7.84603e-06	14306	ebi-a-GCST90017028	0.00139592	19.9951
rs2833528	T	C	T	C	0.0562148	0.00179179	0.626676	FALSE	FALSE	0.941088	0.0242455	ICH	21	33193567	0.0127763	9.91996e-06	14306	ebi-a-GCST90017028	0.00135141	19.3567
rs336138	G	T	G	T	0.0779543	-0.00236591	0.115456	FALSE	FALSE	0.948412	0.0365669	ICH	5	8146371	0.0171865	7.48411e-06	14306	ebi-a-GCST90017028	0.00143603	20.5705
rs4576377	C	A	C	A	0.0572001	0.000443336	0.63264	FALSE	FALSE	0.985483	0.0243658	ICH	7	81410263	0.0127043	7.63062e-06	14306	ebi-a-GCST90017028	0.00141501	20.269
rs72894957	G	A	G	A	0.222263	0.111687	0.0224843	FALSE	FALSE	0.156382	0.0787999	ICH	2	185862591	0.0486425	5.68434e-06	14306	ebi-a-GCST90017028	0.00145731	20.8757
rs74315802	G	T	G	T	0.0867262	0.0702641	0.18609	FALSE	FALSE	0.0213713	0.0305316	ICH	14	29872341	0.0183477	3.19007e-06	14306	ebi-a-GCST90017028	0.00155934	22.3397
rs9981767	A	C	A	C	0.0655062	-0.00054251	0.259222	FALSE	FALSE	0.983974	0.0270089	ICH	21	44079875	0.0131994	9.96369e-07	14306	ebi-a-GCST90017028	0.00171866	24.6261
rs12693845	C	T	C	T	-0.0805447	0.0241375	0.40984	FALSE	FALSE	0.31661	0.0241026	ICH	2	199312684	0.0177429	8.96314e-06	14306	ebi-a-GCST90017030	0.00143841	20.6046
rs1530559	G	A	G	A	0.0804001	0.0226397	0.461774	FALSE	FALSE	0.339185	0.0236872	ICH	2	135755629	0.0178207	4.93106e-06	14306	ebi-a-GCST90017030	0.00142078	20.3518
rs16861661	G	A	G	A	-0.183147	-0.0976617	0.0652029	FALSE	FALSE	0.0413771	0.0478796	ICH	1	18501459	0.038148	1.27809e-06	14306	ebi-a-GCST90017030	0.00160857	23.046
rs62314653	C	A	C	A	0.187692	0.0861371	0.0594268	FALSE	FALSE	0.0838282	0.0498223	ICH	4	109896462	0.0394585	2.24383e-06	14306	ebi-a-GCST90017030	0.00157909	22.623
rs7399658	G	A	G	A	-0.107134	-0.0244487	0.18264	FALSE	FALSE	0.424008	0.0305805	ICH	13	23834968	0.0221883	3.12097e-06	14306	ebi-a-GCST90017030	0.00162698	23.3102
rs768253	T	G	T	G	-0.079195	-0.0132312	0.439236	FALSE	FALSE	0.575571	0.0236327	ICH	8	69010103	0.0171791	4.24766e-06	14306	ebi-a-GCST90017030	0.00148331	21.2488
rs77478751	A	G	A	G	-0.219886	0.0509597	0.118257	FALSE	FALSE	0.162636	0.0364973	ICH	3	173151665	0.0475759	7.32706e-06	14306	ebi-a-GCST90017030	0.00149092	21.358
rs921925	A	C	A	C	0.0985077	0.00756663	0.212626	FALSE	FALSE	0.790817	0.0285264	ICH	19	6928017	0.0203229	9.71673e-07	14306	ebi-a-GCST90017030	0.0016396	23.4914
rs10417872	G	T	G	T	-0.118306	0.0267029	0.714504	FALSE	FALSE	0.303527	0.0259529	ICH	19	28767353	0.024522	1.28677e-06	14306	ebi-a-GCST90017031	0.00162434	23.2724
rs123059	C	T	C	T	0.13671	0.0238875	0.780613	FALSE	FALSE	0.400535	0.028415	ICH	17	2699935	0.0274694	1.26561e-06	14306	ebi-a-GCST90017031	0.00172835	24.7652
rs12621813	G	A	G	A	0.108423	0.00256156	0.264739	FALSE	FALSE	0.923125	0.0265451	ICH	2	31266049	0.0239978	6.6083e-06	14306	ebi-a-GCST90017031	0.00142483	20.4098
rs17168302	G	A	G	A	0.191857	-0.0400556	0.106984	FALSE	FALSE	0.292322	0.0380379	ICH	7	14650221	0.0424761	6.28608e-06	14306	ebi-a-GCST90017031	0.00142406	20.3988
rs2293361	C	T	C	T	-0.199221	-0.0839759	0.053396	FALSE	FALSE	0.106871	0.0520808	ICH	2	54114864	0.0430969	1.39592e-06	14306	ebi-a-GCST90017031	0.00149146	21.3657
rs4766997	C	T	C	T	0.114599	-0.0173299	0.425802	FALSE	FALSE	0.464372	0.0236855	ICH	12	113161438	0.023839	2.06144e-06	14306	ebi-a-GCST90017031	0.00161275	23.106
rs55910161	C	T	C	T	0.146426	0.0279892	0.111988	FALSE	FALSE	0.45737	0.0376612	ICH	10	71518643	0.0307367	2.36211e-06	14306	ebi-a-GCST90017031	0.00158385	22.6914
rs6674304	C	T	C	T	0.200758	0.0213924	0.0389322	FALSE	FALSE	0.727589	0.0614132	ICH	1	116887742	0.0442121	6.1776e-06	14306	ebi-a-GCST90017031	0.0014392	20.6159
rs11620597	T	C	T	C	0.119479	-0.000890242	0.024954	FALSE	FALSE	0.990679	0.0762031	ICH	13	86079090	0.0271688	7.80171e-06	14306	ebi-a-GCST90017032	0.00135001	19.3367
rs1187983	C	T	C	T	-0.0935456	0.0107359	0.104426	FALSE	FALSE	0.77976	0.0383933	ICH	1	58441860	0.0193174	2.02428e-06	14306	ebi-a-GCST90017032	0.00163651	23.4471
rs146541147	G	A	G	A	0.118845	0.144229	0.0334759	FALSE	FALSE	0.0282931	0.0657616	ICH	19	4542097	0.0268423	6.86294e-06	14306	ebi-a-GCST90017032	0.00136839	19.6003
rs2724813	G	A	G	A	0.0840769	-0.0172043	0.76305	FALSE	FALSE	0.532391	0.0275551	ICH	10	12516924	0.0167551	6.28449e-07	14306	ebi-a-GCST90017032	0.00175702	25.1767
rs2842896	C	T	C	T	-0.0649396	-0.000802031	0.586764	FALSE	FALSE	0.973261	0.023928	ICH	6	132881664	0.0131146	7.25371e-07	14306	ebi-a-GCST90017032	0.00171099	24.5159
rs2863363	G	A	G	A	-0.0634861	-0.000245236	0.755564	FALSE	FALSE	0.992828	0.0272832	ICH	3	166039765	0.0136323	3.11279e-06	14306	ebi-a-GCST90017032	0.00151371	21.6849
rs3125832	A	C	A	C	0.0679323	-0.00346767	0.226751	FALSE	FALSE	0.901779	0.0280978	ICH	1	211400180	0.015012	5.02736e-06	14306	ebi-a-GCST90017032	0.00142934	20.4746
rs61884471	G	A	G	A	0.124426	0.00900273	0.109248	FALSE	FALSE	0.810323	0.0375098	ICH	11	45826561	0.0248431	1.01163e-06	14306	ebi-a-GCST90017032	0.00175038	25.0813
rs72948274	A	C	A	C	-0.126354	-0.0936771	0.0636441	FALSE	FALSE	0.0516143	0.0481299	ICH	11	79518683	0.0272212	3.25912e-06	14306	ebi-a-GCST90017032	0.00150381	21.5428
rs8006832	G	T	G	T	-0.0952415	0.0469765	0.0930067	FALSE	FALSE	0.246973	0.0405763	ICH	14	21577837	0.0216699	6.58082e-06	14306	ebi-a-GCST90017032	0.00134845	19.3143
rs10202904	G	T	G	T	0.112811	0.0362426	0.590478	FALSE	FALSE	0.130362	0.0239593	ICH	2	125440268	0.0239106	3.08546e-06	14306	ebi-a-GCST90017033	0.00155356	22.2567
rs1334944	T	C	T	C	0.115197	-0.0280908	0.277886	FALSE	FALSE	0.283333	0.026183	ICH	10	112266046	0.0255492	7.61377e-06	14306	ebi-a-GCST90017033	0.00141903	20.3267
rs4802933	G	A	G	A	0.135628	0.0142501	0.768402	FALSE	FALSE	0.608642	0.0278316	ICH	19	52925820	0.0308139	9.73823e-06	14306	ebi-a-GCST90017033	0.00135238	19.3707
rs6776814	T	C	T	C	-0.188956	0.167599	0.0203334	FALSE	FALSE	0.0450246	0.0836147	ICH	3	15053083	0.0419905	8.04896e-06	14306	ebi-a-GCST90017033	0.00141347	20.2469
rs76029318	T	C	T	C	0.222849	0.051931	0.0625408	FALSE	FALSE	0.284542	0.0485258	ICH	13	41963791	0.0454319	1.07552e-06	14306	ebi-a-GCST90017033	0.001679	24.0569
rs894996	C	A	C	A	0.214213	0.0456222	0.0703246	FALSE	FALSE	0.318291	0.0457148	ICH	4	104418307	0.0456045	3.81566e-06	14306	ebi-a-GCST90017033	0.00153989	22.0605
rs10093869	A	G	A	G	-0.0577795	0.0377909	0.42385	FALSE	FALSE	0.111408	0.0237396	ICH	8	1266824	0.0125389	3.67443e-06	14306	ebi-a-GCST90017034	0.00148206	21.2309
rs10423795	T	C	T	C	-0.0550695	0.0291987	0.616828	FALSE	FALSE	0.2275	0.0241947	ICH	19	49523088	0.0121164	6.5793e-06	14306	ebi-a-GCST90017034	0.00144188	20.6545
rs28417404	A	G	A	G	-0.0726896	0.0226305	0.0967794	FALSE	FALSE	0.567479	0.03958	ICH	14	70944224	0.0161372	3.68036e-06	14306	ebi-a-GCST90017034	0.0014163	20.2875
rs4793970	A	G	A	G	-0.0576329	-0.0163107	0.362399	FALSE	FALSE	0.50433	0.0244285	ICH	17	46763962	0.0129154	6.02698e-06	14306	ebi-a-GCST90017034	0.00138996	19.9097
rs6856150	A	G	A	G	-0.0881922	-0.0355695	0.876893	FALSE	FALSE	0.317337	0.0355715	ICH	4	11907559	0.0194146	6.05954e-06	14306	ebi-a-GCST90017034	0.00144032	20.6321
rs74553962	T	G	T	G	0.121449	0.0774189	0.0764064	FALSE	FALSE	0.0825544	0.0445948	ICH	8	69677480	0.0264106	9.48681e-06	14306	ebi-a-GCST90017034	0.00147595	21.1432
rs77779484	G	A	G	A	-0.133489	0.0402418	0.0606546	FALSE	FALSE	0.411727	0.0490241	ICH	12	67655943	0.0268526	6.56251e-07	14306	ebi-a-GCST90017034	0.00172445	24.7091
rs1035588	A	G	A	G	-0.108148	0.0211467	0.371679	FALSE	FALSE	0.383873	0.0242847	ICH	2	150077190	0.0236848	4.85501e-06	14306	ebi-a-GCST90017035	0.00145528	20.8467
rs17148768	G	A	G	A	0.140434	0.0395212	0.167277	FALSE	FALSE	0.209589	0.0314986	ICH	10	10777085	0.0295602	2.19842e-06	14306	ebi-a-GCST90017035	0.00157517	22.5668
rs2759329	A	G	A	G	0.111131	0.0323593	0.630923	FALSE	FALSE	0.18231	0.0242632	ICH	1	231960352	0.0237218	3.43202e-06	14306	ebi-a-GCST90017035	0.00153176	21.9439
rs35225860	A	G	A	G	-0.223604	-0.0287875	0.0394653	FALSE	FALSE	0.631264	0.0599806	ICH	1	247642270	0.0482391	3.87044e-06	14306	ebi-a-GCST90017035	0.00149965	21.4833
rs61090148	A	G	A	G	-0.104783	0.024074	0.431501	FALSE	FALSE	0.309207	0.0236742	ICH	4	174810498	0.0231343	6.43724e-06	14306	ebi-a-GCST90017035	0.00143195	20.512
rs62112538	C	T	C	T	-0.19943	-0.0104888	0.111046	FALSE	FALSE	0.780347	0.037612	ICH	19	4925018	0.0407033	1.1882e-06	14306	ebi-a-GCST90017035	0.00167523	24.0028
rs72691585	C	A	C	A	-0.249079	0.0313223	0.133297	FALSE	FALSE	0.363693	0.0344827	ICH	9	21884425	0.0520814	2.95291e-06	14306	ebi-a-GCST90017035	0.00159624	22.8691
rs7540303	C	T	C	T	0.108044	0.00585579	0.365727	FALSE	FALSE	0.809195	0.0242512	ICH	1	179629191	0.023638	5.32023e-06	14306	ebi-a-GCST90017035	0.00145824	20.8891
rs8066522	A	G	A	G	0.106529	-0.00804221	0.668924	FALSE	FALSE	0.747656	0.0249966	ICH	17	59632873	0.0240379	9.70085e-06	14306	ebi-a-GCST90017035	0.00137097	19.6373
rs9460691	C	A	C	A	0.119966	0.00541199	0.195291	FALSE	FALSE	0.856122	0.0298489	ICH	6	10422207	0.0268645	7.2835e-06	14306	ebi-a-GCST90017035	0.00139199	19.9388
rs11627628	T	C	T	C	0.143961	-0.0638642	0.0757001	FALSE	FALSE	0.151693	0.0445489	ICH	14	21479605	0.0290223	1.00921e-06	14306	ebi-a-GCST90017036	0.00171697	24.6017
rs11990279	T	C	T	C	-0.0824934	-3.88943e-05	0.199771	FALSE	FALSE	0.99894	0.0292873	ICH	8	11116314	0.0180457	4.94299e-06	14306	ebi-a-GCST90017036	0.00145861	20.8944
rs12649930	T	G	T	G	0.121589	-0.0221426	0.101529	FALSE	FALSE	0.566956	0.0386743	ICH	4	3656291	0.0259612	4.09383e-06	14306	ebi-a-GCST90017036	0.00153093	21.932
rs133832	A	C	A	C	-0.0795527	0.0129071	0.283504	FALSE	FALSE	0.621011	0.0261057	ICH	22	44834707	0.0162411	1.1472e-06	14306	ebi-a-GCST90017036	0.0016743	23.9893
rs16866406	A	G	A	G	0.0988765	0.0411729	0.152011	FALSE	FALSE	0.207276	0.0326486	ICH	2	179457147	0.0208795	3.07822e-06	14306	ebi-a-GCST90017036	0.00156512	22.4226
rs16934185	A	G	A	G	-0.129568	0.0122715	0.102714	FALSE	FALSE	0.749406	0.0384179	ICH	9	1798324	0.028157	4.38036e-06	14306	ebi-a-GCST90017036	0.00147796	21.172
rs234108	A	G	A	G	0.0749553	-0.0199407	0.396968	FALSE	FALSE	0.404151	0.0239031	ICH	1	184942671	0.0152632	9.16326e-07	14306	ebi-a-GCST90017036	0.00168292	24.1131
rs36095275	C	T	C	T	-0.0752368	0.0198026	0.416747	FALSE	FALSE	0.406315	0.0238472	ICH	14	32270129	0.0156861	1.39627e-06	14306	ebi-a-GCST90017036	0.00160552	23.0022
rs4506202	G	A	G	A	0.0711323	0.0026947	0.466845	FALSE	FALSE	0.908974	0.023569	ICH	8	21598077	0.0152261	3.20826e-06	14306	ebi-a-GCST90017036	0.00152327	21.8221
rs61883564	A	G	A	G	-0.101351	-0.0251484	0.136477	FALSE	FALSE	0.462048	0.0341933	ICH	11	79013843	0.0221016	3.38712e-06	14306	ebi-a-GCST90017036	0.00146775	21.0256
rs75453768	G	T	G	T	0.12212	0.0424458	0.0974218	FALSE	FALSE	0.288616	0.0399993	ICH	10	116469806	0.0268629	5.34737e-06	14306	ebi-a-GCST90017036	0.00144252	20.6637
rs761240	G	T	G	T	0.17664	0.176122	0.949978	FALSE	FALSE	0.00238254	0.0579756	ICH	20	49507892	0.0388812	2.0384e-06	14306	ebi-a-GCST90017036	0.00144064	20.6366
rs9393920	G	A	G	A	0.0744662	-0.0300467	0.620577	FALSE	FALSE	0.212188	0.0240841	ICH	6	28580593	0.0151081	9.92247e-07	14306	ebi-a-GCST90017036	0.00169529	24.2906
rs12206468	G	A	G	A	-0.133016	0.109007	0.0774193	FALSE	FALSE	0.0128923	0.0438354	ICH	6	18093691	0.0269733	1.04222e-06	14306	ebi-a-GCST90017037	0.00169701	24.3153
rs12925026	T	C	T	C	0.13559	0.00907823	0.0562755	FALSE	FALSE	0.857268	0.0504758	ICH	16	89792856	0.030678	9.31022e-06	14306	ebi-a-GCST90017037	0.00136361	19.5317
rs1954532	C	T	C	T	0.0826246	-0.031666	0.798817	FALSE	FALSE	0.280272	0.0293282	ICH	14	28151415	0.0175252	2.26772e-06	14306	ebi-a-GCST90017037	0.00155132	22.2245
rs28889936	A	C	A	C	0.114051	-0.0101889	0.0958397	FALSE	FALSE	0.797852	0.0397805	ICH	4	89483300	0.0252838	3.36589e-06	14306	ebi-a-GCST90017037	0.00142029	20.3448
rs62422654	C	T	C	T	0.0898456	-0.0107747	0.207814	FALSE	FALSE	0.708381	0.0288069	ICH	6	170474630	0.0198088	6.46755e-06	14306	ebi-a-GCST90017037	0.00143594	20.5692
rs72866977	A	C	A	C	-0.130569	-0.0236865	0.0790643	FALSE	FALSE	0.587288	0.04364	ICH	6	56160483	0.0281674	5.62704e-06	14306	ebi-a-GCST90017037	0.00149974	21.4845
rs751183	C	T	C	T	0.0774322	-0.0151273	0.818409	FALSE	FALSE	0.620665	0.0305658	ICH	1	76803093	0.0172216	6.85125e-06	14306	ebi-a-GCST90017037	0.00141112	20.2132
rs8076323	A	G	A	G	0.0715392	-0.0168758	0.325063	FALSE	FALSE	0.49953	0.0249928	ICH	17	14881860	0.0156539	5.61319e-06	14306	ebi-a-GCST90017037	0.00145778	20.8825
rs10464997	G	A	G	A	0.137691	0.0210602	0.185157	FALSE	FALSE	0.486201	0.0302431	ICH	8	20902693	0.0294804	3.29754e-06	14306	ebi-a-GCST90017038	0.00152252	21.8114
rs11108500	A	G	A	G	-0.199099	-0.00750638	0.0876647	FALSE	FALSE	0.857637	0.0418456	ICH	12	96819204	0.0427327	3.74283e-06	14306	ebi-a-GCST90017038	0.0015151	21.7048
rs111966731	T	C	T	C	0.213114	-0.00311643	0.0856918	FALSE	FALSE	0.940849	0.0419984	ICH	15	93941937	0.047162	7.29861e-06	14306	ebi-a-GCST90017038	0.00142529	20.4164
rs12002250	A	C	A	C	0.217122	0.0842588	0.042336	FALSE	FALSE	0.147817	0.0582186	ICH	9	19682558	0.0466317	1.41504e-06	14306	ebi-a-GCST90017038	0.00151311	21.6763
rs1569853	T	C	T	C	-0.138078	0.0148196	0.120871	FALSE	FALSE	0.680479	0.0359865	ICH	6	38550301	0.0296981	3.64502e-06	14306	ebi-a-GCST90017038	0.00150875	21.6138
rs36057338	G	T	G	T	0.207847	-0.0274199	0.0331769	FALSE	FALSE	0.677901	0.0660196	ICH	4	189935314	0.0421439	8.79812e-07	14306	ebi-a-GCST90017038	0.00169731	24.3197
rs3862635	C	T	C	T	-0.172142	0.0961674	0.0900079	FALSE	FALSE	0.0186466	0.0408784	ICH	11	126582578	0.0394026	9.18692e-06	14306	ebi-a-GCST90017038	0.00133238	19.0837
rs4428215	G	A	G	A	0.130293	0.0138255	0.253336	FALSE	FALSE	0.607192	0.0268934	ICH	3	171947435	0.0242237	7.51069e-08	14306	ebi-a-GCST90017038	0.00201821	28.9268
rs6000536	C	T	C	T	-0.130992	-0.0427356	0.169239	FALSE	FALSE	0.17347	0.031397	ICH	22	37421469	0.0253804	2.06054e-07	14306	ebi-a-GCST90017038	0.00185852	26.6337
rs6993398	G	A	G	A	0.127217	0.00817237	0.183887	FALSE	FALSE	0.787087	0.0302574	ICH	8	115560689	0.0278855	7.12771e-06	14306	ebi-a-GCST90017038	0.00145273	20.81
rs736744	T	C	T	C	-0.117882	-0.0169553	0.568334	FALSE	FALSE	0.474107	0.0236868	ICH	9	87514407	0.0211262	2.57472e-08	14306	ebi-a-GCST90017038	0.00217165	31.1309
rs115602804	G	A	G	A	0.10308	-0.0185734	0.106695	FALSE	FALSE	0.625518	0.0380568	ICH	3	191572365	0.0222736	1.93059e-06	14306	ebi-a-GCST90017039	0.00149486	21.4145
rs4236095	A	G	A	G	-0.0761961	-0.0586874	0.897163	FALSE	FALSE	0.129655	0.0387256	ICH	6	47368687	0.0157042	1.93143e-06	14306	ebi-a-GCST90017039	0.00164286	23.5382
rs60884758	C	T	C	T	-0.0702667	0.0317444	0.177627	FALSE	FALSE	0.301501	0.0307238	ICH	9	2217340	0.0142249	5.7069e-07	14306	ebi-a-GCST90017039	0.00170272	24.3972
rs6657302	T	C	T	C	-0.10452	0.0462236	0.0626855	FALSE	FALSE	0.338606	0.0483045	ICH	1	85585609	0.0225521	9.75708e-06	14306	ebi-a-GCST90017039	0.00149918	21.4765
rs7298818	C	T	C	T	0.0888832	-0.0537102	0.101306	FALSE	FALSE	0.166853	0.0388532	ICH	12	56396953	0.0200902	8.53631e-06	14306	ebi-a-GCST90017039	0.00136634	19.5709
rs10842464	C	T	C	T	0.0758215	-0.00394083	0.698656	FALSE	FALSE	0.877567	0.0255808	ICH	12	25249743	0.0172568	6.59721e-06	14306	ebi-a-GCST90017040	0.0013476	19.3021
rs140997932	T	C	T	C	-0.162376	0.0079833	0.0555363	FALSE	FALSE	0.876139	0.0512193	ICH	3	149298792	0.0354178	2.1112e-06	14306	ebi-a-GCST90017040	0.00146705	21.0155
rs145020347	A	G	A	G	-0.12465	0.0251084	0.146503	FALSE	FALSE	0.450018	0.0332392	ICH	11	114526679	0.0262323	4.03005e-06	14306	ebi-a-GCST90017040	0.00157583	22.5762
rs17109926	A	G	A	G	-0.0988335	0.00382813	0.271898	FALSE	FALSE	0.884721	0.0264031	ICH	12	71978728	0.0216172	6.75274e-06	14306	ebi-a-GCST90017040	0.00145901	20.9001
rs17785622	A	G	A	G	0.248065	-0.0225547	0.0387426	FALSE	FALSE	0.711408	0.0609642	ICH	6	83459314	0.0524304	1.92659e-06	14306	ebi-a-GCST90017040	0.00156231	22.3823
rs2081023	A	G	A	G	-0.122561	-0.0186784	0.141904	FALSE	FALSE	0.578754	0.0336422	ICH	5	174606261	0.0236507	2.63797e-07	14306	ebi-a-GCST90017040	0.00187363	26.8507
rs3008582	T	C	T	C	0.10572	-0.0102031	0.195777	FALSE	FALSE	0.732069	0.029801	ICH	1	195971173	0.0227246	4.35993e-06	14306	ebi-a-GCST90017040	0.00151059	21.6402
rs3801748	G	A	G	A	0.0779721	0.00292573	0.361624	FALSE	FALSE	0.904316	0.0243384	ICH	7	81759508	0.0171691	5.20176e-06	14306	ebi-a-GCST90017040	0.00143959	20.6216
rs4756632	G	T	G	T	-0.138905	-0.0199774	0.130099	FALSE	FALSE	0.565938	0.0348012	ICH	11	41079703	0.0289897	3.81751e-06	14306	ebi-a-GCST90017040	0.00160226	22.9555
rs4767113	C	T	C	T	0.0882466	0.0419757	0.327151	FALSE	FALSE	0.0936138	0.0250357	ICH	12	114131978	0.018382	2.14358e-06	14306	ebi-a-GCST90017040	0.0016084	23.0436
rs7240324	T	G	T	G	-0.10229	0.00539079	0.247596	FALSE	FALSE	0.842706	0.0271667	ICH	18	69623804	0.0226948	5.95895e-06	14306	ebi-a-GCST90017040	0.00141801	20.312
rs9602779	A	C	A	C	-0.106692	-0.0436268	0.242877	FALSE	FALSE	0.109754	0.0272787	ICH	13	86162420	0.0220264	6.9274e-07	14306	ebi-a-GCST90017040	0.00163737	23.4593
rs9900242	A	G	A	G	-0.0852967	-0.0198262	0.342976	FALSE	FALSE	0.42123	0.0246505	ICH	17	69135631	0.0175212	1.14067e-06	14306	ebi-a-GCST90017040	0.00165386	23.6961
rs10899911	A	G	A	G	-0.0717102	0.0328697	0.234204	FALSE	FALSE	0.236732	0.0277804	ICH	10	44293839	0.0148151	1.15271e-06	14306	ebi-a-GCST90017041	0.00163502	23.4257
rs11715853	G	A	G	A	-0.0662952	-0.0373544	0.295063	FALSE	FALSE	0.146199	0.0257069	ICH	3	30163689	0.0146114	6.22917e-06	14306	ebi-a-GCST90017041	0.00143694	20.5835
rs2090816	C	A	C	A	-0.0840967	-0.0352006	0.815078	FALSE	FALSE	0.24915	0.030545	ICH	6	137615592	0.0177315	2.89714e-06	14306	ebi-a-GCST90017041	0.00156988	22.4909
rs35055552	T	C	T	C	0.109554	-0.00393231	0.139809	FALSE	FALSE	0.907979	0.0340201	ICH	8	114804024	0.0235433	3.3485e-06	14306	ebi-a-GCST90017041	0.00151129	21.6502
rs55877868	A	C	A	C	-0.104458	-0.0418725	0.099976	FALSE	FALSE	0.283087	0.0390088	ICH	17	14692867	0.0228089	2.87071e-06	14306	ebi-a-GCST90017041	0.00146393	20.9708
rs62273907	A	G	A	G	0.229468	0.0701493	0.067097	FALSE	FALSE	0.133916	0.0468026	ICH	3	156550415	0.0502262	5.88383e-06	14306	ebi-a-GCST90017041	0.00145691	20.87
rs6809952	G	A	G	A	-0.0684957	0.0325626	0.277405	FALSE	FALSE	0.222324	0.0266825	ICH	3	193896709	0.0150892	8.13355e-06	14306	ebi-a-GCST90017041	0.0014383	20.6031
rs6828768	C	T	C	T	0.0636852	0.0337654	0.468151	FALSE	FALSE	0.150161	0.0234651	ICH	4	65556925	0.0132645	1.78328e-06	14306	ebi-a-GCST90017041	0.00160871	23.0481
rs7303158	C	T	C	T	0.0646859	0.00121706	0.450117	FALSE	FALSE	0.958759	0.0235359	ICH	12	5275540	0.0134256	1.32776e-06	14306	ebi-a-GCST90017041	0.00162005	23.2109
rs7311004	C	T	C	T	0.0617522	0.0238435	0.556001	FALSE	FALSE	0.313307	0.023647	ICH	12	53260710	0.0136438	5.92052e-06	14306	ebi-a-GCST90017041	0.00142986	20.4821
rs7572229	A	G	A	G	-0.066273	0.0182103	0.475965	FALSE	FALSE	0.438742	0.0235178	ICH	2	72235444	0.0132736	6.31699e-07	14306	ebi-a-GCST90017041	0.00173949	24.925
rs78383039	T	C	T	C	-0.146315	0.089797	0.0404919	FALSE	FALSE	0.134963	0.0600724	ICH	2	178954708	0.0297119	1.57438e-06	14306	ebi-a-GCST90017041	0.00169224	24.2469
rs8039785	G	T	G	T	-0.0618345	0.00550053	0.4898	FALSE	FALSE	0.81429	0.023417	ICH	15	67316307	0.0133	3.62093e-06	14306	ebi-a-GCST90017041	0.00150864	21.6121
rs823424	G	A	G	A	-0.0713448	0.0145681	0.253455	FALSE	FALSE	0.588107	0.0268992	ICH	8	16674526	0.0156958	4.95291e-06	14306	ebi-a-GCST90017041	0.00144216	20.6584
rs10031059	C	T	C	T	0.121167	0.0251515	0.764624	FALSE	FALSE	0.361709	0.027575	ICH	4	35358594	0.0225844	1.23637e-07	14306	ebi-a-GCST90017042	0.00200798	28.78
rs11001941	G	A	G	A	-0.195611	0.0507372	0.0864915	FALSE	FALSE	0.225136	0.0418284	ICH	10	78716030	0.0392217	1.32859e-06	14306	ebi-a-GCST90017042	0.00173565	24.8698
rs12069354	C	T	C	T	0.16763	-0.0534661	0.0628752	FALSE	FALSE	0.269175	0.0483872	ICH	1	216223782	0.0379501	9.28346e-06	14306	ebi-a-GCST90017042	0.00136197	19.5082
rs2054133	A	G	A	G	-0.0895433	0.0115554	0.636323	FALSE	FALSE	0.639162	0.0246452	ICH	2	33691809	0.0188332	2.14166e-06	14306	ebi-a-GCST90017042	0.00157766	22.6025
rs36121075	A	G	A	G	-0.14067	0.00747715	0.169828	FALSE	FALSE	0.81208	0.0314504	ICH	20	43118017	0.030628	6.98715e-06	14306	ebi-a-GCST90017042	0.00147234	21.0914
rs413827	G	A	G	A	0.110229	0.0153307	0.239567	FALSE	FALSE	0.576063	0.0274181	ICH	14	57985112	0.0237523	3.30088e-06	14306	ebi-a-GCST90017042	0.00150317	21.5338
rs5770862	T	C	T	C	0.162018	0.0320314	0.0923469	FALSE	FALSE	0.428825	0.0404844	ICH	22	50973113	0.0356813	3.21959e-06	14306	ebi-a-GCST90017042	0.00143913	20.6151
rs6918730	A	G	A	G	-0.135311	0.0756338	0.93933	FALSE	FALSE	0.125899	0.0494185	ICH	6	99020289	0.0289742	1.14731e-06	14306	ebi-a-GCST90017042	0.00152217	21.8063
rs7033353	G	T	G	T	-0.090152	0.00494711	0.475942	FALSE	FALSE	0.833331	0.0235093	ICH	9	104595848	0.018995	2.21958e-06	14306	ebi-a-GCST90017042	0.00157207	22.5222
rs72850165	T	C	T	C	-0.134304	-0.0246069	0.0776317	FALSE	FALSE	0.572974	0.0436542	ICH	11	968356	0.0300423	5.74156e-06	14306	ebi-a-GCST90017042	0.00139504	19.9825
rs74592222	G	A	G	A	0.137957	-0.0597861	0.115922	FALSE	FALSE	0.102633	0.0366286	ICH	1	75971700	0.0302965	8.55342e-06	14306	ebi-a-GCST90017042	0.00144729	20.732
rs77614201	T	C	T	C	-0.175864	0.0362422	0.053428	FALSE	FALSE	0.491359	0.0526663	ICH	13	89245906	0.0387523	5.68316e-06	14306	ebi-a-GCST90017042	0.00143753	20.592
rs77681628	C	T	C	T	0.200307	0.0681443	0.0807383	FALSE	FALSE	0.114973	0.0432325	ICH	13	91182556	0.0387328	2.68838e-07	14306	ebi-a-GCST90017042	0.00186597	26.7408
rs12618201	A	G	A	G	0.0641657	0.0327417	0.442304	FALSE	FALSE	0.165269	0.0235965	ICH	2	174436533	0.0138202	3.37699e-06	14306	ebi-a-GCST90017043	0.00150454	21.5534
rs1264476	G	T	G	T	-0.0767335	-0.015848	0.812439	FALSE	FALSE	0.59835	0.030085	ICH	8	102434276	0.0166041	4.29566e-06	14306	ebi-a-GCST90017043	0.00149064	21.354
rs130483	A	G	A	G	0.0655056	-0.0413624	0.3988	FALSE	FALSE	0.0841802	0.0239514	ICH	22	47942612	0.0143596	6.79266e-06	14306	ebi-a-GCST90017043	0.00145252	20.8071
rs56069061	G	A	G	A	-0.111306	-0.0171804	0.067848	FALSE	FALSE	0.714714	0.0470009	ICH	3	168339417	0.0230694	1.87176e-06	14306	ebi-a-GCST90017043	0.00162458	23.2758
rs56157888	A	C	A	C	0.0954864	0.0109848	0.221032	FALSE	FALSE	0.698665	0.0283755	ICH	4	183252836	0.0193976	1.08505e-06	14306	ebi-a-GCST90017043	0.00169096	24.2285
rs74540770	G	A	G	A	-0.121014	-0.0454848	0.079978	FALSE	FALSE	0.295917	0.0435166	ICH	3	186553389	0.0258621	3.60272e-06	14306	ebi-a-GCST90017043	0.00152813	21.8919
rs75882962	T	C	T	C	0.0968661	0.0602035	0.126026	FALSE	FALSE	0.089809	0.0354889	ICH	12	53098742	0.0190575	3.18985e-07	14306	ebi-a-GCST90017043	0.00180264	25.8316
rs7982713	G	A	G	A	0.0726921	-0.0420329	0.284922	FALSE	FALSE	0.108369	0.0261795	ICH	13	71376322	0.0163201	9.72165e-06	14306	ebi-a-GCST90017043	0.00138487	19.8366
rs118038478	A	G	A	G	0.205676	0.0177049	0.0695762	FALSE	FALSE	0.699915	0.0459349	ICH	16	47237609	0.0468917	7.85416e-06	14306	ebi-a-GCST90017044	0.00134299	19.236
rs12124567	A	G	A	G	-0.121281	0.00798304	0.202756	FALSE	FALSE	0.786319	0.0294476	ICH	1	3343802	0.0275017	9.48986e-06	14306	ebi-a-GCST90017044	0.00135756	19.4449
rs12195431	T	C	T	C	0.196528	-0.00253778	0.0972973	FALSE	FALSE	0.949177	0.0398141	ICH	6	91019654	0.0442322	8.72811e-06	14306	ebi-a-GCST90017044	0.00137802	19.7384
rs2240542	C	T	C	T	0.12085	-0.00869449	0.26541	FALSE	FALSE	0.743938	0.0266178	ICH	2	242066314	0.0261776	4.8415e-06	14306	ebi-a-GCST90017044	0.00148754	21.3095
rs2918132	T	C	T	C	0.114648	-0.0117716	0.624971	FALSE	FALSE	0.627196	0.0242375	ICH	10	133000320	0.0254916	6.42407e-06	14306	ebi-a-GCST90017044	0.00141191	20.2245
rs430270	A	C	A	C	0.139155	0.0638141	0.191309	FALSE	FALSE	0.0337039	0.03005	ICH	3	60474379	0.0297055	2.86847e-06	14306	ebi-a-GCST90017044	0.00153158	21.9413
rs57404562	C	A	C	A	0.155486	0.00754653	0.12945	FALSE	FALSE	0.829098	0.0349605	ICH	2	12101762	0.0316057	6.2157e-07	14306	ebi-a-GCST90017044	0.00168888	24.1986
rs79263163	A	C	A	C	-0.143982	-0.0135417	0.201236	FALSE	FALSE	0.642325	0.0291564	ICH	11	39821773	0.031501	7.51052e-06	14306	ebi-a-GCST90017044	0.0014582	20.8885
rs9426434	T	C	T	C	-0.123657	0.0414763	0.350433	FALSE	FALSE	0.0924102	0.0246469	ICH	1	29736216	0.0278514	9.71717e-06	14306	ebi-a-GCST90017044	0.00137603	19.7098
rs9608249	A	G	A	G	-0.158213	-0.00338673	0.112889	FALSE	FALSE	0.927306	0.0371208	ICH	22	24613952	0.0336317	2.06685e-06	14306	ebi-a-GCST90017044	0.00154453	22.1272
rs9959718	G	A	G	A	0.133012	-0.017116	0.202971	FALSE	FALSE	0.556983	0.0291421	ICH	18	71442664	0.0275361	1.9006e-06	14306	ebi-a-GCST90017044	0.00162836	23.3301
rs111509883	T	C	T	C	0.171131	0.0028872	0.109527	FALSE	FALSE	0.939378	0.037964	ICH	19	639161	0.0347624	1.24388e-06	14306	ebi-a-GCST90017045	0.00169116	24.2313
rs11685699	C	T	C	T	-0.141357	0.0344705	0.0775077	FALSE	FALSE	0.430397	0.0437159	ICH	2	11232685	0.0295665	2.02554e-06	14306	ebi-a-GCST90017045	0.00159523	22.8546
rs117271932	A	G	A	G	0.208089	-0.0181398	0.0560231	FALSE	FALSE	0.721126	0.0508181	ICH	22	44236460	0.0440393	2.81722e-06	14306	ebi-a-GCST90017045	0.0015582	22.3232
rs12648235	T	C	T	C	0.0785902	-0.0243643	0.234874	FALSE	FALSE	0.38075	0.0277967	ICH	4	161115744	0.0177676	7.39078e-06	14306	ebi-a-GCST90017045	0.00136574	19.5622
rs1304512	G	A	G	A	0.0761593	-0.00833602	0.271382	FALSE	FALSE	0.752347	0.0264178	ICH	5	63736025	0.0165885	5.29078e-06	14306	ebi-a-GCST90017045	0.00147121	21.0752
rs2104588	C	T	C	T	-0.105558	-0.0217923	0.943984	FALSE	FALSE	0.67144	0.0513759	ICH	10	12497581	0.023773	8.1298e-06	14306	ebi-a-GCST90017045	0.00137625	19.713
rs2495052	A	G	A	G	0.0838978	0.0203313	0.147442	FALSE	FALSE	0.538972	0.0330931	ICH	1	14161251	0.0188523	8.9714e-06	14306	ebi-a-GCST90017045	0.00138246	19.8021
rs2683313	G	A	G	A	0.0724576	0.0282819	0.683911	FALSE	FALSE	0.262509	0.0252408	ICH	8	19115604	0.0151603	1.68896e-06	14306	ebi-a-GCST90017045	0.00159419	22.8398
rs4968431	G	T	G	T	0.0640113	-0.0290791	0.366781	FALSE	FALSE	0.235233	0.0244982	ICH	17	59421778	0.0144162	8.5844e-06	14306	ebi-a-GCST90017045	0.00137624	19.7129
rs7237249	C	T	C	T	-0.0823764	-0.020273	0.189578	FALSE	FALSE	0.496024	0.0297801	ICH	18	71992502	0.0182126	8.93305e-06	14306	ebi-a-GCST90017045	0.00142798	20.4551
rs72815774	T	C	T	C	-0.176186	-0.0254421	0.0616711	FALSE	FALSE	0.614277	0.0504826	ICH	2	91954502	0.0393068	8.78294e-06	14306	ebi-a-GCST90017045	0.00140243	20.0885
rs746764	T	C	T	C	-0.0915771	0.00456722	0.213762	FALSE	FALSE	0.872915	0.0285528	ICH	20	21470713	0.0193245	2.04e-06	14306	ebi-a-GCST90017045	0.00156732	22.4541
rs7976209	T	C	T	C	-0.0870786	0.00730802	0.154501	FALSE	FALSE	0.820924	0.0322855	ICH	12	1794470	0.0197951	7.2835e-06	14306	ebi-a-GCST90017045	0.00135083	19.3485
rs9428102	A	G	A	G	-0.0778845	-0.0140135	0.217447	FALSE	FALSE	0.621388	0.028374	ICH	1	118852817	0.0176068	4.61732e-06	14306	ebi-a-GCST90017045	0.00136593	19.565
rs9613013	G	A	G	A	0.0917591	-0.011575	0.122441	FALSE	FALSE	0.747009	0.0358821	ICH	22	26152738	0.0202697	6.10408e-06	14306	ebi-a-GCST90017045	0.00143042	20.49
rs12501673	A	G	A	G	0.116395	0.0120608	0.273884	FALSE	FALSE	0.649024	0.0265004	ICH	4	163830516	0.0262253	6.28985e-06	14306	ebi-a-GCST90017046	0.00137503	19.6955
rs17032291	T	C	T	C	-0.169579	0.0179836	0.126425	FALSE	FALSE	0.613039	0.035559	ICH	4	155865671	0.0368251	6.60998e-06	14306	ebi-a-GCST90017046	0.00148011	21.2029
rs17582787	A	G	A	G	-0.157739	-0.00573441	0.165488	FALSE	FALSE	0.855175	0.031418	ICH	4	149562638	0.0339924	3.55378e-06	14306	ebi-a-GCST90017046	0.00150294	21.5305
rs2074881	T	C	T	C	-0.142236	-0.0670235	0.130577	FALSE	FALSE	0.0541365	0.034804	ICH	19	1970021	0.032391	9.44778e-06	14306	ebi-a-GCST90017046	0.00134607	19.2801
rs2900503	T	G	T	G	0.172329	-0.0154493	0.836911	FALSE	FALSE	0.627655	0.0318522	ICH	9	112657543	0.0326671	1.55282e-07	14306	ebi-a-GCST90017046	0.00194148	27.825
rs2998141	C	T	C	T	0.136346	0.00475824	0.765141	FALSE	FALSE	0.863283	0.0276325	ICH	10	135010198	0.0293073	4.42374e-06	14306	ebi-a-GCST90017046	0.00151063	21.6408
rs4270579	A	G	A	G	0.118021	0.000505572	0.67391	FALSE	FALSE	0.98389	0.025038	ICH	4	84698188	0.0271041	5.45645e-06	14306	ebi-a-GCST90017046	0.0013236	18.9578
rs4717843	G	T	G	T	-0.119376	0.0385754	0.472713	FALSE	FALSE	0.101182	0.0235338	ICH	7	73334987	0.0260548	4.71726e-06	14306	ebi-a-GCST90017046	0.00146522	20.9893
rs7712231	A	G	A	G	0.156284	-0.0217959	0.133245	FALSE	FALSE	0.527792	0.0345211	ICH	5	31406285	0.0350462	7.9704e-06	14306	ebi-a-GCST90017046	0.00138812	19.8832
rs80309088	G	A	G	A	0.17405	-0.0707401	0.119722	FALSE	FALSE	0.0494869	0.0360115	ICH	6	165668732	0.0383423	4.55638e-06	14306	ebi-a-GCST90017046	0.0014383	20.603
rs9887954	G	A	G	A	-0.114849	-0.0282646	0.408914	FALSE	FALSE	0.236745	0.023889	ICH	1	164800873	0.0249013	4.80806e-06	14306	ebi-a-GCST90017046	0.00148473	21.2691
rs10091895	T	C	T	C	-0.0649918	-0.0309687	0.235462	FALSE	FALSE	0.263498	0.027696	ICH	8	3391361	0.0145501	6.61592e-06	14306	ebi-a-GCST90017047	0.00139271	19.9492
rs10279978	A	G	A	G	-0.0622202	0.0102032	0.309883	FALSE	FALSE	0.687136	0.0253341	ICH	7	5319387	0.0127675	1.17009e-06	14306	ebi-a-GCST90017047	0.00165734	23.746
rs11221428	T	C	T	C	-0.0726779	0.00252012	0.227842	FALSE	FALSE	0.928222	0.0279758	ICH	11	99665050	0.0158263	6.48649e-06	14306	ebi-a-GCST90017047	0.00147193	21.0856
rs16843578	C	T	C	T	-0.0875276	-0.0442071	0.0527783	FALSE	FALSE	0.401979	0.0527474	ICH	1	171903885	0.0196779	5.08124e-06	14306	ebi-a-GCST90017047	0.00138106	19.7821
rs28603357	T	C	T	C	-0.214911	0.121957	0.0198397	FALSE	FALSE	0.153678	0.0854844	ICH	7	106406824	0.0474739	8.52236e-06	14306	ebi-a-GCST90017047	0.00143043	20.4902
rs34302036	G	A	G	A	-0.0550261	0.00413686	0.579284	FALSE	FALSE	0.861685	0.0237438	ICH	7	78136725	0.0120835	5.87665e-06	14306	ebi-a-GCST90017047	0.00144745	20.7344
rs61841503	G	A	G	A	0.092888	0.00601463	0.129605	FALSE	FALSE	0.86338	0.0349539	ICH	10	17019559	0.0171454	3.99595e-08	14306	ebi-a-GCST90017047	0.00204746	29.347
rs62504452	A	G	A	G	-0.0710048	-0.0712134	0.138851	FALSE	FALSE	0.0355967	0.0338869	ICH	7	145760298	0.0156654	4.65833e-06	14306	ebi-a-GCST90017047	0.00143401	20.5415
rs7109293	A	G	A	G	0.0919112	0.0142697	0.116398	FALSE	FALSE	0.6971	0.0366606	ICH	11	133834657	0.0205738	6.98361e-06	14306	ebi-a-GCST90017047	0.00139311	19.9548
rs75200530	T	G	T	G	-0.190644	-0.0102088	0.0299539	FALSE	FALSE	0.882561	0.0691078	ICH	8	5088054	0.0421065	5.06559e-06	14306	ebi-a-GCST90017047	0.0014309	20.4969
rs75987356	G	A	G	A	-0.129578	0.0323294	0.0793592	FALSE	FALSE	0.462131	0.0439651	ICH	2	16066705	0.0280454	6.70795e-06	14306	ebi-a-GCST90017047	0.00148996	21.3441
rs77702691	A	G	A	G	-0.094406	-0.120992	0.089018	FALSE	FALSE	0.00460119	0.0426974	ICH	13	88725540	0.0208544	7.3697e-06	14306	ebi-a-GCST90017047	0.00143042	20.4901
rs9389266	T	G	T	G	0.0722815	0.0105463	0.174773	FALSE	FALSE	0.731927	0.0307865	ICH	6	135411737	0.0162353	9.38469e-06	14306	ebi-a-GCST90017047	0.00138361	19.8186
rs9567264	C	T	C	T	0.0580018	-0.00761789	0.3358	FALSE	FALSE	0.758972	0.0248277	ICH	13	32720756	0.0127495	5.75692e-06	14306	ebi-a-GCST90017047	0.00144461	20.6936
rs12740451	T	C	T	C	0.0697527	-0.033812	0.134702	FALSE	FALSE	0.325071	0.0343587	ICH	1	95178974	0.0153607	7.3426e-06	14306	ebi-a-GCST90017048	0.00143932	20.6177
rs16910295	T	C	T	C	-0.0980434	0.0705056	0.0545461	FALSE	FALSE	0.173401	0.0517907	ICH	11	12009569	0.020957	2.91112e-06	14306	ebi-a-GCST90017048	0.00152755	21.8836
rs2160994	C	T	C	T	-0.0550687	-0.0176648	0.664974	FALSE	FALSE	0.475876	0.024777	ICH	12	50650057	0.0112481	9.6984e-07	14306	ebi-a-GCST90017048	0.00167265	23.9657
rs2943022	T	C	T	C	0.0493786	0.0157814	0.581678	FALSE	FALSE	0.506993	0.0237841	ICH	5	89598914	0.0106763	4.11405e-06	14306	ebi-a-GCST90017048	0.00149303	21.3883
rs302266	T	C	T	C	-0.0777312	-0.0291605	0.126965	FALSE	FALSE	0.407551	0.0352091	ICH	1	194183650	0.0172985	8.12587e-06	14306	ebi-a-GCST90017048	0.00140943	20.1889
rs329182	T	C	T	C	0.0690327	-0.00313894	0.15991	FALSE	FALSE	0.921524	0.031863	ICH	5	125076494	0.0152884	5.90147e-06	14306	ebi-a-GCST90017048	0.00142314	20.3857
rs55858165	A	C	A	C	0.179284	0.066925	0.0380207	FALSE	FALSE	0.280902	0.0620656	ICH	15	86512809	0.0404954	9.98964e-06	14306	ebi-a-GCST90017048	0.00136823	19.598
rs57466170	C	T	C	T	0.0741405	0.0570946	0.0753795	FALSE	FALSE	0.201076	0.0446578	ICH	15	37859065	0.0171601	8.30099e-06	14306	ebi-a-GCST90017048	0.00130313	18.6643
rs6445851	A	G	A	G	0.0497336	-0.0373907	0.628344	FALSE	FALSE	0.122288	0.0241974	ICH	3	57116228	0.0108158	3.5272e-06	14306	ebi-a-GCST90017048	0.00147578	21.1408
rs6930661	C	T	C	T	-0.0961587	-0.0723912	0.0604626	FALSE	FALSE	0.143976	0.0495442	ICH	6	12774611	0.0204975	2.47942e-06	14306	ebi-a-GCST90017048	0.00153599	22.0047
rs75326254	C	T	C	T	-0.104628	0.0235897	0.0593859	FALSE	FALSE	0.631978	0.0492535	ICH	6	166170836	0.0230897	7.50205e-06	14306	ebi-a-GCST90017048	0.00143324	20.5305
rs78753150	A	C	A	C	0.0968739	0.0284819	0.0991328	FALSE	FALSE	0.467198	0.0391748	ICH	5	144135655	0.0214067	9.98321e-06	14306	ebi-a-GCST90017048	0.00142947	20.4764
rs9300744	C	T	C	T	-0.0588452	0.00167655	0.179409	FALSE	FALSE	0.956421	0.0306807	ICH	13	103117486	0.0126228	4.75116e-06	14306	ebi-a-GCST90017048	0.00151682	21.7295
rs10827477	A	G	A	G	-0.0547387	-0.00698312	0.349976	FALSE	FALSE	0.776084	0.0245516	ICH	10	35262588	0.0115163	2.1918e-06	14306	ebi-a-GCST90017049	0.00157674	22.5893
rs113753996	T	C	T	C	0.0820689	0.0148579	0.181258	FALSE	FALSE	0.624229	0.0303306	ICH	5	32477664	0.0174463	3.98896e-06	14306	ebi-a-GCST90017049	0.0015444	22.1253
rs1223978	C	T	C	T	-0.0484169	0.0398006	0.532649	FALSE	FALSE	0.0915904	0.0235916	ICH	13	108775162	0.0108254	8.16188e-06	14306	ebi-a-GCST90017049	0.00139631	20.0007
rs1492620	T	C	T	C	-0.0830505	0.00627791	0.130011	FALSE	FALSE	0.858037	0.035097	ICH	6	50405920	0.0180073	3.52574e-06	14306	ebi-a-GCST90017049	0.00148465	21.268
rs2791343	T	C	T	C	0.051717	0.0123876	0.398008	FALSE	FALSE	0.603564	0.0238551	ICH	8	131316030	0.0113369	5.53962e-06	14306	ebi-a-GCST90017049	0.00145254	20.8074
rs2833828	G	A	G	A	0.0489617	-0.00751315	0.411886	FALSE	FALSE	0.75239	0.0238143	ICH	21	33811886	0.0108702	6.81648e-06	14306	ebi-a-GCST90017049	0.00141613	20.2851
rs4955951	A	G	A	G	-0.0713749	-0.0136362	0.117031	FALSE	FALSE	0.708717	0.0365013	ICH	3	55243531	0.0165826	9.9552e-06	14306	ebi-a-GCST90017049	0.00129332	18.5236
rs6121460	G	A	G	A	0.0932955	0.0193627	0.0819654	FALSE	FALSE	0.653	0.0430666	ICH	20	60293505	0.0199206	2.64107e-06	14306	ebi-a-GCST90017049	0.00153085	21.9309
rs79968837	A	G	A	G	-0.0950311	-0.0412248	0.0511613	FALSE	FALSE	0.441308	0.0535397	ICH	20	41177956	0.0193507	1.14623e-06	14306	ebi-a-GCST90017049	0.00168302	24.1145
rs8053158	G	A	G	A	0.0740543	-0.00792436	0.878365	FALSE	FALSE	0.825152	0.0358692	ICH	16	86769909	0.0159151	5.89807e-06	14306	ebi-a-GCST90017049	0.00151115	21.6482
rs10829821	T	C	T	C	-0.097606	0.00437797	0.0915901	FALSE	FALSE	0.914004	0.0405408	ICH	10	132651293	0.0216072	3.47144e-06	14306	ebi-a-GCST90017050	0.00142436	20.4031
rs116969552	A	G	A	G	-0.166823	-0.118062	0.0288716	FALSE	FALSE	0.0943127	0.0705658	ICH	10	128214403	0.0376681	9.15946e-06	14306	ebi-a-GCST90017050	0.00136915	19.6112
rs11992182	A	C	A	C	0.0625299	-0.0124873	0.221696	FALSE	FALSE	0.6584	0.0282438	ICH	8	79766499	0.0137876	4.64836e-06	14306	ebi-a-GCST90017050	0.00143567	20.5654
rs2548459	C	T	C	T	0.0554866	-0.0170141	0.409207	FALSE	FALSE	0.474254	0.0237769	ICH	19	49209339	0.0122755	6.40206e-06	14306	ebi-a-GCST90017050	0.00142613	20.4285
rs35362464	C	A	C	A	0.0720077	0.0189277	0.139605	FALSE	FALSE	0.575253	0.0337794	ICH	4	36478011	0.0165387	8.99146e-06	14306	ebi-a-GCST90017050	0.00132331	18.9537
rs61060922	T	G	T	G	0.15913	-0.100103	0.032954	FALSE	FALSE	0.132514	0.0665463	ICH	16	72136154	0.0322283	1.08648e-06	14306	ebi-a-GCST90017050	0.00170126	24.3763
rs663262	C	T	C	T	0.13498	0.00841569	0.966979	FALSE	FALSE	0.897868	0.0655658	ICH	11	86179076	0.0310715	3.39414e-06	14306	ebi-a-GCST90017050	0.00131742	18.8692
rs67479537	T	C	T	C	0.118994	0.0710407	0.0481004	FALSE	FALSE	0.19686	0.0550469	ICH	19	10115515	0.026487	9.30208e-06	14306	ebi-a-GCST90017050	0.00140882	20.1801
rs71414120	T	G	T	G	0.200894	0.00625036	0.0517048	FALSE	FALSE	0.906107	0.0529913	ICH	14	56938952	0.0406434	1.07696e-06	14306	ebi-a-GCST90017050	0.00170488	24.4283
rs72991535	T	G	T	G	0.135604	-0.102254	0.0347698	FALSE	FALSE	0.112232	0.064382	ICH	18	76018244	0.0295174	4.9537e-06	14306	ebi-a-GCST90017050	0.00147309	21.1022
rs73176030	T	C	T	C	0.058665	-0.0461265	0.273384	FALSE	FALSE	0.079715	0.0263227	ICH	7	101271282	0.013208	7.28887e-06	14306	ebi-a-GCST90017050	0.00137711	19.7253
rs77193512	A	G	A	G	0.0736533	0.0124734	0.247435	FALSE	FALSE	0.645965	0.027153	ICH	11	40289063	0.0153163	1.29587e-06	14306	ebi-a-GCST90017050	0.00161383	23.1215
rs792058	G	A	G	A	0.0554234	-0.0362407	0.43393	FALSE	FALSE	0.128687	0.0238536	ICH	2	5548605	0.0125423	8.57946e-06	14306	ebi-a-GCST90017050	0.00136308	19.5241
rs79968172	G	A	G	A	0.11614	-0.0185876	0.0585849	FALSE	FALSE	0.709653	0.0499234	ICH	1	240503826	0.0243083	1.66054e-06	14306	ebi-a-GCST90017050	0.0015931	22.8241
rs9555756	A	C	A	C	-0.0804138	0.0204363	0.0843738	FALSE	FALSE	0.628406	0.0422261	ICH	13	111703249	0.0176692	7.10133e-06	14306	ebi-a-GCST90017050	0.00144571	20.7094
rs12040548	G	T	G	T	0.0570422	-0.0575527	0.271786	FALSE	FALSE	0.0288549	0.0263344	ICH	1	247710285	0.0122359	3.14869e-06	14306	ebi-a-GCST90017051	0.00151685	21.73
rs6082461	C	A	C	A	-0.0586425	0.0134991	0.794947	FALSE	FALSE	0.641568	0.0289988	ICH	20	2210530	0.0131004	4.86598e-06	14306	ebi-a-GCST90017051	0.00139872	20.0353
rs7137760	C	T	C	T	0.050797	0.00614865	0.461879	FALSE	FALSE	0.793862	0.0235312	ICH	12	10702414	0.0112182	7.06903e-06	14306	ebi-a-GCST90017051	0.00143116	20.5007
rs74303178	T	C	T	C	0.0532742	0.0110993	0.316524	FALSE	FALSE	0.659423	0.0251849	ICH	8	14697544	0.0119274	7.91571e-06	14306	ebi-a-GCST90017051	0.00139258	19.9472
rs78191726	T	C	T	C	0.0944998	0.0393343	0.0729248	FALSE	FALSE	0.383175	0.045105	ICH	6	67655320	0.0210206	7.58281e-06	14306	ebi-a-GCST90017051	0.00141072	20.2074
rs918449	G	A	G	A	0.0950908	0.0224365	0.928249	FALSE	FALSE	0.623063	0.0456478	ICH	19	34371198	0.0197177	2.55994e-06	14306	ebi-a-GCST90017051	0.00162308	23.2543
rs9522712	T	C	T	C	0.0699728	-0.0195327	0.147677	FALSE	FALSE	0.555369	0.0331213	ICH	13	90441578	0.0154939	4.65961e-06	14306	ebi-a-GCST90017051	0.00142364	20.3928
rs9809789	C	T	C	T	-0.0717454	0.0338226	0.18375	FALSE	FALSE	0.266291	0.0304257	ICH	3	29179983	0.0159673	8.71967e-06	14306	ebi-a-GCST90017051	0.00140927	20.1867
rs11241747	T	C	T	C	-0.0533858	0.0132453	0.692433	FALSE	FALSE	0.607698	0.025801	ICH	5	123846318	0.0120035	6.58977e-06	14306	ebi-a-GCST90017052	0.00138076	19.7777
rs11586410	G	A	G	A	-0.0863422	-0.010591	0.159307	FALSE	FALSE	0.744098	0.0324447	ICH	1	157338888	0.0169937	3.66277e-07	14306	ebi-a-GCST90017052	0.00180123	25.8113
rs12642039	C	T	C	T	0.0553003	0.0325698	0.63698	FALSE	FALSE	0.181834	0.0243944	ICH	4	159932022	0.0119397	3.43005e-06	14306	ebi-a-GCST90017052	0.00149727	21.449
rs12731	A	G	A	G	-0.0527684	-0.0319516	0.378358	FALSE	FALSE	0.186386	0.0241811	ICH	2	239087912	0.0115053	4.87237e-06	14306	ebi-a-GCST90017052	0.00146824	21.0325
rs13087692	G	T	G	T	-0.0574623	0.00194049	0.702905	FALSE	FALSE	0.939687	0.0256461	ICH	3	84725039	0.012594	8.69221e-06	14306	ebi-a-GCST90017052	0.00145308	20.8151
rs136761	A	G	A	G	0.0587521	0.0149095	0.63729	FALSE	FALSE	0.541559	0.0244236	ICH	22	49796014	0.0119155	8.15192e-07	14306	ebi-a-GCST90017052	0.00169655	24.3087
rs147475196	A	G	A	G	-0.133769	-0.00398105	0.106431	FALSE	FALSE	0.91713	0.0382609	ICH	3	26509287	0.0295196	4.72498e-06	14306	ebi-a-GCST90017052	0.00143334	20.5319
rs35559912	T	C	T	C	-0.0925071	-0.0117749	0.120631	FALSE	FALSE	0.743776	0.0360246	ICH	5	35288938	0.0203674	4.89024e-06	14306	ebi-a-GCST90017052	0.00143991	20.6262
rs4814689	C	T	C	T	-0.1083	-0.0241464	0.044142	FALSE	FALSE	0.673586	0.0573232	ICH	20	18030357	0.0230708	4.55187e-06	14306	ebi-a-GCST90017052	0.00153796	22.0329
rs5994253	A	G	A	G	-0.0811302	-0.0345905	0.142854	FALSE	FALSE	0.303959	0.033649	ICH	22	17793012	0.0157621	2.35185e-07	14306	ebi-a-GCST90017052	0.00184848	26.4896
rs62027366	T	C	T	C	0.0615389	-0.0377787	0.204456	FALSE	FALSE	0.195222	0.0291663	ICH	16	24073806	0.0137612	6.58461e-06	14306	ebi-a-GCST90017052	0.00139592	19.9952
rs6681678	T	C	T	C	0.100174	-0.0915932	0.96632	FALSE	FALSE	0.161779	0.0654652	ICH	1	100248591	0.024	9.0494e-06	14306	ebi-a-GCST90017052	0.0012163	17.4191
rs7573569	T	C	T	C	0.107739	0.0259996	0.0606988	FALSE	FALSE	0.596777	0.0491446	ICH	2	141897042	0.0233638	3.23139e-06	14306	ebi-a-GCST90017052	0.00148421	21.2617
rs10916131	C	T	C	T	-0.069333	-0.0494024	0.162344	FALSE	FALSE	0.122015	0.0319473	ICH	1	227563126	0.0146753	2.87495e-06	14306	ebi-a-GCST90017053	0.0015578	22.3175
rs10927423	C	A	C	A	-0.0713617	-0.0391371	0.178165	FALSE	FALSE	0.203599	0.0307835	ICH	1	14732458	0.0147712	8.49513e-07	14306	ebi-a-GCST90017053	0.00162882	23.3366
rs10964441	G	A	G	A	-0.14906	0.0388905	0.104296	FALSE	FALSE	0.31186	0.0384549	ICH	9	20131746	0.034486	7.45109e-06	14306	ebi-a-GCST90017053	0.00130422	18.68
rs113147300	A	G	A	G	-0.075842	-0.0237835	0.137285	FALSE	FALSE	0.48782	0.0342811	ICH	9	114066670	0.0164562	7.69148e-06	14306	ebi-a-GCST90017053	0.00148251	21.2373
rs11607472	A	G	A	G	-0.0780229	0.0182035	0.0673372	FALSE	FALSE	0.697416	0.0468185	ICH	11	43344751	0.0176325	7.18671e-06	14306	ebi-a-GCST90017053	0.0013668	19.5774
rs116974815	C	A	C	A	-0.189731	-0.0200585	0.0707005	FALSE	FALSE	0.664081	0.0461872	ICH	11	111712942	0.0396566	2.02516e-06	14306	ebi-a-GCST90017053	0.00159747	22.8868
rs11750293	G	T	G	T	-0.0578304	0.0305046	0.369247	FALSE	FALSE	0.211229	0.0243999	ICH	5	123822114	0.0120512	1.76137e-06	14306	ebi-a-GCST90017053	0.00160707	23.0245
rs12463378	A	G	A	G	-0.0522061	0.0184574	0.302261	FALSE	FALSE	0.468971	0.0254882	ICH	19	54475808	0.0112086	2.95522e-06	14306	ebi-a-GCST90017053	0.00151413	21.691
rs15256	C	T	C	T	0.0732376	-0.0329418	0.117132	FALSE	FALSE	0.36491	0.0363577	ICH	10	73820548	0.016834	9.45649e-06	14306	ebi-a-GCST90017053	0.0013213	18.9249
rs55793120	T	C	T	C	0.137396	-0.0158336	0.0615348	FALSE	FALSE	0.749761	0.0496421	ICH	12	47384118	0.027414	4.80673e-07	14306	ebi-a-GCST90017053	0.00175276	25.1155
rs57079348	T	G	T	G	-0.0765729	0.0612188	0.0568243	FALSE	FALSE	0.228788	0.0508679	ICH	13	87920450	0.0172819	7.21822e-06	14306	ebi-a-GCST90017053	0.00137042	19.6294
rs6542556	G	A	G	A	-0.050974	0.01136	0.617732	FALSE	FALSE	0.638017	0.0241459	ICH	2	120757853	0.011406	7.86122e-06	14306	ebi-a-GCST90017053	0.00139414	19.9696
rs6793778	T	C	T	C	0.0558706	-0.00564143	0.740288	FALSE	FALSE	0.832781	0.0267195	ICH	3	24045453	0.0125258	9.81296e-06	14306	ebi-a-GCST90017053	0.00138878	19.8928
rs7120052	A	C	A	C	0.0624796	0.0321393	0.188581	FALSE	FALSE	0.282658	0.0299146	ICH	11	86335459	0.0135523	1.96897e-06	14306	ebi-a-GCST90017053	0.0014835	21.2515
rs7155595	C	A	C	A	0.0569929	0.0106908	0.302034	FALSE	FALSE	0.675741	0.0255588	ICH	14	77502546	0.0116986	1.14932e-06	14306	ebi-a-GCST90017053	0.00165629	23.7308
rs7249614	G	A	G	A	0.0492778	-0.0224044	0.60935	FALSE	FALSE	0.355049	0.0242251	ICH	19	43637890	0.0110807	9.07382e-06	14306	ebi-a-GCST90017053	0.00138054	19.7746
rs76847269	A	G	A	G	0.163508	-0.0240814	0.0254686	FALSE	FALSE	0.748089	0.0749823	ICH	5	141014951	0.0356151	5.1719e-06	14306	ebi-a-GCST90017053	0.00147113	21.0741
rs77564310	A	C	A	C	-0.0713093	-0.0215234	0.20737	FALSE	FALSE	0.45637	0.0288967	ICH	15	80713184	0.0140855	3.28617e-07	14306	ebi-a-GCST90017053	0.00178835	25.6264
rs79016051	C	T	C	T	-0.0887747	-0.0940053	0.132106	FALSE	FALSE	0.00816376	0.0355377	ICH	1	238938497	0.0189424	2.33744e-06	14306	ebi-a-GCST90017053	0.00153294	21.9608
rs882348	A	G	A	G	-0.0799946	-0.0590424	0.11712	FALSE	FALSE	0.105869	0.0365125	ICH	4	23325040	0.0178618	5.44854e-06	14306	ebi-a-GCST90017053	0.00140005	20.0544
rs10490280	C	T	C	T	-0.0672094	-0.0151519	0.187658	FALSE	FALSE	0.615241	0.0301466	ICH	2	37905976	0.0143309	4.15547e-06	14306	ebi-a-GCST90017054	0.00153507	21.9914
rs11243416	T	C	T	C	-0.0925653	-0.0447428	0.0700974	FALSE	FALSE	0.332768	0.0461955	ICH	9	134416970	0.0191203	1.66882e-06	14306	ebi-a-GCST90017054	0.0016356	23.434
rs11613919	G	T	G	T	0.0727604	0.0185605	0.219723	FALSE	FALSE	0.510988	0.0282374	ICH	12	75496463	0.0155716	1.6251e-06	14306	ebi-a-GCST90017054	0.00152385	21.8305
rs16959793	A	C	A	C	-0.062527	0.00889461	0.415302	FALSE	FALSE	0.709091	0.0238412	ICH	15	35071718	0.0131259	2.21707e-06	14306	ebi-a-GCST90017054	0.00158369	22.689
rs2523124	C	T	C	T	0.0546625	0.00394549	0.599583	FALSE	FALSE	0.868932	0.0239098	ICH	7	97348436	0.0120823	5.78376e-06	14306	ebi-a-GCST90017054	0.0014287	20.4653
rs3013089	G	A	G	A	-0.0551473	0.000252483	0.373894	FALSE	FALSE	0.991699	0.0242667	ICH	1	13794594	0.0120346	4.38137e-06	14306	ebi-a-GCST90017054	0.00146565	20.9954
rs4452755	A	C	A	C	-0.0634463	-0.0296144	0.33798	FALSE	FALSE	0.232176	0.0247867	ICH	8	82026852	0.0134741	3.29337e-06	14306	ebi-a-GCST90017054	0.00154747	22.1693
rs4532474	G	A	G	A	0.0769231	0.00777379	0.163687	FALSE	FALSE	0.805381	0.0315508	ICH	6	105781538	0.017045	4.82125e-06	14306	ebi-a-GCST90017054	0.00142162	20.3638
rs646327	G	A	G	A	0.0586696	-0.01839	0.408384	FALSE	FALSE	0.439248	0.0237761	ICH	19	49209851	0.0118369	7.83177e-07	14306	ebi-a-GCST90017054	0.0017143	24.5635
rs6759615	A	G	A	G	0.102523	0.0115772	0.0981039	FALSE	FALSE	0.769187	0.0394536	ICH	2	205238716	0.0200204	7.86231e-07	14306	ebi-a-GCST90017054	0.00182972	26.2202
rs73341549	T	C	T	C	-0.169857	-0.0358559	0.0565307	FALSE	FALSE	0.482243	0.0510259	ICH	7	51541468	0.0318768	1.50952e-07	14306	ebi-a-GCST90017054	0.00198079	28.3894
rs78720113	A	G	A	G	-0.115348	0.0465613	0.0781556	FALSE	FALSE	0.28654	0.043689	ICH	3	41982393	0.0249601	7.59259e-06	14306	ebi-a-GCST90017054	0.0014906	21.3534
rs10976229	T	G	T	G	0.095976	-0.00668517	0.128803	FALSE	FALSE	0.848749	0.0350533	ICH	9	7317307	0.0214554	7.04482e-06	14306	ebi-a-GCST90017055	0.00139678	20.0074
rs11961899	G	A	G	A	-0.0707825	-0.00793818	0.278609	FALSE	FALSE	0.76122	0.0261229	ICH	6	132887921	0.0161381	9.18015e-06	14306	ebi-a-GCST90017055	0.0013429	19.2347
rs12125734	G	T	G	T	0.133972	0.0174108	0.0927697	FALSE	FALSE	0.667095	0.0404772	ICH	1	103732214	0.0257416	2.09426e-07	14306	ebi-a-GCST90017055	0.00188981	27.083
rs2248146	T	C	T	C	0.0689452	0.0172804	0.343739	FALSE	FALSE	0.482255	0.0245922	ICH	7	24791998	0.0153649	8.19993e-06	14306	ebi-a-GCST90017055	0.00140546	20.132
rs3800154	A	C	A	C	-0.0797959	-0.0180003	0.264376	FALSE	FALSE	0.499483	0.0266552	ICH	6	2119329	0.0177639	6.11575e-06	14306	ebi-a-GCST90017055	0.00140849	20.1755
rs511258	G	A	G	A	-0.0757474	-0.0230194	0.185794	FALSE	FALSE	0.445287	0.0301579	ICH	3	169966722	0.0162475	4.52054e-06	14306	ebi-a-GCST90017055	0.001517	21.7321
rs550351	A	C	A	C	0.078587	0.0640611	0.425705	FALSE	FALSE	0.00653868	0.0235565	ICH	1	18676399	0.018003	9.43127e-06	14306	ebi-a-GCST90017055	0.0013302	19.0525
rs6769553	A	G	A	G	0.0849743	-0.0450987	0.262303	FALSE	FALSE	0.0906672	0.0266557	ICH	3	54427795	0.0157451	7.91061e-08	14306	ebi-a-GCST90017055	0.00203181	29.1222
rs7569771	A	G	A	G	-0.075914	-0.0472428	0.246993	FALSE	FALSE	0.083395	0.0272871	ICH	2	239846337	0.0170308	8.1197e-06	14306	ebi-a-GCST90017055	0.00138692	19.8661
rs872501	G	A	G	A	0.116125	-0.0423542	0.101515	FALSE	FALSE	0.327971	0.0432977	ICH	8	139253064	0.025946	5.80805e-06	14306	ebi-a-GCST90017055	0.00139825	20.0286
rs9818949	T	G	T	G	-0.0859927	-0.0584819	0.797038	FALSE	FALSE	0.0472074	0.0294702	ICH	3	197683751	0.0188671	5.38828e-06	14306	ebi-a-GCST90017055	0.00144999	20.7707
rs10873449	C	T	C	T	-0.0654843	-0.0121183	0.80762	FALSE	FALSE	0.683299	0.0297042	ICH	14	94630731	0.0143973	4.11169e-06	14306	ebi-a-GCST90017056	0.001444	20.6848
rs10937802	A	G	A	G	-0.0755811	-0.0333382	0.879478	FALSE	FALSE	0.354793	0.0360283	ICH	4	7302344	0.0168226	8.17354e-06	14306	ebi-a-GCST90017056	0.001409	20.1827
rs10950694	C	T	C	T	-0.0577628	-0.0302418	0.640819	FALSE	FALSE	0.216027	0.0244445	ICH	7	18026604	0.011412	4.29804e-07	14306	ebi-a-GCST90017056	0.00178763	25.6161
rs114279581	A	G	A	G	-0.146604	-0.0438779	0.0753538	FALSE	FALSE	0.322375	0.0443396	ICH	2	198122357	0.0316034	3.21855e-06	14306	ebi-a-GCST90017056	0.00150194	21.5161
rs12288512	A	G	A	G	0.066635	0.0417811	0.239796	FALSE	FALSE	0.12766	0.0274264	ICH	11	27747671	0.0144356	3.10277e-06	14306	ebi-a-GCST90017056	0.0014872	21.3047
rs12458218	T	C	T	C	0.0677322	-0.0199121	0.1801	FALSE	FALSE	0.513516	0.0304758	ICH	18	22575871	0.0144525	2.41024e-06	14306	ebi-a-GCST90017056	0.00153292	21.9606
rs2893871	G	A	G	A	-0.073644	0.0596089	0.110484	FALSE	FALSE	0.112101	0.0375177	ICH	10	62662781	0.015548	3.53843e-06	14306	ebi-a-GCST90017056	0.00156577	22.4318
rs34781347	G	A	G	A	0.188685	-0.00391358	0.0710201	FALSE	FALSE	0.931616	0.0456067	ICH	20	16312851	0.0386484	6.04728e-07	14306	ebi-a-GCST90017056	0.0016633	23.8315
rs55793120	T	C	T	C	0.121548	-0.0158336	0.0615348	FALSE	FALSE	0.749761	0.0496421	ICH	12	47384118	0.0279546	7.37038e-06	14306	ebi-a-GCST90017056	0.00131977	18.9029
rs72776570	C	A	C	A	0.087067	0.0324783	0.0969053	FALSE	FALSE	0.414095	0.0397672	ICH	10	4240906	0.0197179	5.3571e-06	14306	ebi-a-GCST90017056	0.00136106	19.4951
rs7449320	C	A	C	A	0.0599163	-0.0169242	0.232278	FALSE	FALSE	0.541766	0.027738	ICH	5	154003091	0.0130836	4.80773e-06	14306	ebi-a-GCST90017056	0.0014638	20.9689
rs7555878	G	A	G	A	-0.0586677	0.0248945	0.752939	FALSE	FALSE	0.358487	0.0271108	ICH	1	187906034	0.0125277	2.81022e-06	14306	ebi-a-GCST90017056	0.00153064	21.9278
rs7586445	G	A	G	A	0.0782349	0.0346337	0.129958	FALSE	FALSE	0.319806	0.0348127	ICH	2	239509030	0.0176458	8.81455e-06	14306	ebi-a-GCST90017056	0.00137216	19.6543
rs898577	C	T	C	T	0.123012	-0.0176178	0.942805	FALSE	FALSE	0.727825	0.0506227	ICH	15	68705697	0.0286671	7.46311e-06	14306	ebi-a-GCST90017056	0.00128544	18.4105
rs12508214	C	T	C	T	-0.0774649	0.0281465	0.338944	FALSE	FALSE	0.259125	0.0249424	ICH	4	7426937	0.0168937	4.75488e-06	14306	ebi-a-GCST90017057	0.00146759	21.0232
rs138460696	A	G	A	G	0.139274	0.109449	0.0753932	FALSE	FALSE	0.0149941	0.0449941	ICH	2	66396776	0.0315794	9.80844e-06	14306	ebi-a-GCST90017057	0.00135776	19.4479
rs1550196	A	G	A	G	-0.130842	-0.0101676	0.901173	FALSE	FALSE	0.796516	0.039431	ICH	17	32786955	0.0262478	1.13287e-06	14306	ebi-a-GCST90017057	0.00173395	24.8455
rs2058609	G	A	G	A	-0.0816464	-0.0152266	0.723307	FALSE	FALSE	0.561728	0.0262402	ICH	12	12970792	0.017472	3.12486e-06	14306	ebi-a-GCST90017057	0.00152408	21.8337
rs2192926	A	G	A	G	-0.089048	-0.0311407	0.327941	FALSE	FALSE	0.212782	0.0249935	ICH	2	75512668	0.0192989	4.87742e-06	14306	ebi-a-GCST90017057	0.001486	21.2874
rs4079028	C	T	C	T	0.0915623	0.00247942	0.239476	FALSE	FALSE	0.927899	0.0274004	ICH	1	202299085	0.019936	3.28246e-06	14306	ebi-a-GCST90017057	0.00147231	21.091
rs4708333	T	G	T	G	-0.084033	-0.0237825	0.341943	FALSE	FALSE	0.337834	0.0248134	ICH	6	78106701	0.0174757	1.56246e-06	14306	ebi-a-GCST90017057	0.00161366	23.119
rs6952765	G	A	G	A	0.0732099	0.00808035	0.317174	FALSE	FALSE	0.74864	0.0252169	ICH	7	32001710	0.0166777	8.13055e-06	14306	ebi-a-GCST90017057	0.00134513	19.2667
rs758191	T	G	T	G	0.17702	0.0472036	0.10128	FALSE	FALSE	0.230613	0.0393763	ICH	16	1979831	0.0375113	9.0099e-06	14306	ebi-a-GCST90017057	0.00155427	22.2669
rs78410648	A	G	A	G	0.120989	-0.0216752	0.109117	FALSE	FALSE	0.564104	0.0375812	ICH	19	52399401	0.0277317	9.67208e-06	14306	ebi-a-GCST90017057	0.00132875	19.0317
rs9558661	T	C	T	C	-0.0897823	-0.0235062	0.202372	FALSE	FALSE	0.422391	0.0292992	ICH	13	106650093	0.0200739	7.00842e-06	14306	ebi-a-GCST90017057	0.00139635	20.0013
rs12597105	A	G	A	G	-0.0670855	-0.00648664	0.811071	FALSE	FALSE	0.828279	0.0299049	ICH	16	5233941	0.0144415	4.87304e-06	14306	ebi-a-GCST90017058	0.00150612	21.5761
rs2820282	C	A	C	A	0.0592304	0.00126497	0.59873	FALSE	FALSE	0.958093	0.0240732	ICH	6	104728618	0.0125917	2.85384e-06	14306	ebi-a-GCST90017058	0.0015443	22.1238
rs682403	A	G	A	G	-0.0588161	-0.0108825	0.527919	FALSE	FALSE	0.643523	0.0235155	ICH	9	135968557	0.0124671	2.36537e-06	14306	ebi-a-GCST90017058	0.00155335	22.2536
rs6958419	C	T	C	T	-0.0585718	0.0215919	0.465924	FALSE	FALSE	0.358409	0.0235103	ICH	7	16349864	0.0124994	2.84165e-06	14306	ebi-a-GCST90017058	0.00153255	21.9552
rs73218807	G	A	G	A	-0.166211	-0.00955355	0.0817461	FALSE	FALSE	0.82221	0.0425164	ICH	4	31057482	0.0367938	6.43028e-06	14306	ebi-a-GCST90017058	0.0014244	20.4037
rs7441445	T	C	T	C	0.05695	0.0328743	0.487117	FALSE	FALSE	0.162764	0.0235517	ICH	4	40707798	0.0126502	6.8019e-06	14306	ebi-a-GCST90017058	0.00141468	20.2643
rs10274562	C	T	C	T	0.110917	-0.0211026	0.381021	FALSE	FALSE	0.3813	0.0241034	ICH	7	11222521	0.0244556	6.49606e-06	14306	ebi-a-GCST90017059	0.00143581	20.5674
rs12636310	G	A	G	A	0.132725	-0.0141162	0.250749	FALSE	FALSE	0.603073	0.0271473	ICH	3	185469491	0.0282037	2.81235e-06	14306	ebi-a-GCST90017059	0.00154562	22.1428
rs12724320	C	T	C	T	-0.120881	-0.0119856	0.382498	FALSE	FALSE	0.618547	0.024072	ICH	1	179370499	0.0249229	1.51985e-06	14306	ebi-a-GCST90017059	0.00164167	23.5211
rs1416041	A	C	A	C	-0.182339	0.00364869	0.208898	FALSE	FALSE	0.899453	0.0288772	ICH	6	105073676	0.0339898	7.04417e-08	14306	ebi-a-GCST90017059	0.00200757	28.7741
rs2729556	T	C	T	C	0.109097	-0.00954378	0.522238	FALSE	FALSE	0.685569	0.0235721	ICH	7	111763988	0.0233699	3.18676e-06	14306	ebi-a-GCST90017059	0.00152101	21.7897
rs4490371	T	C	T	C	-0.111816	0.0334863	0.41301	FALSE	FALSE	0.160785	0.0238773	ICH	3	76205107	0.0248963	7.74622e-06	14306	ebi-a-GCST90017059	0.00140802	20.1687
rs79113084	C	T	C	T	-0.152166	0.03626	0.108851	FALSE	FALSE	0.343189	0.0382537	ICH	12	29634919	0.0317519	2.06125e-06	14306	ebi-a-GCST90017059	0.00160281	22.9633
rs9729514	G	A	G	A	-0.184934	0.00401782	0.907308	FALSE	FALSE	0.920996	0.0405109	ICH	1	219901055	0.0394616	2.36772e-06	14306	ebi-a-GCST90017059	0.00153285	21.9595
rs11581881	C	T	C	T	0.0661211	-0.0351158	0.235939	FALSE	FALSE	0.208427	0.0279161	ICH	1	9361576	0.0144736	4.72585e-06	14306	ebi-a-GCST90017060	0.00145672	20.8673
rs12189346	G	A	G	A	0.0684961	-0.00171442	0.186347	FALSE	FALSE	0.954468	0.0300262	ICH	5	141395140	0.014558	1.67954e-06	14306	ebi-a-GCST90017060	0.00154504	22.1344
rs12336782	T	C	T	C	-0.0856047	-0.0405567	0.078719	FALSE	FALSE	0.35355	0.0437163	ICH	9	13609119	0.0189311	8.603e-06	14306	ebi-a-GCST90017060	0.00142727	20.4448
rs12485353	G	A	G	A	-0.0607903	0.0347807	0.250098	FALSE	FALSE	0.199338	0.0270996	ICH	3	197049996	0.0130847	4.19382e-06	14306	ebi-a-GCST90017060	0.0015065	21.5814
rs12781711	C	T	C	T	-0.0656129	0.0323453	0.248986	FALSE	FALSE	0.233729	0.0271625	ICH	10	2219930	0.0117477	2.553e-08	14306	ebi-a-GCST90017060	0.00217575	31.1898
rs16918863	A	C	A	C	0.111491	0.0286639	0.0633375	FALSE	FALSE	0.551828	0.0481728	ICH	10	19780463	0.0240157	4.15499e-06	14306	ebi-a-GCST90017060	0.00150424	21.5491
rs2730183	G	A	G	A	-0.0488692	0.000840487	0.398374	FALSE	FALSE	0.972016	0.0239595	ICH	8	40311885	0.0109907	8.43782e-06	14306	ebi-a-GCST90017060	0.00138007	19.7678
rs4385846	T	G	T	G	-0.0598404	-0.0647758	0.805774	FALSE	FALSE	0.0289254	0.0296524	ICH	10	115650278	0.0131807	6.46205e-06	14306	ebi-a-GCST90017060	0.00143869	20.6087
rs75088940	T	C	T	C	-0.0942968	-0.0227061	0.0708867	FALSE	FALSE	0.622758	0.0461558	ICH	12	30245557	0.0200712	2.55399e-06	14306	ebi-a-GCST90017060	0.00154049	22.0692
rs76973485	G	T	G	T	0.194976	0.012262	0.0408687	FALSE	FALSE	0.836137	0.0592832	ICH	3	9534657	0.0418213	3.34981e-06	14306	ebi-a-GCST90017060	0.00151701	21.7323
rs9313055	T	C	T	C	0.105087	-0.0291586	0.0813502	FALSE	FALSE	0.496876	0.0429173	ICH	5	3628882	0.023446	9.54707e-06	14306	ebi-a-GCST90017060	0.00140227	20.0863
rs10495392	T	C	T	C	0.082486	-0.00442447	0.927967	FALSE	FALSE	0.92268	0.0455855	ICH	1	237422989	0.0187194	9.96323e-06	14306	ebi-a-GCST90017061	0.00135541	19.414
rs10791168	G	A	G	A	0.0664624	0.023925	0.814621	FALSE	FALSE	0.430968	0.0303795	ICH	11	131659000	0.0150069	9.7618e-06	14306	ebi-a-GCST90017061	0.00136917	19.6114
rs10941294	C	T	C	T	-0.122057	-0.00329184	0.0543526	FALSE	FALSE	0.949253	0.0517218	ICH	5	36435597	0.0260017	2.39701e-06	14306	ebi-a-GCST90017061	0.00153793	22.0324
rs115777838	T	C	T	C	-0.18835	-0.0163907	0.111803	FALSE	FALSE	0.659628	0.0372154	ICH	5	26110626	0.0386643	4.62328e-07	14306	ebi-a-GCST90017061	0.00165605	23.7274
rs12638134	T	G	T	G	0.0582548	0.0349679	0.417616	FALSE	FALSE	0.13992	0.0236896	ICH	3	101334609	0.0119657	1.21143e-06	14306	ebi-a-GCST90017061	0.00165406	23.6988
rs34402072	C	T	C	T	-0.0688023	-0.0111516	0.146949	FALSE	FALSE	0.738025	0.033341	ICH	8	3636548	0.0156083	9.80438e-06	14306	ebi-a-GCST90017061	0.0013564	19.4283
rs56105232	G	A	G	A	0.139276	0.030159	0.0618535	FALSE	FALSE	0.542478	0.0495165	ICH	9	14363769	0.0299132	2.9128e-06	14306	ebi-a-GCST90017061	0.00151304	21.6753
rs72809222	T	C	T	C	0.0671775	-0.0443415	0.212192	FALSE	FALSE	0.123128	0.02876	ICH	2	57205854	0.0139838	2.4119e-06	14306	ebi-a-GCST90017061	0.00161057	23.0747
rs853612	A	G	A	G	-0.0528257	-0.0169776	0.395127	FALSE	FALSE	0.478284	0.0239436	ICH	10	119928413	0.0119367	9.75461e-06	14306	ebi-a-GCST90017061	0.00136713	19.5822
rs995642	C	T	C	T	0.060048	-0.0116559	0.238754	FALSE	FALSE	0.671481	0.0274829	ICH	2	134854659	0.0126417	1.90222e-06	14306	ebi-a-GCST90017061	0.00157465	22.5593
rs10167839	A	G	A	G	0.0519509	-0.0448382	0.361536	FALSE	FALSE	0.0667191	0.0244542	ICH	2	181882879	0.0116306	8.09245e-06	14306	ebi-a-GCST90017062	0.0013927	19.949
rs11783695	G	T	G	T	-0.0734114	0.0143411	0.158618	FALSE	FALSE	0.65503	0.0320984	ICH	8	144596903	0.0161398	4.72683e-06	14306	ebi-a-GCST90017062	0.00144406	20.6857
rs17781867	C	T	C	T	0.0999271	0.00131951	0.06928	FALSE	FALSE	0.977431	0.0466433	ICH	17	71256018	0.0211728	1.96336e-06	14306	ebi-a-GCST90017062	0.00155459	22.2715
rs3819978	C	T	C	T	-0.11504	-0.070415	0.07681	FALSE	FALSE	0.112587	0.0443791	ICH	1	241789757	0.0260137	8.74138e-06	14306	ebi-a-GCST90017062	0.00136516	19.5539
rs6105066	T	C	T	C	-0.0607052	0.0249547	0.275643	FALSE	FALSE	0.344882	0.0264193	ICH	20	13258628	0.013425	5.05918e-06	14306	ebi-a-GCST90017062	0.0014272	20.4438
rs6493760	T	C	T	C	-0.0535262	0.0141872	0.644499	FALSE	FALSE	0.563696	0.0245725	ICH	15	55439182	0.0115885	3.38361e-06	14306	ebi-a-GCST90017062	0.00148906	21.3313
rs7117576	A	G	A	G	0.0829505	-0.0250203	0.0910675	FALSE	FALSE	0.541892	0.04102	ICH	11	114023573	0.0170891	6.47978e-07	14306	ebi-a-GCST90017062	0.00164425	23.558
rs7583465	C	T	C	T	0.0527654	-0.0318105	0.439905	FALSE	FALSE	0.176437	0.0235318	ICH	2	10533921	0.0112619	2.55611e-06	14306	ebi-a-GCST90017062	0.00153211	21.949
rs78572139	G	A	G	A	0.125038	-0.0331285	0.102517	FALSE	FALSE	0.393274	0.038806	ICH	5	15944587	0.0279411	5.23106e-06	14306	ebi-a-GCST90017062	0.00139788	20.0233
rs78613526	G	A	G	A	0.167497	0.0524054	0.0528671	FALSE	FALSE	0.324971	0.0532416	ICH	2	65925212	0.0367639	5.11423e-06	14306	ebi-a-GCST90017062	0.00144885	20.7544
rs12406309	A	C	A	C	-0.063193	0.00375987	0.220529	FALSE	FALSE	0.894295	0.028297	ICH	1	108074445	0.0142275	9.78949e-06	14306	ebi-a-GCST90017063	0.0013771	19.7251
rs12986628	T	C	T	C	-0.0665937	0.0407728	0.805492	FALSE	FALSE	0.16721	0.0295193	ICH	2	238103439	0.0140168	2.142e-06	14306	ebi-a-GCST90017063	0.00157531	22.5688
rs1819812	G	T	G	T	0.0842356	-0.0936932	0.0543399	FALSE	FALSE	0.0730954	0.0522772	ICH	7	151435722	0.0184893	5.28433e-06	14306	ebi-a-GCST90017063	0.00144878	20.7534
rs2368224	T	G	T	G	0.199648	-0.0124905	0.0488588	FALSE	FALSE	0.818402	0.0544007	ICH	2	182656416	0.0438453	3.62928e-06	14306	ebi-a-GCST90017063	0.00144723	20.7311
rs2846589	T	G	T	G	-0.0522093	0.0265241	0.575946	FALSE	FALSE	0.268926	0.023992	ICH	18	862477	0.0116382	7.58892e-06	14306	ebi-a-GCST90017063	0.00140474	20.1216
rs2997412	G	A	G	A	0.0568439	-0.028469	0.720331	FALSE	FALSE	0.27841	0.0262654	ICH	13	62067781	0.0122325	4.22114e-06	14306	ebi-a-GCST90017063	0.00150718	21.5912
rs4400279	A	G	A	G	0.0546114	-0.0237774	0.323804	FALSE	FALSE	0.342052	0.0250257	ICH	7	16804578	0.0120077	5.79923e-06	14306	ebi-a-GCST90017063	0.00144378	20.6817
rs4799823	C	T	C	T	0.0837001	0.00920771	0.185862	FALSE	FALSE	0.762544	0.0304749	ICH	18	33456427	0.0182263	5.40132e-06	14306	ebi-a-GCST90017063	0.00147196	21.086
rs55707116	C	A	C	A	0.0865522	-0.0251677	0.0751701	FALSE	FALSE	0.573164	0.0446712	ICH	9	79919385	0.0189141	8.0059e-06	14306	ebi-a-GCST90017063	0.00146161	20.9375
rs58681734	A	G	A	G	0.0723875	-0.0440059	0.211997	FALSE	FALSE	0.125664	0.0287353	ICH	9	137557890	0.0160787	4.18177e-06	14306	ebi-a-GCST90017063	0.00141479	20.2658
rs61791565	T	C	T	C	-0.0523503	0.0458258	0.505519	FALSE	FALSE	0.0517547	0.0235588	ICH	4	24655463	0.0117119	6.78938e-06	14306	ebi-a-GCST90017063	0.00139463	19.9767
rs75140805	T	G	T	G	0.0836825	-0.0320379	0.180273	FALSE	FALSE	0.300311	0.0309316	ICH	11	12148588	0.0176445	3.95294e-06	14306	ebi-a-GCST90017063	0.00156982	22.49
rs7635831	G	A	G	A	0.0618344	-0.0276435	0.377746	FALSE	FALSE	0.257012	0.0243881	ICH	3	173040924	0.0129031	1.98052e-06	14306	ebi-a-GCST90017063	0.00160272	22.9621
rs7693984	G	A	G	A	-0.102822	0.00208668	0.0441313	FALSE	FALSE	0.970865	0.0571326	ICH	4	4268322	0.0235087	9.42128e-06	14306	ebi-a-GCST90017063	0.00133542	19.1273
rs78120384	A	G	A	G	-0.192815	-0.00952447	0.0932352	FALSE	FALSE	0.814299	0.0405498	ICH	3	106664363	0.0392045	3.31184e-07	14306	ebi-a-GCST90017063	0.00168794	24.1852
rs10931481	A	G	A	G	-0.0610096	0.00415882	0.710155	FALSE	FALSE	0.872106	0.0258338	ICH	2	191954852	0.0130484	3.38213e-06	14306	ebi-a-GCST90017064	0.00152581	21.8585
rs12079579	A	G	A	G	0.0955324	0.030269	0.0839444	FALSE	FALSE	0.475346	0.042405	ICH	1	161880482	0.0213436	5.03721e-06	14306	ebi-a-GCST90017064	0.00139843	20.0311
rs12539819	C	T	C	T	0.110654	-0.0247979	0.0719242	FALSE	FALSE	0.592133	0.0462866	ICH	7	153487396	0.0240684	4.49376e-06	14306	ebi-a-GCST90017064	0.0014753	21.1339
rs1391597	C	T	C	T	0.0590284	0.0189658	0.39447	FALSE	FALSE	0.428791	0.023969	ICH	12	61119266	0.0124874	1.85964e-06	14306	ebi-a-GCST90017064	0.00155949	22.3418
rs2047242	A	G	A	G	-0.067603	0.0290508	0.230758	FALSE	FALSE	0.297884	0.0279071	ICH	10	29201860	0.0133738	2.46371e-07	14306	ebi-a-GCST90017064	0.00178291	25.5483
rs2166943	C	A	C	A	-0.0566974	0.002702	0.581303	FALSE	FALSE	0.909351	0.0237315	ICH	8	137090850	0.0123497	5.27716e-06	14306	ebi-a-GCST90017064	0.00147115	21.0743
rs289410	A	G	A	G	0.0654926	0.0527858	0.722599	FALSE	FALSE	0.0432882	0.0261197	ICH	15	85563483	0.0139101	2.27463e-06	14306	ebi-a-GCST90017064	0.00154715	22.1648
rs431418	G	A	G	A	0.094737	-0.0330696	0.906164	FALSE	FALSE	0.411116	0.040234	ICH	5	166419552	0.0210157	5.53669e-06	14306	ebi-a-GCST90017064	0.00141846	20.3185
rs71386687	T	G	T	G	0.121037	0.0415755	0.116366	FALSE	FALSE	0.261008	0.0369885	ICH	16	2767894	0.02386	2.90764e-07	14306	ebi-a-GCST90017064	0.00179555	25.7297
rs73802842	C	A	C	A	0.0736808	0.0323686	0.241075	FALSE	FALSE	0.239496	0.0275185	ICH	4	18824860	0.0169665	7.48032e-06	14306	ebi-a-GCST90017064	0.00131654	18.8566
rs9870933	G	A	G	A	-0.0621643	0.0155835	0.604091	FALSE	FALSE	0.516067	0.023996	ICH	3	112372317	0.0126072	8.49122e-07	14306	ebi-a-GCST90017064	0.00169664	24.31
rs11597105	A	G	A	G	0.114673	0.00819459	0.196248	FALSE	FALSE	0.781097	0.0294886	ICH	10	6512581	0.0250653	6.94864e-06	14306	ebi-a-GCST90017065	0.00146091	20.9274
rs11864644	T	C	T	C	-0.139804	0.0390969	0.116118	FALSE	FALSE	0.287721	0.0367752	ICH	16	433078	0.0318253	5.00876e-06	14306	ebi-a-GCST90017065	0.00134707	19.2945
rs12136548	C	T	C	T	0.0901946	-0.00749109	0.286261	FALSE	FALSE	0.772526	0.0259142	ICH	1	115168097	0.0196476	3.09628e-06	14306	ebi-a-GCST90017065	0.0014709	21.0708
rs12989336	G	A	G	A	-0.0846861	0.00792853	0.278571	FALSE	FALSE	0.761754	0.0261515	ICH	2	36259341	0.0187936	7.11803e-06	14306	ebi-a-GCST90017065	0.00141733	20.3022
rs13163520	G	A	G	A	-0.127377	-0.0162561	0.184206	FALSE	FALSE	0.590166	0.0301824	ICH	5	18662686	0.0233883	5.61009e-08	14306	ebi-a-GCST90017065	0.00206903	29.6568
rs2909242	A	C	A	C	0.0909965	0.0180348	0.668501	FALSE	FALSE	0.469463	0.0249323	ICH	8	129224680	0.018351	7.40952e-07	14306	ebi-a-GCST90017065	0.0017158	24.5849
rs3124783	G	A	G	A	0.11599	0.00451625	0.87103	FALSE	FALSE	0.897209	0.0349588	ICH	9	135838591	0.0249099	2.6652e-06	14306	ebi-a-GCST90017065	0.00151329	21.6789
rs4388134	T	C	T	C	0.0904997	-0.00959721	0.7218	FALSE	FALSE	0.714391	0.0262244	ICH	4	190110710	0.0203544	9.11633e-06	14306	ebi-a-GCST90017065	0.00137994	19.7659
rs62167033	T	C	T	C	0.185289	-0.0361616	0.0410221	FALSE	FALSE	0.542818	0.0594218	ICH	2	144700007	0.0396295	3.49526e-06	14306	ebi-a-GCST90017065	0.00152574	21.8575
rs78399089	T	C	T	C	0.144445	-0.030823	0.115746	FALSE	FALSE	0.402089	0.0367861	ICH	3	146290310	0.0326618	6.62995e-06	14306	ebi-a-GCST90017065	0.00136525	19.5553
rs934940	A	C	A	C	-0.105045	-0.00508942	0.133774	FALSE	FALSE	0.88268	0.0344875	ICH	2	122096018	0.0229588	2.73703e-06	14306	ebi-a-GCST90017065	0.00146116	20.9311
rs10904297	A	G	A	G	-0.167804	0.00910572	0.0212463	FALSE	FALSE	0.911093	0.0815488	ICH	10	4639762	0.0389812	2.68714e-06	14306	ebi-a-GCST90017066	0.00129364	18.5282
rs10967781	C	A	C	A	0.0507994	0.00335156	0.289521	FALSE	FALSE	0.896695	0.0258135	ICH	9	27225258	0.0113322	8.36874e-06	14306	ebi-a-GCST90017066	0.00140269	20.0922
rs12434631	A	G	A	G	0.074697	-0.0688383	0.106363	FALSE	FALSE	0.0719316	0.0382531	ICH	14	26130404	0.0153401	2.77249e-06	14306	ebi-a-GCST90017066	0.00165467	23.7077
rs1475330	C	T	C	T	-0.0523492	0.0345521	0.758033	FALSE	FALSE	0.2089	0.0274966	ICH	6	67262102	0.01182	8.1343e-06	14306	ebi-a-GCST90017066	0.00136922	19.6121
rs158487	G	A	G	A	-0.0531781	0.0189139	0.716791	FALSE	FALSE	0.467456	0.0260298	ICH	5	55576026	0.0116341	7.51813e-06	14306	ebi-a-GCST90017066	0.0014583	20.89
rs35866622	T	C	T	C	-0.0612024	-0.0201399	0.338304	FALSE	FALSE	0.414606	0.0246869	ICH	19	49218060	0.0109421	2.21335e-08	14306	ebi-a-GCST90017066	0.00218207	31.2806
rs4073731	T	C	T	C	0.0651948	-0.00634376	0.163382	FALSE	FALSE	0.841958	0.0318159	ICH	11	132663147	0.0142221	4.05247e-06	14306	ebi-a-GCST90017066	0.00146671	21.0106
rs77034621	T	G	T	G	-0.151553	-0.119429	0.0167481	FALSE	FALSE	0.195401	0.0922397	ICH	8	76769843	0.0335878	6.06876e-06	14306	ebi-a-GCST90017066	0.00142112	20.3566
rs113379006	T	C	T	C	-0.162759	-0.0386327	0.175215	FALSE	FALSE	0.211972	0.0309517	ICH	3	42008186	0.0357025	7.20775e-06	14306	ebi-a-GCST90017067	0.00145059	20.7794
rs13417181	T	C	T	C	0.166509	-0.00908863	0.262666	FALSE	FALSE	0.743594	0.0277856	ICH	2	174308394	0.0337521	7.61746e-07	14306	ebi-a-GCST90017067	0.00169831	24.334
rs17657328	C	T	C	T	0.114571	0.000999739	0.392476	FALSE	FALSE	0.966791	0.0240131	ICH	6	101614312	0.0253618	8.25163e-06	14306	ebi-a-GCST90017067	0.00142447	20.4046
rs2016057	C	A	C	A	0.125878	0.00481501	0.616003	FALSE	FALSE	0.841347	0.0240545	ICH	15	52105282	0.0256153	1.02698e-06	14306	ebi-a-GCST90017067	0.00168519	24.1457
rs2187447	A	C	A	C	0.243457	-0.0769978	0.0604226	FALSE	FALSE	0.117516	0.0491908	ICH	11	79332972	0.0527695	3.97805e-06	14306	ebi-a-GCST90017067	0.00148564	21.2823
rs2371572	A	C	A	C	0.127349	-0.00412065	0.466911	FALSE	FALSE	0.861649	0.0236445	ICH	2	213214174	0.0250862	4.46355e-07	14306	ebi-a-GCST90017067	0.00179813	25.7668
rs41816	A	G	A	G	0.132201	-0.000864513	0.301554	FALSE	FALSE	0.973006	0.0255487	ICH	7	106250164	0.0291087	8.39363e-06	14306	ebi-a-GCST90017067	0.00143973	20.6235
rs553697	C	T	C	T	0.153767	0.0356297	0.814469	FALSE	FALSE	0.242624	0.030493	ICH	6	93730393	0.0339099	6.12774e-06	14306	ebi-a-GCST90017067	0.00143526	20.5595
rs56203279	T	C	T	C	-0.124045	0.021356	0.335813	FALSE	FALSE	0.388343	0.024757	ICH	7	111501524	0.0269115	3.71997e-06	14306	ebi-a-GCST90017067	0.00148293	21.2433
rs10036909	C	T	C	T	0.185519	-0.0276687	0.0411039	FALSE	FALSE	0.640991	0.059335	ICH	5	127861692	0.0400881	8.05434e-06	14306	ebi-a-GCST90017068	0.00149478	21.4134
rs11787826	C	A	C	A	0.081327	-0.0222754	0.408214	FALSE	FALSE	0.349564	0.0238129	ICH	9	34332382	0.0171154	2.63463e-06	14306	ebi-a-GCST90017068	0.00157577	22.5754
rs1990708	A	C	A	C	-0.109619	0.0269884	0.0781613	FALSE	FALSE	0.538032	0.0438273	ICH	2	206654123	0.0247785	8.90574e-06	14306	ebi-a-GCST90017068	0.00136619	19.5687
rs2017373	C	T	C	T	0.0782258	-0.00324854	0.364034	FALSE	FALSE	0.894289	0.0244473	ICH	14	34431996	0.0176841	9.50298e-06	14306	ebi-a-GCST90017068	0.00136591	19.5647
rs7225245	A	G	A	G	-0.079173	0.012328	0.568738	FALSE	FALSE	0.604097	0.0237756	ICH	17	48379615	0.0170421	4.18013e-06	14306	ebi-a-GCST90017068	0.00150638	21.5798
rs10409783	G	A	G	A	-0.0950828	-0.00766082	0.708687	FALSE	FALSE	0.768718	0.0260525	ICH	19	4555786	0.0211239	7.69591e-06	14306	ebi-a-GCST90017069	0.00141424	20.2579
rs12440440	A	G	A	G	0.0901934	0.0224794	0.342081	FALSE	FALSE	0.362769	0.0246998	ICH	15	34041896	0.0190582	2.62869e-06	14306	ebi-a-GCST90017069	0.00156311	22.3937
rs16894137	C	T	C	T	-0.122792	-0.000283031	0.130409	FALSE	FALSE	0.993536	0.0349374	ICH	8	96946291	0.0263047	2.71181e-06	14306	ebi-a-GCST90017069	0.00152088	21.7878
rs35156985	T	C	T	C	-0.155709	-0.021246	0.0417002	FALSE	FALSE	0.719956	0.0592607	ICH	7	99451715	0.0348085	8.05954e-06	14306	ebi-a-GCST90017069	0.00139679	20.0077
rs4492265	G	A	G	A	0.0905757	-0.0107746	0.694255	FALSE	FALSE	0.673556	0.0255764	ICH	7	13523683	0.0191658	2.40924e-06	14306	ebi-a-GCST90017069	0.00155874	22.331
rs8901	C	T	C	T	0.0934594	-0.0357585	0.29183	FALSE	FALSE	0.165235	0.0257686	ICH	17	74267010	0.0186813	6.07002e-07	14306	ebi-a-GCST90017069	0.00174644	25.0248
rs10028567	C	T	C	T	-0.0921167	0.0210682	0.120479	FALSE	FALSE	0.556213	0.0358014	ICH	4	53657577	0.0191881	7.30348e-06	14306	ebi-a-GCST90017070	0.00160841	23.0437
rs10448310	A	G	A	G	-0.0517935	-0.0452535	0.36049	FALSE	FALSE	0.0642569	0.0244562	ICH	9	93556174	0.0111324	3.30704e-06	14306	ebi-a-GCST90017070	0.00151077	21.6427
rs11110281	T	C	T	C	-0.137519	-0.0314741	0.0485182	FALSE	FALSE	0.565005	0.0546973	ICH	12	100584014	0.0227398	2.58315e-09	14306	ebi-a-GCST90017070	0.00254991	36.5672
rs11720390	G	A	G	A	0.107024	-0.0316227	0.0626	FALSE	FALSE	0.515296	0.0486045	ICH	3	94103591	0.0228121	3.59484e-06	14306	ebi-a-GCST90017070	0.00153619	22.0075
rs11764382	A	G	A	G	-0.0695345	0.00222039	0.13936	FALSE	FALSE	0.94764	0.0338107	ICH	7	46774896	0.0143671	1.28632e-06	14306	ebi-a-GCST90017070	0.00163468	23.4208
rs17708276	A	G	A	G	-0.0793955	0.0182759	0.108646	FALSE	FALSE	0.629206	0.0378503	ICH	8	10199548	0.0170628	3.04096e-06	14306	ebi-a-GCST90017070	0.00151118	21.6486
rs1918540	A	G	A	G	-0.059639	-0.0203851	0.813907	FALSE	FALSE	0.50277	0.0304192	ICH	11	131649446	0.0128148	2.44068e-06	14306	ebi-a-GCST90017070	0.00151169	21.6559
rs2370083	G	T	G	T	-0.0816836	-0.0375883	0.0638417	FALSE	FALSE	0.431926	0.0478284	ICH	14	97526750	0.0185851	9.75237e-06	14306	ebi-a-GCST90017070	0.00134845	19.3143
rs57646748	G	A	G	A	-0.0907696	-0.054495	0.0385872	FALSE	FALSE	0.37359	0.0612462	ICH	4	37452858	0.0200344	5.47545e-06	14306	ebi-a-GCST90017070	0.00143281	20.5243
rs6806351	T	C	T	C	-0.0633829	-0.00571572	0.219364	FALSE	FALSE	0.840379	0.0283786	ICH	3	132058723	0.0136647	4.93867e-06	14306	ebi-a-GCST90017070	0.00150167	21.5121
rs71481756	T	G	T	G	0.0931048	-0.00868151	0.066679	FALSE	FALSE	0.855344	0.047621	ICH	10	8102404	0.0207949	6.51478e-06	14306	ebi-a-GCST90017070	0.00139928	20.0433
rs77558518	A	G	A	G	-0.103999	-0.0145373	0.0953319	FALSE	FALSE	0.717579	0.0401921	ICH	5	174173171	0.0229714	4.70858e-06	14306	ebi-a-GCST90017070	0.00143068	20.4938
rs7916711	A	G	A	G	0.102891	-0.00118724	0.13891	FALSE	FALSE	0.971921	0.0337294	ICH	10	28588269	0.0217362	2.717e-06	14306	ebi-a-GCST90017070	0.00156383	22.4041
rs10065321	T	C	T	C	-0.0512828	-0.0596184	0.413963	FALSE	FALSE	0.0122665	0.0238056	ICH	5	141857415	0.0108105	2.10155e-06	14306	ebi-a-GCST90017071	0.00157055	22.5004
rs10497836	T	C	T	C	0.0524065	0.0656004	0.78743	FALSE	FALSE	0.0216755	0.0285715	ICH	2	200288718	0.0118697	8.37954e-06	14306	ebi-a-GCST90017071	0.00136076	19.4908
rs1667315	G	A	G	A	0.0485017	-0.012064	0.391383	FALSE	FALSE	0.61586	0.024045	ICH	2	232408743	0.0107452	6.7214e-06	14306	ebi-a-GCST90017071	0.00142216	20.3716
rs2114677	C	T	C	T	-0.104176	0.0353878	0.115176	FALSE	FALSE	0.335963	0.0367791	ICH	10	125472937	0.0230829	2.71725e-06	14306	ebi-a-GCST90017071	0.00142173	20.3654
rs2171249	C	T	C	T	0.106744	-0.0832468	0.07405	FALSE	FALSE	0.0672775	0.0454946	ICH	6	153694029	0.0233213	4.50557e-06	14306	ebi-a-GCST90017071	0.00146227	20.9469
rs3761728	G	T	G	T	0.0543458	0.000300723	0.747978	FALSE	FALSE	0.991133	0.0270581	ICH	4	48990885	0.0118866	3.8675e-06	14306	ebi-a-GCST90017071	0.00145903	20.9005
rs4347804	G	A	G	A	-0.166063	0.0473295	0.967778	FALSE	FALSE	0.477579	0.0666423	ICH	2	218215847	0.0357483	2.18404e-06	14306	ebi-a-GCST90017071	0.00150613	21.5762
rs6555306	C	T	C	T	0.0740777	-0.0227258	0.858954	FALSE	FALSE	0.498453	0.033572	ICH	5	4671383	0.0155463	2.80666e-06	14306	ebi-a-GCST90017071	0.00158458	22.7018
rs75158211	T	C	T	C	-0.072343	0.0408335	0.148086	FALSE	FALSE	0.21597	0.0330017	ICH	19	29644694	0.015933	7.5216e-06	14306	ebi-a-GCST90017071	0.00143898	20.6128
rs76528319	G	T	G	T	-0.143279	-0.0265227	0.0827864	FALSE	FALSE	0.530069	0.0422402	ICH	5	117799448	0.0310662	7.41396e-06	14306	ebi-a-GCST90017071	0.00148465	21.2681
rs1145877	G	A	G	A	0.073548	-8.58656e-05	0.862819	FALSE	FALSE	0.997988	0.0340483	ICH	6	82386821	0.0162413	7.19946e-06	14306	ebi-a-GCST90017072	0.0014314	20.504
rs11591622	T	G	T	G	-0.0688382	-0.0165866	0.161868	FALSE	FALSE	0.602454	0.0318438	ICH	10	102520687	0.0151375	6.4986e-06	14306	ebi-a-GCST90017072	0.00144346	20.6771
rs13173038	A	G	A	G	-0.0718076	0.0535487	0.247708	FALSE	FALSE	0.0487091	0.0271665	ICH	5	58499183	0.0151627	2.72986e-06	14306	ebi-a-GCST90017072	0.00156527	22.4247
rs143438747	T	C	T	C	-0.145793	-0.00945785	0.0763959	FALSE	FALSE	0.831577	0.0444701	ICH	1	63278549	0.0306867	3.2802e-06	14306	ebi-a-GCST90017072	0.00157532	22.569
rs2050185	A	G	A	G	-0.0575138	-0.0142746	0.624378	FALSE	FALSE	0.555895	0.0242374	ICH	6	147936781	0.0128766	7.96948e-06	14306	ebi-a-GCST90017072	0.00139257	19.9472
rs2321387	G	A	G	A	-0.0592876	0.0363974	0.429205	FALSE	FALSE	0.125031	0.0237272	ICH	13	58689340	0.0124509	1.86518e-06	14306	ebi-a-GCST90017072	0.00158241	22.6707
rs2613606	T	C	T	C	0.0556794	-0.00748817	0.580535	FALSE	FALSE	0.753279	0.0238235	ICH	7	111285025	0.0124117	7.20228e-06	14306	ebi-a-GCST90017072	0.00140475	20.1218
rs607327	T	C	T	C	-0.0578334	-0.06333	0.625328	FALSE	FALSE	0.00834353	0.0240082	ICH	11	111695709	0.0129053	6.63056e-06	14306	ebi-a-GCST90017072	0.00140182	20.0799
rs62501473	G	A	G	A	0.0694233	0.0163516	0.26307	FALSE	FALSE	0.539619	0.0266577	ICH	7	150126751	0.0149416	5.51849e-06	14306	ebi-a-GCST90017072	0.00150676	21.5852
rs7499539	A	G	A	G	0.0617478	0.0331709	0.262492	FALSE	FALSE	0.212937	0.026632	ICH	16	85038065	0.0130998	2.35771e-06	14306	ebi-a-GCST90017072	0.00155068	22.2153
rs7638039	T	C	T	C	0.0645624	-0.0271074	0.245987	FALSE	FALSE	0.319499	0.0272303	ICH	3	70588939	0.0143887	8.66403e-06	14306	ebi-a-GCST90017072	0.00140536	20.1305
rs9350083	T	G	T	G	-0.0593069	0.020647	0.354709	FALSE	FALSE	0.399322	0.0244971	ICH	6	18583878	0.0133929	8.22773e-06	14306	ebi-a-GCST90017072	0.00136883	19.6065
rs1883097	C	T	C	T	0.226399	0.0722205	0.037793	FALSE	FALSE	0.241395	0.0616475	ICH	11	8938819	0.0454642	4.15786e-07	14306	ebi-a-GCST90017073	0.00173037	24.7941
rs2569953	C	A	C	A	0.0775591	0.00502819	0.584127	FALSE	FALSE	0.832578	0.0237856	ICH	3	144148905	0.0174641	8.95014e-06	14306	ebi-a-GCST90017073	0.00137675	19.7202
rs2872237	A	C	A	C	0.0814505	0.00185658	0.600736	FALSE	FALSE	0.938217	0.0239524	ICH	19	17026940	0.0175943	3.97137e-06	14306	ebi-a-GCST90017073	0.00149581	21.4281
rs58405430	G	T	G	T	0.134617	-0.0170882	0.0603339	FALSE	FALSE	0.729269	0.0493742	ICH	11	20621043	0.0301177	7.93707e-06	14306	ebi-a-GCST90017073	0.00139454	19.9754
rs7184125	T	C	T	C	0.091256	0.0111155	0.293366	FALSE	FALSE	0.671212	0.0261859	ICH	16	15920394	0.0205493	8.48106e-06	14306	ebi-a-GCST90017073	0.00137661	19.7182
rs11054680	T	C	T	C	-0.104751	0.0525731	0.171625	FALSE	FALSE	0.0898297	0.030993	ICH	12	12242455	0.0226997	2.30978e-06	14306	ebi-a-GCST90017074	0.00148632	21.2919
rs11666533	C	T	C	T	-0.111689	0.0249102	0.08313	FALSE	FALSE	0.567349	0.0435523	ICH	19	11864932	0.0248436	7.37106e-06	14306	ebi-a-GCST90017074	0.00141078	20.2084
rs149744580	A	G	A	G	0.169883	-0.0463364	0.0535662	FALSE	FALSE	0.374323	0.0521569	ICH	2	63366962	0.0315478	7.00971e-08	14306	ebi-a-GCST90017074	0.00202285	28.9935
rs2834977	T	C	T	C	-0.0959995	-0.0204404	0.151959	FALSE	FALSE	0.530832	0.032614	ICH	21	36929643	0.0208261	3.95585e-06	14306	ebi-a-GCST90017074	0.00148306	21.2452
rs2952020	A	G	A	G	0.0759019	0.0160484	0.752275	FALSE	FALSE	0.556996	0.0273254	ICH	8	26027842	0.0165764	5.63313e-06	14306	ebi-a-GCST90017074	0.00146343	20.9635
rs3734633	G	A	G	A	-0.120957	0.0268798	0.0588374	FALSE	FALSE	0.592493	0.0502213	ICH	6	126111881	0.02683	5.31912e-06	14306	ebi-a-GCST90017074	0.00141868	20.3217
rs4869133	G	A	G	A	0.131186	-0.00668223	0.176934	FALSE	FALSE	0.828441	0.0308361	ICH	5	95717619	0.027197	2.5537e-06	14306	ebi-a-GCST90017074	0.00162371	23.2634
rs55756211	T	C	T	C	-0.115115	0.0391058	0.0724126	FALSE	FALSE	0.388027	0.0453032	ICH	7	130972179	0.0240708	2.8053e-06	14306	ebi-a-GCST90017074	0.00159614	22.8677
rs7199484	G	A	G	A	-0.0731428	0.0686496	0.305363	FALSE	FALSE	0.00638499	0.025171	ICH	16	49826299	0.0160172	5.7666e-06	14306	ebi-a-GCST90017074	0.00145552	20.8502
rs10898797	C	T	C	T	0.12238	0.0203216	0.109342	FALSE	FALSE	0.587456	0.0374573	ICH	11	87588698	0.0274683	8.85442e-06	14306	ebi-a-GCST90017075	0.0013856	19.8471
rs112102233	A	G	A	G	-0.216348	0.0727752	0.0465598	FALSE	FALSE	0.187771	0.0552499	ICH	10	46098286	0.0477575	6.17675e-06	14306	ebi-a-GCST90017075	0.00143246	20.5193
rs1232220	T	G	T	G	0.143869	0.0057925	0.896887	FALSE	FALSE	0.881865	0.0389792	ICH	6	102680257	0.031828	7.90788e-06	14306	ebi-a-GCST90017075	0.00142619	20.4294
rs17706273	T	C	T	C	-0.140368	-0.0182087	0.0784091	FALSE	FALSE	0.677286	0.0437531	ICH	5	16388259	0.0274708	5.87814e-07	14306	ebi-a-GCST90017075	0.00182173	26.1056
rs191093	G	A	G	A	0.159008	-0.052145	0.107035	FALSE	FALSE	0.17312	0.0382787	ICH	12	77390329	0.0353306	6.76394e-06	14306	ebi-a-GCST90017075	0.00141385	20.2523
rs4904512	T	C	T	C	-0.117151	-0.0223715	0.128777	FALSE	FALSE	0.521508	0.0348997	ICH	14	89595945	0.0250306	3.09272e-06	14306	ebi-a-GCST90017075	0.00152886	21.9023
rs55799124	A	G	A	G	-0.11435	0.00847747	0.276175	FALSE	FALSE	0.749882	0.0265923	ICH	17	3738781	0.0238604	1.33549e-06	14306	ebi-a-GCST90017075	0.00160288	22.9645
rs67476743	T	G	T	G	0.132164	-0.00549559	0.273153	FALSE	FALSE	0.835916	0.0265333	ICH	19	1030320	0.022208	3.7405e-09	14306	ebi-a-GCST90017075	0.00246954	35.4117
rs7019909	T	C	T	C	0.144156	-0.0307261	0.120357	FALSE	FALSE	0.392643	0.0359439	ICH	9	33113322	0.0301626	1.76121e-06	14306	ebi-a-GCST90017075	0.0015941	22.8385
rs7333521	T	C	T	C	-0.207191	0.0586783	0.0319562	FALSE	FALSE	0.373311	0.0659093	ICH	13	81593016	0.0453121	4.87607e-06	14306	ebi-a-GCST90017075	0.00145935	20.9051
rs75091807	G	T	G	T	-0.184966	-0.0430393	0.0620519	FALSE	FALSE	0.380159	0.0490418	ICH	13	35023691	0.0383029	1.70675e-06	14306	ebi-a-GCST90017075	0.0016274	23.3163
rs7561370	C	T	C	T	-0.131341	-0.0285445	0.851496	FALSE	FALSE	0.385604	0.0328999	ICH	2	57810406	0.0286292	1.51604e-06	14306	ebi-a-GCST90017075	0.00146901	21.0437
rs10517600	G	T	G	T	-0.0626993	-0.00237627	0.379807	FALSE	FALSE	0.921569	0.024135	ICH	4	155632958	0.0139364	6.82763e-06	14306	ebi-a-GCST90017076	0.00141284	20.2378
rs10904722	C	T	C	T	-0.0672314	0.00717339	0.237642	FALSE	FALSE	0.795189	0.0276348	ICH	10	6714424	0.0147123	5.04836e-06	14306	ebi-a-GCST90017076	0.00145758	20.8796
rs118104867	C	T	C	T	0.214464	0.0525908	0.0692788	FALSE	FALSE	0.254473	0.0461504	ICH	8	123977538	0.0455098	3.43598e-06	14306	ebi-a-GCST90017076	0.00154991	22.2044
rs13409132	A	G	A	G	-0.165419	0.090911	0.0360345	FALSE	FALSE	0.14881	0.0629687	ICH	2	205616346	0.0352154	4.3723e-06	14306	ebi-a-GCST90017076	0.00153999	22.062
rs17121075	G	A	G	A	0.0769254	0.0335176	0.214463	FALSE	FALSE	0.241011	0.0285873	ICH	14	85856796	0.0172234	7.91425e-06	14306	ebi-a-GCST90017076	0.00139245	19.9453
rs2191834	T	G	T	G	-0.0746375	0.0405212	0.759819	FALSE	FALSE	0.140024	0.027459	ICH	2	229942951	0.0159136	2.50196e-06	14306	ebi-a-GCST90017076	0.00153529	21.9946
rs28691777	C	T	C	T	0.137134	0.083076	0.0430691	FALSE	FALSE	0.15242	0.0580531	ICH	17	58149405	0.0266996	6.95697e-07	14306	ebi-a-GCST90017076	0.00184061	26.3767
rs34088226	A	G	A	G	-0.117807	0.0081586	0.0588838	FALSE	FALSE	0.871333	0.0503724	ICH	5	4308946	0.026924	7.66214e-06	14306	ebi-a-GCST90017076	0.00133648	19.1427
rs55682560	C	T	C	T	-0.131519	0.0636202	0.0781965	FALSE	FALSE	0.145615	0.0437193	ICH	15	87392290	0.0261319	4.97038e-07	14306	ebi-a-GCST90017076	0.00176746	25.3264
rs6588624	A	G	A	G	0.0662317	0.0194995	0.481906	FALSE	FALSE	0.406236	0.0234782	ICH	1	56849539	0.0138147	1.79287e-06	14306	ebi-a-GCST90017076	0.00160411	22.982
rs66714985	A	C	A	C	0.116908	-0.0174028	0.101758	FALSE	FALSE	0.652583	0.0386579	ICH	8	3305122	0.0252447	4.85333e-06	14306	ebi-a-GCST90017076	0.00149685	21.4431
rs7226487	A	G	A	G	-0.0643682	0.018661	0.451856	FALSE	FALSE	0.42674	0.0234794	ICH	18	74373125	0.0138701	3.58286e-06	14306	ebi-a-GCST90017076	0.00150318	21.5339
rs7538034	T	G	T	G	-0.078598	0.106648	0.162331	FALSE	FALSE	0.000601105	0.0310827	ICH	1	71391694	0.0165982	2.36706e-06	14306	ebi-a-GCST90017076	0.00156496	22.4202
rs7725895	A	G	A	G	-0.116224	0.024275	0.120355	FALSE	FALSE	0.49988	0.0359801	ICH	5	142244898	0.0240367	3.94357e-06	14306	ebi-a-GCST90017076	0.0016316	23.3766
rs989682	A	G	A	G	0.070194	0.0423011	0.229773	FALSE	FALSE	0.12839	0.0278209	ICH	3	15564453	0.0155364	6.84715e-06	14306	ebi-a-GCST90017076	0.00142483	20.4098
rs11150282	T	C	T	C	0.098235	0.00428098	0.359465	FALSE	FALSE	0.861161	0.0244771	ICH	16	80493705	0.0197127	7.36055e-07	14306	ebi-a-GCST90017077	0.00173288	24.8302
rs113884518	T	C	T	C	-0.20591	0.163733	0.0245563	FALSE	FALSE	0.0307022	0.0757707	ICH	9	24648997	0.0455376	7.7398e-06	14306	ebi-a-GCST90017077	0.00142717	20.4434
rs28678345	T	C	T	C	0.213083	-0.000853054	0.0485416	FALSE	FALSE	0.987629	0.0550154	ICH	17	53906328	0.0471377	8.05954e-06	14306	ebi-a-GCST90017077	0.00142634	20.4315
rs367480	A	G	A	G	0.0841649	0.0272761	0.641262	FALSE	FALSE	0.267139	0.0245802	ICH	11	2937631	0.0185948	7.52419e-06	14306	ebi-a-GCST90017077	0.00143001	20.4842
rs4129395	G	A	G	A	0.0904264	-0.0227154	0.486474	FALSE	FALSE	0.33265	0.0234473	ICH	9	115975389	0.0185253	1.21742e-06	14306	ebi-a-GCST90017077	0.00166272	23.8232
rs789069	A	C	A	C	-0.10413	0.0750915	0.14062	FALSE	FALSE	0.0258893	0.0337056	ICH	18	1008278	0.0234459	6.5001e-06	14306	ebi-a-GCST90017077	0.0013769	19.7223
rs79790072	T	C	T	C	0.226103	0.0523347	0.0308123	FALSE	FALSE	0.443684	0.0683233	ICH	15	100747683	0.0488017	3.5381e-06	14306	ebi-a-GCST90017077	0.00149821	21.4626
rs8028558	A	G	A	G	0.08346	-0.00896901	0.357913	FALSE	FALSE	0.713536	0.0244313	ICH	15	62055753	0.0188504	9.78228e-06	14306	ebi-a-GCST90017077	0.00136837	19.5999
rs9864379	T	C	T	C	-0.160521	0.0344541	0.14966	FALSE	FALSE	0.298134	0.0331148	ICH	3	14306949	0.0292752	4.65876e-08	14306	ebi-a-GCST90017077	0.00209717	30.061
rs11779863	G	A	G	A	-0.0772768	0.0146224	0.159179	FALSE	FALSE	0.650065	0.0322312	ICH	8	15406830	0.0172171	6.68852e-06	14306	ebi-a-GCST90017078	0.00140621	20.1427
rs12566890	T	G	T	G	-0.103134	0.0120754	0.131525	FALSE	FALSE	0.729303	0.0348945	ICH	1	61850864	0.0241775	8.11204e-06	14306	ebi-a-GCST90017078	0.00127031	18.1937
rs13100746	C	T	C	T	0.0638979	0.00925468	0.445355	FALSE	FALSE	0.694301	0.0235473	ICH	3	165846506	0.0142685	7.28853e-06	14306	ebi-a-GCST90017078	0.00139988	20.0519
rs17235252	T	C	T	C	-0.122002	0.0334861	0.119101	FALSE	FALSE	0.354312	0.036152	ICH	7	82536037	0.0255463	2.15879e-06	14306	ebi-a-GCST90017078	0.00159172	22.8043
rs3932485	C	T	C	T	0.0626209	-0.00317511	0.391516	FALSE	FALSE	0.894803	0.0240122	ICH	3	184193482	0.0141623	9.92865e-06	14306	ebi-a-GCST90017078	0.00136477	19.5484
rs515984	C	T	C	T	0.0875451	0.00855282	0.884142	FALSE	FALSE	0.815984	0.0367525	ICH	10	3521459	0.0190685	6.61363e-06	14306	ebi-a-GCST90017078	0.0014712	21.0751
rs638542	A	G	A	G	0.070592	-0.00871853	0.711412	FALSE	FALSE	0.735631	0.0258216	ICH	1	109845252	0.0157049	5.17285e-06	14306	ebi-a-GCST90017078	0.00141029	20.2013
rs74603314	T	C	T	C	0.230767	-0.0625271	0.0401552	FALSE	FALSE	0.300258	0.0603613	ICH	14	46519718	0.0489701	2.27641e-06	14306	ebi-a-GCST90017078	0.00154986	22.2037
rs7706512	A	G	A	G	-0.0657351	0.0208805	0.477773	FALSE	FALSE	0.37383	0.0234791	ICH	5	17443654	0.0138979	2.27206e-06	14306	ebi-a-GCST90017078	0.00156135	22.3684
rs7801843	A	G	A	G	-0.0869495	0.0573736	0.152185	FALSE	FALSE	0.0787118	0.0326318	ICH	7	4105705	0.0194509	9.46891e-06	14306	ebi-a-GCST90017078	0.00139486	19.9799
rs7853673	A	G	A	G	0.0624389	-0.0556568	0.536881	FALSE	FALSE	0.0179987	0.0235271	ICH	9	116711241	0.0139833	6.73256e-06	14306	ebi-a-GCST90017078	0.00139177	19.9357
rs949341	A	G	A	G	-0.0656602	-0.00166502	0.721081	FALSE	FALSE	0.949421	0.0262481	ICH	11	112386785	0.0147216	7.73286e-06	14306	ebi-a-GCST90017078	0.00138859	19.8899
rs10872669	G	A	G	A	0.123071	0.011471	0.907884	FALSE	FALSE	0.778531	0.0407883	ICH	6	151515172	0.0275665	9.49008e-06	14306	ebi-a-GCST90017079	0.00139131	19.9291
rs12748533	G	T	G	T	-0.0821108	-0.0276715	0.287755	FALSE	FALSE	0.287323	0.0260068	ICH	1	242767252	0.0172701	2.59018e-06	14306	ebi-a-GCST90017079	0.00157764	22.6022
rs17043785	T	C	T	C	-0.176187	-0.0432614	0.0881715	FALSE	FALSE	0.295533	0.0413565	ICH	2	53139362	0.0347133	5.11835e-07	14306	ebi-a-GCST90017079	0.00179745	25.757
rs1850003	A	G	A	G	0.084048	0.0128528	0.231828	FALSE	FALSE	0.643676	0.0277858	ICH	15	47340971	0.0177806	2.4053e-06	14306	ebi-a-GCST90017079	0.00155943	22.3409
rs61508842	T	C	T	C	0.122574	-0.00207128	0.0868819	FALSE	FALSE	0.960398	0.0417145	ICH	3	158653545	0.0272389	7.82781e-06	14306	ebi-a-GCST90017079	0.00141347	20.2468
rs738193	T	C	T	C	0.0847328	-0.0469571	0.352856	FALSE	FALSE	0.0557866	0.0245502	ICH	22	25943322	0.0165856	3.82164e-07	14306	ebi-a-GCST90017079	0.00182109	26.0964
rs78609301	A	G	A	G	-0.0867065	-0.0314352	0.299971	FALSE	FALSE	0.220079	0.0256338	ICH	6	63236747	0.0195709	7.093e-06	14306	ebi-a-GCST90017079	0.00137015	19.6255
rs941000	T	C	T	C	-0.0850266	0.00764763	0.636228	FALSE	FALSE	0.754529	0.0244588	ICH	7	90714667	0.0163382	3.15559e-07	14306	ebi-a-GCST90017079	0.00188956	27.0795
rs11251024	G	A	G	A	0.104201	0.00418346	0.264548	FALSE	FALSE	0.875331	0.0266647	ICH	10	2095726	0.0206737	6.62796e-07	14306	ebi-a-GCST90017080	0.00177263	25.4008
rs11606187	A	G	A	G	-0.154539	0.0149509	0.144585	FALSE	FALSE	0.653185	0.033273	ICH	11	91589600	0.0326288	3.30583e-06	14306	ebi-a-GCST90017080	0.00156558	22.4292
rs13385922	T	C	T	C	0.0929494	-0.00979297	0.346552	FALSE	FALSE	0.69114	0.0246482	ICH	2	234081324	0.0201348	3.96826e-06	14306	ebi-a-GCST90017080	0.00148742	21.3078
rs166849	A	G	A	G	-0.0911053	-0.0304043	0.584322	FALSE	FALSE	0.200805	0.0237671	ICH	2	200778866	0.0202239	7.73891e-06	14306	ebi-a-GCST90017080	0.00141652	20.2907
rs2172426	T	C	T	C	0.10212	0.0400474	0.595908	FALSE	FALSE	0.0949839	0.0239851	ICH	8	18229020	0.0198947	3.17424e-07	14306	ebi-a-GCST90017080	0.00183836	26.3443
rs267959	G	A	G	A	-0.0988612	0.0160779	0.72349	FALSE	FALSE	0.53998	0.026235	ICH	5	10737802	0.0209676	2.61993e-06	14306	ebi-a-GCST90017080	0.00155154	22.2277
rs4383094	C	T	C	T	-0.149188	0.0550363	0.858463	FALSE	FALSE	0.104232	0.0338753	ICH	15	81694972	0.0320662	4.28134e-06	14306	ebi-a-GCST90017080	0.00151077	21.6427
rs60775321	T	C	T	C	-0.0962425	-0.0490989	0.28927	FALSE	FALSE	0.0581621	0.0259169	ICH	15	97318671	0.0213842	7.10461e-06	14306	ebi-a-GCST90017080	0.00141389	20.2529
rs72671304	T	C	T	C	0.172322	0.00192485	0.0749804	FALSE	FALSE	0.965556	0.0445748	ICH	14	39425971	0.0370028	3.79577e-06	14306	ebi-a-GCST90017080	0.00151369	21.6846
rs7911787	G	T	G	T	-0.223071	-0.134605	0.0318639	FALSE	FALSE	0.0414047	0.0660002	ICH	10	98619568	0.0470232	3.38821e-06	14306	ebi-a-GCST90017080	0.00157058	22.501
rs8126061	T	C	T	C	-0.159135	0.00241821	0.125715	FALSE	FALSE	0.945126	0.0351335	ICH	20	3405239	0.0351904	7.36326e-06	14306	ebi-a-GCST90017080	0.0014274	20.4467
rs9542068	T	C	T	C	0.0990709	-0.0047525	0.335476	FALSE	FALSE	0.848181	0.024825	ICH	13	70306831	0.0218149	6.52334e-06	14306	ebi-a-GCST90017080	0.0014396	20.6217
rs1044939	C	T	C	T	0.109022	0.0190826	0.0995254	FALSE	FALSE	0.624406	0.0389745	ICH	12	57449705	0.0242017	7.01698e-06	14306	ebi-a-GCST90017081	0.00141645	20.2897
rs115372687	A	G	A	G	0.108994	0.0382332	0.087614	FALSE	FALSE	0.35674	0.0414859	ICH	1	27221334	0.0243264	9.12788e-06	14306	ebi-a-GCST90017081	0.00140127	20.0719
rs12634544	T	C	T	C	-0.0813051	0.029135	0.29654	FALSE	FALSE	0.256613	0.0256824	ICH	3	12351583	0.015882	2.60321e-07	14306	ebi-a-GCST90017081	0.00182857	26.2038
rs12930556	C	T	C	T	0.064211	-0.021409	0.458508	FALSE	FALSE	0.36397	0.0235827	ICH	16	8870618	0.0139816	4.54297e-06	14306	ebi-a-GCST90017081	0.00147213	21.0884
rs17291611	A	G	A	G	-0.0905691	0.011536	0.142571	FALSE	FALSE	0.731348	0.0336001	ICH	10	109292487	0.0190904	2.29784e-06	14306	ebi-a-GCST90017081	0.00157083	22.5045
rs3010848	G	A	G	A	-0.0696728	0.0146103	0.357556	FALSE	FALSE	0.551228	0.0245172	ICH	1	221945123	0.0146631	1.78295e-06	14306	ebi-a-GCST90017081	0.00157569	22.5743
rs35947731	C	T	C	T	-0.131218	-0.00143775	0.0908481	FALSE	FALSE	0.971783	0.040646	ICH	7	69979141	0.0288407	5.43188e-06	14306	ebi-a-GCST90017081	0.00144487	20.6973
rs4848741	G	A	G	A	0.0682414	-0.0253775	0.760289	FALSE	FALSE	0.357183	0.0275619	ICH	2	122818391	0.0149403	5.52764e-06	14306	ebi-a-GCST90017081	0.00145622	20.8601
rs72819830	A	G	A	G	0.226767	0.128307	0.0278969	FALSE	FALSE	0.0749601	0.0720541	ICH	2	81684934	0.0467216	1.61421e-06	14306	ebi-a-GCST90017081	0.00164396	23.5539
rs111373036	A	G	A	G	-0.0858259	0.0454805	0.142863	FALSE	FALSE	0.174077	0.0334607	ICH	1	204056176	0.0179766	1.70306e-06	14306	ebi-a-GCST90017082	0.00159079	22.7909
rs11140959	A	G	A	G	0.190401	0.0568683	0.135575	FALSE	FALSE	0.096614	0.0342272	ICH	9	88020057	0.0432674	6.20126e-06	14306	ebi-a-GCST90017082	0.0013518	19.3623
rs12696594	G	A	G	A	0.0636249	0.0166014	0.55184	FALSE	FALSE	0.482471	0.0236374	ICH	3	189357616	0.0140502	6.10942e-06	14306	ebi-a-GCST90017082	0.00143136	20.5035
rs2136103	T	C	T	C	0.0754533	-0.0334953	0.263416	FALSE	FALSE	0.208767	0.0266478	ICH	8	118729182	0.0154038	6.72527e-07	14306	ebi-a-GCST90017082	0.00167438	23.9905
rs2599390	G	A	G	A	0.094049	0.0462701	0.125153	FALSE	FALSE	0.191703	0.0354408	ICH	8	70926204	0.0198355	3.03424e-06	14306	ebi-a-GCST90017082	0.001569	22.4782
rs55736413	C	T	C	T	0.158132	0.0751098	0.0464129	FALSE	FALSE	0.183696	0.0564965	ICH	6	129231261	0.0357614	8.44812e-06	14306	ebi-a-GCST90017082	0.00136489	19.5501
rs7334707	G	T	G	T	-0.118994	0.0774022	0.950655	FALSE	FALSE	0.15566	0.0545155	ICH	13	39470153	0.0266494	6.25043e-06	14306	ebi-a-GCST90017082	0.00139172	19.9349
rs79929882	A	G	A	G	-0.104457	-0.0173618	0.125272	FALSE	FALSE	0.626235	0.035648	ICH	10	130677483	0.0232394	5.91834e-06	14306	ebi-a-GCST90017082	0.00141024	20.2006
rs1032598	G	A	G	A	-0.0886426	0.0200474	0.166944	FALSE	FALSE	0.524823	0.0315246	ICH	1	217548508	0.0189039	4.07587e-06	14306	ebi-a-GCST90017083	0.00153461	21.9847
rs11941716	A	G	A	G	0.101243	0.00288479	0.152683	FALSE	FALSE	0.93032	0.032991	ICH	4	7649861	0.0224414	9.0663e-06	14306	ebi-a-GCST90017083	0.00142067	20.3502
rs16843660	A	G	A	G	0.234697	-0.0212051	0.0321055	FALSE	FALSE	0.751192	0.0668785	ICH	2	196859205	0.04907	1.75344e-06	14306	ebi-a-GCST90017083	0.00159651	22.873
rs1962916	G	A	G	A	-0.0737876	-0.0305645	0.598885	FALSE	FALSE	0.20704	0.024224	ICH	8	137542651	0.0162232	6.13847e-06	14306	ebi-a-GCST90017083	0.00144394	20.6839
rs2336448	T	C	T	C	0.0773742	-0.000610176	0.482664	FALSE	FALSE	0.979219	0.0234249	ICH	12	50212628	0.0160883	1.42899e-06	14306	ebi-a-GCST90017083	0.00161418	23.1266
rs249459	A	G	A	G	0.0737341	-0.0147318	0.347656	FALSE	FALSE	0.5514	0.0247318	ICH	5	4994609	0.0165018	8.12307e-06	14306	ebi-a-GCST90017083	0.00139364	19.9624
rs2651663	A	G	A	G	-0.0762556	-0.0138925	0.389723	FALSE	FALSE	0.565117	0.02415	ICH	12	101911079	0.0168635	5.64144e-06	14306	ebi-a-GCST90017083	0.00142728	20.445
rs35703006	G	T	G	T	0.0926669	-0.054505	0.244831	FALSE	FALSE	0.0461073	0.0273289	ICH	8	28614217	0.0190779	9.00762e-07	14306	ebi-a-GCST90017083	0.00164647	23.59
rs553072	G	A	G	A	0.109193	0.0458896	0.187994	FALSE	FALSE	0.129563	0.0302736	ICH	6	153504165	0.0230198	3.69097e-06	14306	ebi-a-GCST90017083	0.00157031	22.4971
rs6514318	T	C	T	C	0.128198	0.00107625	0.0481045	FALSE	FALSE	0.984439	0.0551797	ICH	20	1322594	0.0281765	5.37675e-06	14306	ebi-a-GCST90017083	0.00144491	20.698
rs7187855	A	C	A	C	0.199941	0.016677	0.045936	FALSE	FALSE	0.766976	0.0562784	ICH	16	87893751	0.0418308	2.20602e-06	14306	ebi-a-GCST90017083	0.00159441	22.8429
rs921383	G	A	G	A	0.0723153	0.0150355	0.615285	FALSE	FALSE	0.532492	0.0240874	ICH	11	77710841	0.0159706	7.72894e-06	14306	ebi-a-GCST90017083	0.00143113	20.5002
rs10200320	T	C	T	C	-0.0641139	-0.0132961	0.784294	FALSE	FALSE	0.64426	0.028795	ICH	2	197967710	0.0142769	5.6607e-06	14306	ebi-a-GCST90017084	0.00140769	20.164
rs11195523	C	A	C	A	-0.0689278	-0.0140624	0.749112	FALSE	FALSE	0.602687	0.027015	ICH	10	113086067	0.0145351	2.40121e-06	14306	ebi-a-GCST90017084	0.00156947	22.485
rs11684166	A	G	A	G	-0.0769635	0.0165216	0.177461	FALSE	FALSE	0.590041	0.030665	ICH	2	111817641	0.0168349	3.49116e-06	14306	ebi-a-GCST90017084	0.0014588	20.8972
rs11809762	G	A	G	A	-0.0934634	0.025133	0.192888	FALSE	FALSE	0.396096	0.0296166	ICH	1	175159585	0.0190198	1.68287e-06	14306	ebi-a-GCST90017084	0.00168508	24.1441
rs11904514	A	G	A	G	0.109498	0.0204152	0.937736	FALSE	FALSE	0.673195	0.0484038	ICH	2	26541158	0.0249839	7.89951e-06	14306	ebi-a-GCST90017084	0.00134088	19.2057
rs12147596	C	T	C	T	-0.0719818	0.04174	0.315149	FALSE	FALSE	0.0991517	0.0253126	ICH	14	104006716	0.0141609	2.86207e-07	14306	ebi-a-GCST90017084	0.00180286	25.8347
rs16823675	C	T	C	T	-0.0767515	-0.0174123	0.204552	FALSE	FALSE	0.547853	0.0289731	ICH	2	145173029	0.0149973	2.33346e-07	14306	ebi-a-GCST90017084	0.00182741	26.1871
rs17086536	C	A	C	A	-0.100851	0.0452966	0.0738807	FALSE	FALSE	0.311144	0.044723	ICH	6	124369748	0.022432	3.3638e-06	14306	ebi-a-GCST90017084	0.00141089	20.2099
rs2939766	A	G	A	G	-0.0591611	-0.00840773	0.449407	FALSE	FALSE	0.721953	0.0236272	ICH	11	41417982	0.013042	7.01148e-06	14306	ebi-a-GCST90017084	0.00143629	20.5742
rs34985298	G	A	G	A	-0.0623526	-0.0283194	0.333927	FALSE	FALSE	0.255088	0.0248836	ICH	7	93746275	0.013772	8.33758e-06	14306	ebi-a-GCST90017084	0.00143079	20.4953
rs35740166	C	T	C	T	-0.112246	0.00816925	0.0958977	FALSE	FALSE	0.837399	0.0398069	ICH	4	105068883	0.0226824	8.39982e-07	14306	ebi-a-GCST90017084	0.00170885	24.4852
rs4644504	T	C	T	C	-0.0969321	0.101543	0.0676474	FALSE	FALSE	0.0302086	0.0468514	ICH	1	221985829	0.0216146	5.81969e-06	14306	ebi-a-GCST90017084	0.00140382	20.1085
rs6007642	C	T	C	T	-0.0791412	-0.0300276	0.224201	FALSE	FALSE	0.288206	0.0282729	ICH	22	47653347	0.0177958	9.95543e-06	14306	ebi-a-GCST90017084	0.00138055	19.7747
rs72700702	T	C	T	C	-0.091726	0.038762	0.110327	FALSE	FALSE	0.29982	0.0373855	ICH	15	35278445	0.0189005	1.59272e-06	14306	ebi-a-GCST90017084	0.00164364	23.5493
rs72707147	C	T	C	T	0.110109	-0.0626366	0.106532	FALSE	FALSE	0.103032	0.0384196	ICH	15	26339670	0.0244644	6.84022e-06	14306	ebi-a-GCST90017084	0.00141398	20.2542
rs76532867	T	C	T	C	0.112353	-0.0163433	0.0402124	FALSE	FALSE	0.785898	0.0601647	ICH	12	94212918	0.0242364	2.55859e-06	14306	ebi-a-GCST90017084	0.0014999	21.4868
rs1035406	G	A	G	A	-0.111241	-0.00440197	0.115529	FALSE	FALSE	0.904525	0.0366994	ICH	5	119372737	0.025156	9.17529e-06	14306	ebi-a-GCST90017085	0.00136501	19.5518
rs11630875	T	C	T	C	0.0925877	0.0591686	0.127147	FALSE	FALSE	0.0925998	0.035181	ICH	15	61775734	0.0204021	6.93474e-06	14306	ebi-a-GCST90017085	0.00143752	20.5919
rs13336560	C	T	C	T	-0.0722586	-0.0115782	0.543784	FALSE	FALSE	0.627571	0.0238653	ICH	16	88554243	0.0158485	5.297e-06	14306	ebi-a-GCST90017085	0.00145095	20.7846
rs1549633	A	C	A	C	0.101844	0.0446257	0.115339	FALSE	FALSE	0.225549	0.0368228	ICH	5	27945645	0.0219252	3.39602e-06	14306	ebi-a-GCST90017085	0.00150595	21.5736
rs2074723	T	C	T	C	0.166302	0.0230218	0.0534551	FALSE	FALSE	0.657908	0.0519911	ICH	7	50834929	0.0375751	8.75347e-06	14306	ebi-a-GCST90017085	0.00136736	19.5855
rs3730086	A	G	A	G	0.0806746	0.0175539	0.251688	FALSE	FALSE	0.51454	0.0269321	ICH	5	67577051	0.0180043	8.64769e-06	14306	ebi-a-GCST90017085	0.0014015	20.0752
rs3754624	C	T	C	T	0.0964478	-0.034006	0.176398	FALSE	FALSE	0.267595	0.0306742	ICH	2	225633812	0.0200589	2.15695e-06	14306	ebi-a-GCST90017085	0.00161343	23.1158
rs61933850	G	A	G	A	0.165184	0.0168487	0.136678	FALSE	FALSE	0.622267	0.0342008	ICH	12	73139398	0.0361469	7.42882e-06	14306	ebi-a-GCST90017085	0.00145761	20.8801
rs7098347	G	A	G	A	0.0705089	-0.00853704	0.434582	FALSE	FALSE	0.718767	0.023707	ICH	10	113497648	0.0158542	7.36478e-06	14306	ebi-a-GCST90017085	0.00138064	19.776
rs74354280	C	T	C	T	-0.0903316	0.0272634	0.278338	FALSE	FALSE	0.296629	0.0261222	ICH	4	134192918	0.0205472	8.70062e-06	14306	ebi-a-GCST90017085	0.00134918	19.3247
rs76784716	A	G	A	G	0.139756	0.0583495	0.113588	FALSE	FALSE	0.114898	0.0370107	ICH	2	169033340	0.0286444	8.43044e-07	14306	ebi-a-GCST90017085	0.0016612	23.8013
rs9813022	A	G	A	G	-0.0822797	-0.0172573	0.374131	FALSE	FALSE	0.476302	0.0242288	ICH	3	13726736	0.016401	5.10258e-07	14306	ebi-a-GCST90017085	0.00175616	25.1643
rs10060821	T	C	T	C	0.0624208	0.02292	0.242424	FALSE	FALSE	0.404032	0.0274674	ICH	5	83419996	0.0140818	9.00347e-06	14306	ebi-a-GCST90017086	0.0013716	19.6463
rs10782329	C	T	C	T	0.0602791	0.0131581	0.309283	FALSE	FALSE	0.605709	0.0254899	ICH	6	153780607	0.0137552	7.89896e-06	14306	ebi-a-GCST90017086	0.0013406	19.2017
rs11257188	A	C	A	C	-0.109509	-0.0267404	0.131284	FALSE	FALSE	0.445409	0.0350422	ICH	10	6237156	0.0225832	1.84757e-06	14306	ebi-a-GCST90017086	0.00164096	23.5108
rs116151565	A	G	A	G	0.111567	-0.069957	0.12296	FALSE	FALSE	0.0527291	0.0361137	ICH	8	128668364	0.024565	6.20455e-06	14306	ebi-a-GCST90017086	0.00143977	20.6242
rs13147561	A	G	A	G	-0.0993127	-0.0599672	0.0936855	FALSE	FALSE	0.140501	0.0406853	ICH	4	62227193	0.0227994	9.56841e-06	14306	ebi-a-GCST90017086	0.00132455	18.9715
rs142372196	A	G	A	G	-0.0736201	0.075364	0.0994089	FALSE	FALSE	0.0566422	0.0395392	ICH	13	84660104	0.0160907	5.43701e-06	14306	ebi-a-GCST90017086	0.00146113	20.9306
rs2163025	T	C	T	C	0.0573401	0.0282748	0.427115	FALSE	FALSE	0.241897	0.0241611	ICH	2	5991969	0.0125637	4.87125e-06	14306	ebi-a-GCST90017086	0.00145389	20.8267
rs55922055	T	C	T	C	-0.239699	-0.0102297	0.031176	FALSE	FALSE	0.88124	0.0684732	ICH	2	3658278	0.0476043	2.27777e-07	14306	ebi-a-GCST90017086	0.0017691	25.3501
rs599752	T	C	T	C	0.0630207	-0.0809196	0.725624	FALSE	FALSE	0.00177779	0.0258939	ICH	19	39539911	0.0137964	4.05509e-06	14306	ebi-a-GCST90017086	0.00145641	20.8629
rs6431586	A	G	A	G	-0.0954152	-0.0437412	0.0832101	FALSE	FALSE	0.306772	0.0427989	ICH	2	234119635	0.0205715	2.72214e-06	14306	ebi-a-GCST90017086	0.00150152	21.5101
rs72846345	T	C	T	C	0.0877661	0.106884	0.0819679	FALSE	FALSE	0.00949752	0.0412107	ICH	2	134186590	0.0190903	2.58476e-06	14306	ebi-a-GCST90017086	0.00147526	21.1333
rs740358	G	T	G	T	-0.130157	-0.00802515	0.0638305	FALSE	FALSE	0.866186	0.0476257	ICH	7	112149857	0.0264763	9.18142e-07	14306	ebi-a-GCST90017086	0.00168643	24.1635
rs9571849	T	C	T	C	0.137141	0.0276101	0.0801955	FALSE	FALSE	0.52542	0.0434796	ICH	13	68440424	0.0317376	8.11652e-06	14306	ebi-a-GCST90017086	0.00130347	18.6692
rs999857	G	A	G	A	0.0763115	-0.0129646	0.259926	FALSE	FALSE	0.627323	0.0267038	ICH	4	178291192	0.0165827	5.23926e-06	14306	ebi-a-GCST90017086	0.00147812	21.1743
rs10892421	T	C	T	C	0.103858	0.0176805	0.559406	FALSE	FALSE	0.45452	0.0236402	ICH	11	119498403	0.0213953	1.38589e-06	14306	ebi-a-GCST90017087	0.00164441	23.5604
rs115909738	A	C	A	C	-0.134627	0.00516583	0.181036	FALSE	FALSE	0.864921	0.0303671	ICH	15	61402485	0.0297761	6.49127e-06	14306	ebi-a-GCST90017087	0.00142689	20.4394
rs11691923	G	A	G	A	-0.0923453	0.000636936	0.478655	FALSE	FALSE	0.978393	0.0235169	ICH	2	157246935	0.0206883	8.35276e-06	14306	ebi-a-GCST90017087	0.00139078	19.9214
rs12261792	T	G	T	G	-0.113723	-0.0209076	0.16224	FALSE	FALSE	0.512427	0.031917	ICH	10	11909896	0.0256243	9.57326e-06	14306	ebi-a-GCST90017087	0.00137492	19.6939
rs1969793	A	G	A	G	-0.102671	-0.00347647	0.685163	FALSE	FALSE	0.890312	0.0252083	ICH	13	103561362	0.0218939	3.25687e-06	14306	ebi-a-GCST90017087	0.00153484	21.9881
rs216336	G	A	G	A	0.0955273	-0.0241503	0.613995	FALSE	FALSE	0.315429	0.0240566	ICH	12	6148230	0.0214259	7.94987e-06	14306	ebi-a-GCST90017087	0.00138757	19.8754
rs2317372	T	C	T	C	0.0946411	-0.036478	0.613076	FALSE	FALSE	0.129511	0.0240615	ICH	8	57438932	0.0210788	7.92994e-06	14306	ebi-a-GCST90017087	0.00140714	20.1561
rs2831909	C	T	C	T	-0.132488	-0.0205369	0.877864	FALSE	FALSE	0.565399	0.0357262	ICH	21	29955973	0.0306785	5.89794e-06	14306	ebi-a-GCST90017087	0.00130197	18.6477
rs4766410	T	C	T	C	-0.0969305	-0.00583238	0.70353	FALSE	FALSE	0.825369	0.0264333	ICH	12	1765779	0.0212237	5.33876e-06	14306	ebi-a-GCST90017087	0.00145589	20.8554
rs66473610	T	G	T	G	0.181405	0.0685999	0.119902	FALSE	FALSE	0.0565939	0.0359834	ICH	7	22843553	0.0401061	8.79124e-06	14306	ebi-a-GCST90017087	0.00142803	20.4558
rs75285799	T	C	T	C	0.132213	0.0196646	0.156341	FALSE	FALSE	0.542271	0.0322697	ICH	1	159508009	0.0275812	3.24795e-06	14306	ebi-a-GCST90017087	0.00160364	22.9753
rs9534068	A	G	A	G	0.098738	0.0217785	0.382053	FALSE	FALSE	0.367393	0.0241616	ICH	13	45802607	0.0211319	3.06719e-06	14306	ebi-a-GCST90017087	0.00152374	21.8288
rs1882878	A	G	A	G	-0.0768966	0.00635593	0.298251	FALSE	FALSE	0.803918	0.0255999	ICH	21	30010673	0.0163908	2.98092e-06	14306	ebi-a-GCST90017088	0.00153613	22.0066
rs2013594	C	T	C	T	0.0720698	0.0045883	0.59636	FALSE	FALSE	0.847833	0.0239118	ICH	11	44302154	0.0155153	3.42129e-06	14306	ebi-a-GCST90017088	0.00150596	21.5737
rs62376424	C	T	C	T	-0.0762216	0.00212052	0.305984	FALSE	FALSE	0.933627	0.0254618	ICH	5	119914285	0.0163499	3.65452e-06	14306	ebi-a-GCST90017088	0.00151687	21.7303
rs6656807	G	A	G	A	-0.0703062	-0.00293046	0.613876	FALSE	FALSE	0.904588	0.0244474	ICH	1	178945043	0.0153954	5.49693e-06	14306	ebi-a-GCST90017088	0.00145564	20.8518
rs742016	A	G	A	G	-0.0688571	-0.00504356	0.332674	FALSE	FALSE	0.839435	0.0248921	ICH	22	45604800	0.0149769	4.65693e-06	14306	ebi-a-GCST90017088	0.00147535	21.1345
rs11899949	G	A	G	A	0.130568	0.0120384	0.308959	FALSE	FALSE	0.636315	0.0254587	ICH	2	38049069	0.0276239	2.76707e-06	1531	ebi-a-GCST90017089	0.0143826	22.3119
rs12512543	A	C	A	C	-0.178036	0.0140136	0.0846538	FALSE	FALSE	0.742484	0.0426507	ICH	4	9608445	0.0374344	2.54132e-06	1531	ebi-a-GCST90017089	0.0145589	22.5895
rs173120	C	T	C	T	-0.13381	-0.00261257	0.810292	FALSE	FALSE	0.930516	0.0299622	ICH	13	72876881	0.0290127	7.65244e-06	1531	ebi-a-GCST90017089	0.0137036	21.2438
rs1882775	A	G	A	G	-0.13827	0.0592261	0.182509	FALSE	FALSE	0.0509331	0.0303406	ICH	21	40405606	0.031273	8.72831e-06	1531	ebi-a-GCST90017089	0.0126076	19.5231
rs2546432	C	T	C	T	0.110803	-0.00915009	0.544404	FALSE	FALSE	0.697699	0.0235567	ICH	5	180579462	0.0249655	9.93276e-06	1531	ebi-a-GCST90017089	0.0127027	19.6723
rs342302	A	G	A	G	-0.152754	-0.0263818	0.137936	FALSE	FALSE	0.440448	0.0341983	ICH	7	106378229	0.0351572	8.15943e-06	1531	ebi-a-GCST90017089	0.0121803	18.8534
rs4764863	G	A	G	A	0.121561	-0.0349193	0.551591	FALSE	FALSE	0.13846	0.0235694	ICH	12	102514184	0.0246058	8.22224e-07	1531	ebi-a-GCST90017089	0.0156917	24.3751
rs4895919	C	T	C	T	0.116918	0.0176871	0.519967	FALSE	FALSE	0.451616	0.0234974	ICH	6	131630319	0.0247515	2.75201e-06	1531	ebi-a-GCST90017089	0.0143648	22.2839
rs56349194	A	G	A	G	-0.158501	-0.0343079	0.129545	FALSE	FALSE	0.324085	0.0347916	ICH	11	9312796	0.0315231	6.25749e-07	1531	ebi-a-GCST90017089	0.0162449	25.2487
rs7374366	A	G	A	G	0.182274	-0.00661223	0.878059	FALSE	FALSE	0.853857	0.035897	ICH	3	60975863	0.0405039	7.22753e-06	1531	ebi-a-GCST90017089	0.0130549	20.225
rs911666	T	C	T	C	-0.118576	-0.0692906	0.303685	FALSE	FALSE	0.00670734	0.0255587	ICH	14	96071125	0.0263146	7.65244e-06	1531	ebi-a-GCST90017089	0.0130889	20.2783
rs2889192	T	G	T	G	-0.0884052	-0.0199907	0.851249	FALSE	FALSE	0.546166	0.0331238	ICH	9	76394568	0.0194997	3.96725e-06	14306	ebi-a-GCST90017090	0.00143469	20.5513
rs34583783	G	T	G	T	0.123688	-0.0149522	0.0606836	FALSE	FALSE	0.762093	0.0493904	ICH	6	67207371	0.0264254	5.53886e-06	14306	ebi-a-GCST90017090	0.00152908	21.9054
rs35011108	A	G	A	G	0.241546	-0.0600493	0.0676195	FALSE	FALSE	0.198826	0.0467345	ICH	6	133007480	0.0503803	1.87659e-06	14306	ebi-a-GCST90017090	0.00160422	22.9836
rs4073240	G	A	G	A	0.074973	0.0200772	0.380625	FALSE	FALSE	0.405234	0.0241222	ICH	6	169224781	0.0164672	5.67898e-06	14306	ebi-a-GCST90017090	0.00144685	20.7257
rs10233278	T	C	T	C	-0.116319	0.0230487	0.554865	FALSE	FALSE	0.331681	0.0237436	ICH	7	117496144	0.0248527	3.508e-06	14306	ebi-a-GCST90017091	0.00152887	21.9025
rs10410917	C	T	C	T	-0.11471	0.0294436	0.388411	FALSE	FALSE	0.220278	0.0240201	ICH	19	14970441	0.0250025	5.57353e-06	14306	ebi-a-GCST90017091	0.00146919	21.0463
rs11034576	A	G	A	G	0.205765	0.0502979	0.123871	FALSE	FALSE	0.154065	0.0352888	ICH	11	38085711	0.0453311	8.85972e-06	14306	ebi-a-GCST90017091	0.00143816	20.6011
rs11207728	A	G	A	G	0.14455	0.0640996	0.835892	FALSE	FALSE	0.0427957	0.0316432	ICH	1	61827534	0.0316912	5.73456e-06	14306	ebi-a-GCST90017091	0.00145214	20.8017
rs11844714	A	G	A	G	-0.143245	-0.00877597	0.206137	FALSE	FALSE	0.762312	0.0290168	ICH	14	49001226	0.0320272	5.06209e-06	14306	ebi-a-GCST90017091	0.00139636	20.0014
rs1287018	G	A	G	A	0.141125	0.0463222	0.186761	FALSE	FALSE	0.12389	0.0301058	ICH	20	5826474	0.0319309	9.87097e-06	14306	ebi-a-GCST90017091	0.00136356	19.531
rs4617108	G	A	G	A	-0.248861	0.0615855	0.913956	FALSE	FALSE	0.143202	0.0420674	ICH	7	49423832	0.0525929	1.97506e-06	14306	ebi-a-GCST90017091	0.00156265	22.3871
rs74420793	A	G	A	G	-0.164413	-0.0175386	0.104055	FALSE	FALSE	0.648679	0.0384958	ICH	4	127766709	0.0353763	3.07319e-06	14306	ebi-a-GCST90017091	0.00150756	21.5967
rs11146701	A	G	A	G	0.0473596	-0.0272931	0.341593	FALSE	FALSE	0.269677	0.0247263	ICH	10	39062269	0.010541	7.08223e-06	14306	ebi-a-GCST90017092	0.00140904	20.1833
rs17343978	A	C	A	C	-0.0552057	-0.0288324	0.204726	FALSE	FALSE	0.321018	0.0290541	ICH	22	27433885	0.0120278	8.3593e-06	14306	ebi-a-GCST90017092	0.00147041	21.0637
rs2032750	C	T	C	T	0.0508393	-0.0496595	0.539421	FALSE	FALSE	0.0351739	0.0235761	ICH	2	53831026	0.0106807	1.91509e-06	14306	ebi-a-GCST90017092	0.00158123	22.6537
rs2363574	T	C	T	C	0.222741	-0.0238668	0.961778	FALSE	FALSE	0.697564	0.0614158	ICH	1	200112563	0.0508055	9.93482e-06	14306	ebi-a-GCST90017092	0.00134177	19.2184
rs4916508	A	G	A	G	0.0466729	-0.00332182	0.575104	FALSE	FALSE	0.888482	0.023689	ICH	3	195936789	0.0105312	8.4711e-06	14306	ebi-a-GCST90017092	0.00137107	19.6387
rs55773148	G	A	G	A	-0.121514	0.0541872	0.0533492	FALSE	FALSE	0.295635	0.0518121	ICH	13	70523029	0.0236759	3.89583e-07	14306	ebi-a-GCST90017092	0.0018379	26.3378
rs62531359	T	G	T	G	0.0655728	0.0228018	0.181809	FALSE	FALSE	0.456767	0.0306402	ICH	8	70916181	0.0149891	9.08657e-06	14306	ebi-a-GCST90017092	0.00133597	19.1353
rs62575403	C	T	C	T	0.140055	-0.0907909	0.0426212	FALSE	FALSE	0.119976	0.0583911	ICH	9	136493820	0.0311128	7.06122e-06	14306	ebi-a-GCST90017092	0.00141445	20.2609
rs72706335	T	C	T	C	-0.22241	-0.117079	0.0247606	FALSE	FALSE	0.121827	0.0756743	ICH	1	157495438	0.0493458	7.65526e-06	14306	ebi-a-GCST90017092	0.00141799	20.3118
rs73975615	G	A	G	A	-0.207018	-0.0199689	0.0074098	FALSE	FALSE	0.885743	0.138969	ICH	17	6461200	0.0442633	1.21616e-06	14306	ebi-a-GCST90017092	0.00152668	21.871
rs7631304	G	A	G	A	-0.0645771	0.0611606	0.147035	FALSE	FALSE	0.0647038	0.0331081	ICH	3	89339527	0.0132957	8.36778e-07	14306	ebi-a-GCST90017092	0.00164627	23.5871
rs79585701	A	C	A	C	0.0646823	-0.0198658	0.140802	FALSE	FALSE	0.556085	0.0337472	ICH	8	13110185	0.0149628	9.98596e-06	14306	ebi-a-GCST90017092	0.00130455	18.6846
rs929878	T	C	T	C	0.0548532	-0.0115108	0.787605	FALSE	FALSE	0.688305	0.0286941	ICH	16	74290641	0.012153	4.7338e-06	14306	ebi-a-GCST90017092	0.001422	20.3693
rs10831953	G	A	G	A	0.0537537	0.0100706	0.299726	FALSE	FALSE	0.693851	0.0255837	ICH	11	13098051	0.0123746	9.94741e-06	14306	ebi-a-GCST90017093	0.00131724	18.8666
rs11655079	T	C	T	C	-0.0586146	0.0533929	0.1866	FALSE	FALSE	0.0769804	0.0301913	ICH	17	75348675	0.0129952	5.92461e-06	14306	ebi-a-GCST90017093	0.00142007	20.3416
rs12446429	T	C	T	C	0.0810099	-0.0181412	0.195679	FALSE	FALSE	0.548412	0.0302283	ICH	16	898055	0.019073	8.52884e-06	14306	ebi-a-GCST90017093	0.00125943	18.0375
rs13020688	G	A	G	A	0.0584045	0.0097154	0.30473	FALSE	FALSE	0.703853	0.0255585	ICH	2	192878532	0.0122081	1.57373e-06	14306	ebi-a-GCST90017093	0.00159729	22.8842
rs182549	T	C	T	C	-0.11707	0.0154242	0.599814	FALSE	FALSE	0.523098	0.0241539	ICH	2	136616754	0.0126703	5.94155e-20	14306	ebi-a-GCST90017093	0.00593219	85.3605
rs1961273	C	T	C	T	0.0688125	-0.0327804	0.295817	FALSE	FALSE	0.203366	0.0257704	ICH	2	137602926	0.0131699	1.69731e-07	14306	ebi-a-GCST90017093	0.00190469	27.2966
rs4957061	T	C	T	C	0.0569873	0.0264388	0.422854	FALSE	FALSE	0.26863	0.0239001	ICH	5	521096	0.0116907	1.1517e-06	14306	ebi-a-GCST90017093	0.0016582	23.7582
rs540489	T	G	T	G	-0.0632518	-0.0592928	0.175558	FALSE	FALSE	0.0551493	0.0309186	ICH	17	72897722	0.013817	5.36809e-06	14306	ebi-a-GCST90017093	0.00146273	20.9535
rs55888705	A	G	A	G	0.053673	-0.00078238	0.280963	FALSE	FALSE	0.976033	0.0260421	ICH	4	1517826	0.0120586	8.66204e-06	14306	ebi-a-GCST90017093	0.00138293	19.8088
rs6899771	A	G	A	G	-0.0914312	-0.026717	0.100442	FALSE	FALSE	0.49326	0.0389954	ICH	6	97406220	0.0202604	7.27998e-06	14306	ebi-a-GCST90017093	0.00142153	20.3625
rs7174549	T	C	T	C	-0.0551726	0.0666307	0.64098	FALSE	FALSE	0.00660511	0.0245315	ICH	15	92463303	0.0124655	6.86784e-06	14306	ebi-a-GCST90017093	0.00136746	19.5869
rs7322849	T	C	T	C	0.110676	-0.0555027	0.0911062	FALSE	FALSE	0.173569	0.0407861	ICH	13	112859829	0.0200996	1.74032e-08	14306	ebi-a-GCST90017093	0.00211492	30.316
rs7588568	A	C	A	C	-0.060716	0.0283432	0.246888	FALSE	FALSE	0.298802	0.0272792	ICH	2	189805077	0.0130605	3.73044e-06	14306	ebi-a-GCST90017093	0.00150839	21.6086
rs857444	C	T	C	T	0.0553965	0.0138431	0.369374	FALSE	FALSE	0.56896	0.0243039	ICH	6	14617591	0.0120669	3.8249e-06	14306	ebi-a-GCST90017093	0.00147101	21.0723
rs1511453	A	G	A	G	0.0910999	0.0341123	0.0581075	FALSE	FALSE	0.494977	0.0499877	ICH	4	23588462	0.0199479	8.00092e-06	14306	ebi-a-GCST90017094	0.00145576	20.8536
rs1928341	G	A	G	A	-0.0507782	-0.0237973	0.595754	FALSE	FALSE	0.31812	0.0238371	ICH	1	153240013	0.0110587	4.51513e-06	14306	ebi-a-GCST90017094	0.0014716	21.0807
rs2321387	G	A	G	A	-0.0508514	0.0363974	0.429205	FALSE	FALSE	0.125031	0.0237272	ICH	13	58689340	0.0109588	3.25784e-06	14306	ebi-a-GCST90017094	0.00150283	21.5288
rs2613606	T	C	T	C	0.0499561	-0.00748817	0.580535	FALSE	FALSE	0.753279	0.0238235	ICH	7	111285025	0.0109264	4.13361e-06	14306	ebi-a-GCST90017094	0.00145905	20.9008
rs4033856	T	C	T	C	-0.0833445	0.0394482	0.912757	FALSE	FALSE	0.344474	0.0417282	ICH	4	45642485	0.0167489	5.66826e-07	14306	ebi-a-GCST90017094	0.00172787	24.7583
rs6087811	T	G	T	G	-0.101587	-0.059071	0.10124	FALSE	FALSE	0.130067	0.0390208	ICH	20	30596130	0.0198817	2.88377e-07	14306	ebi-a-GCST90017094	0.00182163	26.1041
rs62191117	A	G	A	G	0.0679995	-0.0153633	0.205901	FALSE	FALSE	0.597444	0.0290927	ICH	2	239900775	0.0132471	2.791e-07	14306	ebi-a-GCST90017094	0.00183845	26.3457
rs62395635	T	C	T	C	0.109911	-0.00213532	0.0616405	FALSE	FALSE	0.965125	0.0488376	ICH	5	173497796	0.0236375	2.90228e-06	14306	ebi-a-GCST90017094	0.00150906	21.6181
rs75242906	C	T	C	T	-0.120974	-0.0127929	0.0833863	FALSE	FALSE	0.763778	0.0425688	ICH	15	56786407	0.0281273	9.74518e-06	14306	ebi-a-GCST90017094	0.00129136	18.4956
rs7638039	T	C	T	C	0.0580987	-0.0271074	0.245987	FALSE	FALSE	0.319499	0.0272303	ICH	3	70588939	0.012673	4.83593e-06	14306	ebi-a-GCST90017094	0.00146696	21.0142
rs10774377	G	A	G	A	-0.0523003	0.000554927	0.563494	FALSE	FALSE	0.981342	0.0237282	ICH	12	5942519	0.0113859	3.80899e-06	14306	ebi-a-GCST90017095	0.0014727	21.0966
rs112334273	G	A	G	A	0.0639383	-0.0131651	0.278077	FALSE	FALSE	0.615544	0.0262161	ICH	21	40703251	0.0127404	4.07258e-07	14306	ebi-a-GCST90017095	0.00175741	25.1823
rs13105690	C	T	C	T	0.0527441	-0.00273525	0.715283	FALSE	FALSE	0.916527	0.0260975	ICH	4	7420184	0.011818	9.36807e-06	14306	ebi-a-GCST90017095	0.00139039	19.9159
rs13179700	C	T	C	T	-0.0510953	-0.0250561	0.655444	FALSE	FALSE	0.311659	0.0247651	ICH	5	149077788	0.0109569	3.52111e-06	14306	ebi-a-GCST90017095	0.00151778	21.7433
rs1842454	G	A	G	A	-0.0543676	0.0566803	0.187014	FALSE	FALSE	0.05972	0.0301034	ICH	5	105060362	0.012734	9.91745e-06	14306	ebi-a-GCST90017095	0.00127256	18.2259
rs2273429	A	G	A	G	-0.0726191	0.0237376	0.105222	FALSE	FALSE	0.532753	0.0380527	ICH	14	52494072	0.0153105	4.16869e-06	14306	ebi-a-GCST90017095	0.00157008	22.4938
rs290772	G	A	G	A	0.084254	0.0281069	0.0535921	FALSE	FALSE	0.587285	0.0517838	ICH	2	102126220	0.0196297	9.9977e-06	14306	ebi-a-GCST90017095	0.00128611	18.4201
rs6442336	T	C	T	C	0.0547729	0.00102386	0.747075	FALSE	FALSE	0.969744	0.0269934	ICH	3	12870886	0.0124169	9.62565e-06	14306	ebi-a-GCST90017095	0.0013583	19.4556
rs6814436	C	T	C	T	-0.0741858	-0.0395995	0.858442	FALSE	FALSE	0.238364	0.0335849	ICH	4	161507301	0.0150814	9.06296e-07	14306	ebi-a-GCST90017095	0.00168852	24.1934
rs6815608	C	T	C	T	-0.104089	-0.00615783	0.849075	FALSE	FALSE	0.850236	0.0326126	ICH	4	152131744	0.0210883	3.71989e-07	14306	ebi-a-GCST90017095	0.00170008	24.3594
rs72738886	T	C	T	C	0.0865333	-0.0249485	0.0759652	FALSE	FALSE	0.574073	0.0443875	ICH	5	35770550	0.0190392	8.4157e-06	14306	ebi-a-GCST90017095	0.00144186	20.6542
rs72915163	T	C	T	C	-0.0580246	-0.00294768	0.21858	FALSE	FALSE	0.918313	0.0287411	ICH	18	48792829	0.0120558	1.39104e-06	14306	ebi-a-GCST90017095	0.00161663	23.1618
rs992074	T	C	T	C	-0.255441	0.0377145	0.976786	FALSE	FALSE	0.630591	0.0784257	ICH	21	18567802	0.0508788	8.95385e-07	14306	ebi-a-GCST90017095	0.00175883	25.2027
rs11073596	G	T	G	T	-0.0510212	0.0124125	0.618162	FALSE	FALSE	0.609227	0.0242822	ICH	15	86433579	0.0114339	8.14442e-06	14306	ebi-a-GCST90017096	0.00138992	19.9091
rs11250875	T	C	T	C	0.06075	-0.00256926	0.214246	FALSE	FALSE	0.928317	0.028559	ICH	10	1922731	0.0130939	4.82848e-06	14306	ebi-a-GCST90017096	0.00150239	21.5226
rs11656361	A	C	A	C	0.0773006	-0.0160832	0.183028	FALSE	FALSE	0.596565	0.0303832	ICH	17	8121332	0.017553	8.0201e-06	14306	ebi-a-GCST90017096	0.00135381	19.3911
rs12974142	G	A	G	A	0.0789796	-0.0893803	0.0702005	FALSE	FALSE	0.0517821	0.0459554	ICH	19	52895166	0.0177205	8.51236e-06	14306	ebi-a-GCST90017096	0.00138662	19.8617
rs13307134	T	C	T	C	-0.0565686	-0.00629762	0.833102	FALSE	FALSE	0.841792	0.031551	ICH	7	105084680	0.0126265	7.79938e-06	14306	ebi-a-GCST90017096	0.00140106	20.0689
rs1397793	A	G	A	G	0.0498855	-0.0326649	0.690865	FALSE	FALSE	0.203087	0.0256637	ICH	5	90471451	0.0112446	9.77372e-06	14306	ebi-a-GCST90017096	0.00137387	19.6789
rs1816223	G	A	G	A	0.0586265	0.00960228	0.799517	FALSE	FALSE	0.743717	0.0293708	ICH	12	11494021	0.0129006	4.84117e-06	14306	ebi-a-GCST90017096	0.00144153	20.6494
rs240104	T	C	T	C	-0.0603429	-0.0574005	0.285142	FALSE	FALSE	0.0280673	0.0261345	ICH	1	176571431	0.0126849	1.51604e-06	14306	ebi-a-GCST90017096	0.00157933	22.6265
rs2442778	A	G	A	G	0.116408	0.00736244	0.948539	FALSE	FALSE	0.889642	0.0530597	ICH	3	11654412	0.0258545	9.02693e-06	14306	ebi-a-GCST90017096	0.00141501	20.269
rs3025411	A	G	A	G	0.0926543	-0.0621195	0.107191	FALSE	FALSE	0.102165	0.0380064	ICH	9	136512906	0.0209468	8.26913e-06	14306	ebi-a-GCST90017096	0.00136579	19.563
rs34739816	G	T	G	T	0.0965017	-0.0683248	0.0581659	FALSE	FALSE	0.170703	0.0498741	ICH	17	37376685	0.0207666	3.88356e-06	14306	ebi-a-GCST90017096	0.00150718	21.5913
rs45480394	T	G	T	G	-0.0504262	-0.00577271	0.360941	FALSE	FALSE	0.813281	0.0244403	ICH	19	55857777	0.0113307	9.71449e-06	14306	ebi-a-GCST90017096	0.00138255	19.8033
rs4880783	T	G	T	G	-0.056503	0.00423754	0.737896	FALSE	FALSE	0.873735	0.0266652	ICH	10	1223742	0.0125055	5.89508e-06	14306	ebi-a-GCST90017096	0.00142496	20.4117
rs67561917	A	G	A	G	-0.0714367	0.0581931	0.181204	FALSE	FALSE	0.0564001	0.0305007	ICH	20	62072077	0.0154113	5.39126e-06	14306	ebi-a-GCST90017096	0.00149966	21.4834
rs719099	A	G	A	G	0.0778402	-0.0497192	0.0988423	FALSE	FALSE	0.205112	0.039238	ICH	10	65799217	0.0155815	5.43313e-07	14306	ebi-a-GCST90017096	0.00174146	24.9533
rs7540303	C	T	C	T	0.0483227	0.00585579	0.365727	FALSE	FALSE	0.809195	0.0242512	ICH	1	179629191	0.0109062	9.62144e-06	14306	ebi-a-GCST90017096	0.00137038	19.6288
rs7898585	C	T	C	T	-0.0731501	0.00991911	0.807692	FALSE	FALSE	0.73957	0.0298388	ICH	10	5644995	0.0164186	5.24675e-06	14306	ebi-a-GCST90017096	0.0013856	19.8471
[truncated: 250 more rows]

## Sheet: Table 2
metabolites SNP	effect_allele.exposure	other_allele.exposure	effect_allele.outcome	other_allele.outcome	beta.exposure	beta.outcome	eaf.exposure	eaf.outcome	remove	palindromic	pval.outcome	se.outcome	outcome	se.exposure	chr.exposure	samplesize.exposure	pval.exposure	pos.exposure	id.exposure	R2	F
rs11596604	A	G	A	G	0.0323	0.0263544	0.0236	0.0867464	FALSE	FALSE	0.527616	0.041723	ICH-met	0.0069	10	1768	2.52e-06	87141944	met-a-303	0.0122426	21.8885
rs16977047	C	T	C	T	0.0056	-0.010539	0.2966	0.249996	FALSE	FALSE	0.697313	0.0270959	ICH-met	0.0011	16	7372	1.08e-06	27924612	met-a-303	0.00350333	25.9103
rs2199619	T	C	T	C	0.0054	-0.0430709	0.2787	0.299009	FALSE	FALSE	0.0925358	0.0256043	ICH-met	0.0012	2	7372	5.23e-06	28854958	met-a-303	0.00273936	20.2445
rs2657879	G	A	G	A	-0.015	-0.00596141	0.1821	0.181703	FALSE	FALSE	0.844494	0.0303923	ICH-met	0.0017	12	7372	6.15e-18	56865338	met-a-303	0.0104505	77.8335
rs2748991	T	C	T	C	-0.007	0.00590962	0.446	0.518547	FALSE	FALSE	0.801343	0.0234873	ICH-met	0.0015	6	5604	2.34e-06	52596516	met-a-303	0.00387107	21.77
rs7078003	T	C	T	C	0.0087	-0.0410936	0.1654	0.19065	FALSE	FALSE	0.170403	0.0299754	ICH-met	0.0018	10	7372	1.84e-06	99359412	met-a-303	0.00315889	23.3548
rs7394051	C	T	C	T	-0.0055	0.046881	0.2986	0.201209	FALSE	FALSE	0.1108	0.0293997	ICH-met	0.0012	10	7372	2.18e-06	122008026	met-a-303	0.00284146	21.0012
rs780093	C	T	C	T	0.0058	-0.0311341	0.6005	0.648307	FALSE	FALSE	0.205092	0.0245696	ICH-met	0.0011	2	7372	1.93e-07	27742603	met-a-303	0.00375708	27.7941
rs1000137	C	T	C	T	0.005	-0.0186217	0.525	0.499792	FALSE	FALSE	0.42677	0.0234314	ICH-met	0.001	7	5592	5.73e-07	157644152	met-a-304	0.00445077	24.9911
rs10007704	C	T	C	T	0.0044	-0.0298199	0.3582	0.356943	FALSE	FALSE	0.2238	0.0245132	ICH-met	0.0009	4	7355	1.24e-06	44276751	met-a-304	0.00323913	23.8947
rs1015795	G	A	G	A	-0.0043	-0.0316673	0.4878	0.509301	FALSE	FALSE	0.177474	0.0234821	ICH-met	0.0009	13	7355	2.26e-06	103225700	met-a-304	0.00309402	22.821
rs1015993	T	C	T	C	0.0041	-0.00242778	0.4684	0.486221	FALSE	FALSE	0.917703	0.0234959	ICH-met	0.0009	21	7355	7.31e-06	42005288	met-a-304	0.00281369	20.7474
rs1016522	A	G	A	G	0.0058	-0.0237671	0.5803	0.585664	FALSE	FALSE	0.316176	0.0237114	ICH-met	0.0009	5	7355	1.59e-10	143193326	met-a-304	0.00561491	41.5196
rs10171387	G	A	G	A	-0.008	0.0733628	0.0949	0.0702478	FALSE	FALSE	0.111023	0.0460355	ICH-met	0.0018	2	7355	5.14e-06	80261406	met-a-304	0.00267847	19.7477
rs10225863	T	C	T	C	-0.004	-0.0240882	0.3949	0.464287	FALSE	FALSE	0.305477	0.0235062	ICH-met	0.0009	7	7355	9.75e-06	131910303	met-a-304	0.00267847	19.7477
rs10495209	T	C	T	C	0.004	-0.00797582	0.4862	0.544251	FALSE	FALSE	0.734402	0.0235084	ICH-met	0.0009	1	7355	8.02e-06	223656537	met-a-304	0.00267847	19.7477
rs10498266	T	G	T	G	0.0043	-0.0186856	0.4674	0.472223	FALSE	FALSE	0.425388	0.0234417	ICH-met	0.0009	14	7355	2.35e-06	20691610	met-a-304	0.00309402	22.821
rs10750415	T	G	T	G	0.0042	-0.0227147	0.3959	0.460569	FALSE	FALSE	0.334336	0.0235284	ICH-met	0.0009	11	7355	2.77e-06	99750593	met-a-304	0.00295221	21.7719
rs10784496	G	A	G	A	-0.0045	0.0339674	0.4625	0.440165	FALSE	FALSE	0.151563	0.0236866	ICH-met	0.0009	12	7355	5.08e-07	66160971	met-a-304	0.00338753	24.9932
rs10805503	C	T	C	T	-0.0043	-0.0103976	0.3728	0.343349	FALSE	FALSE	0.672893	0.0246283	ICH-met	0.0009	5	7355	2e-06	57390158	met-a-304	0.00309402	22.821
rs10807322	T	A	T	A	-0.0043	0.0104735	0.4134	0.415339	FALSE	TRUE	0.661036	0.0238856	ICH-met	0.0009	6	7355	1.97e-06	45542617	met-a-304	0.00309402	22.821
rs10822056	T	C	T	C	0.0042	-0.00412247	0.5141	0.449574	FALSE	FALSE	0.861244	0.0235852	ICH-met	0.0009	10	7355	2.65e-06	64514111	met-a-304	0.00295221	21.7719
rs10836364	C	T	C	T	-0.005	0.0482229	0.393	0.362168	FALSE	FALSE	0.0479071	0.0243773	ICH-met	0.001	11	5592	5.73e-07	35306345	met-a-304	0.00445077	24.9911
rs10846667	T	C	T	C	0.0045	0.00672766	0.4861	0.526669	FALSE	FALSE	0.774817	0.0235167	ICH-met	0.0009	12	7355	1.65e-06	124884424	met-a-304	0.00338753	24.9932
rs10881004	C	T	C	T	-0.0041	0.0125449	0.5176	0.608563	FALSE	FALSE	0.603986	0.0241863	ICH-met	0.0009	12	7355	3.39e-06	47236571	met-a-304	0.00281369	20.7474
rs10900784	C	A	C	A	0.0044	0.023429	0.5842	0.6523	FALSE	FALSE	0.340997	0.0246052	ICH-met	0.0009	5	7355	9.74e-07	125514918	met-a-304	0.00323913	23.8947
rs10927101	A	C	A	C	-0.0046	0.0326142	0.3738	0.397283	FALSE	FALSE	0.173299	0.0239515	ICH-met	0.0009	1	7355	2.72e-07	244173872	met-a-304	0.00353923	26.1164
rs10931041	T	C	T	C	-0.0042	-0.029011	0.5756	0.539028	FALSE	FALSE	0.220569	0.0236821	ICH-met	0.0009	2	7355	3.36e-06	183685562	met-a-304	0.00295221	21.7719
rs11678851	T	C	T	C	0.0041	-0.000247222	0.4138	0.395258	FALSE	FALSE	0.991758	0.0239313	ICH-met	0.0009	2	7355	5.94e-06	233825947	met-a-304	0.00281369	20.7474
rs11720862	T	G	T	G	-0.0046	-0.0147223	0.6034	0.558095	FALSE	FALSE	0.533708	0.0236558	ICH-met	0.0009	3	7355	3.58e-07	1838974	met-a-304	0.00353923	26.1164
rs11729831	T	G	T	G	0.004	0.0490101	0.6133	0.568581	FALSE	FALSE	0.0379123	0.0236102	ICH-met	0.0009	4	7355	8.61e-06	11735115	met-a-304	0.00267847	19.7477
rs1179636	A	C	A	C	-0.0045	0.0392005	0.5356	0.457891	FALSE	FALSE	0.0960727	0.0235551	ICH-met	0.001	7	7355	1.82e-06	75230392	met-a-304	0.00274567	20.2445
rs11802417	C	T	C	T	0.0041	0.032973	0.4184	0.44444	FALSE	FALSE	0.162003	0.0235796	ICH-met	0.0009	1	7355	4.47e-06	84276046	met-a-304	0.00281369	20.7474
rs11804149	T	C	T	C	0.0041	0.0303698	0.4678	0.576231	FALSE	FALSE	0.201182	0.02376	ICH-met	0.0009	1	7355	4.61e-06	77457748	met-a-304	0.00281369	20.7474
rs11937375	C	G	C	G	-0.018	0.061562	0.68	0.592993	FALSE	TRUE	0.0120818	0.0245291	ICH-met	0.004	4	5592	6.8e-06	144407627	met-a-304	0.00360818	20.2428
rs1220605	A	G	A	G	-0.0046	0.0215617	0.6312	0.684141	FALSE	FALSE	0.393163	0.025251	ICH-met	0.0009	13	7355	9.29e-07	24789809	met-a-304	0.00353923	26.1164
rs12278762	T	C	T	C	0.0043	-0.0230136	0.5229	0.553026	FALSE	FALSE	0.327545	0.0235056	ICH-met	0.0009	11	7355	1.56e-06	98781993	met-a-304	0.00309402	22.821
rs12468084	C	T	C	T	0.0044	0.0104056	0.4564	0.433331	FALSE	FALSE	0.660338	0.0236788	ICH-met	0.0009	2	7355	1.25e-06	230596352	met-a-304	0.00323913	23.8947
rs1249489	A	G	A	G	0.0042	-0.031879	0.3741	0.431296	FALSE	FALSE	0.178274	0.0236827	ICH-met	0.0009	18	7355	3.68e-06	8711942	met-a-304	0.00295221	21.7719
rs12533939	T	A	T	A	-0.0045	-0.0316611	0.6113	0.674459	FALSE	TRUE	0.205487	0.0250073	ICH-met	0.0009	7	7355	6.52e-07	158450965	met-a-304	0.00338753	24.9932
rs1260326	C	T	C	T	-0.0042	-0.0400331	0.596	0.650689	FALSE	FALSE	0.103968	0.0246219	ICH-met	0.0009	2	7355	2.74e-06	27730940	met-a-304	0.00295221	21.7719
rs13001325	T	C	T	C	-0.004	-0.0196703	0.3823	0.330025	FALSE	FALSE	0.429468	0.0248959	ICH-met	0.0009	2	7355	7.45e-06	102939036	met-a-304	0.00267847	19.7477
rs13008096	A	C	A	C	-0.0042	0.0207369	0.4038	0.320961	FALSE	FALSE	0.409615	0.0251487	ICH-met	0.0009	2	7355	3.32e-06	62792689	met-a-304	0.00295221	21.7719
rs13122250	T	C	T	C	0.0062	-0.0333933	0.5542	0.622015	FALSE	FALSE	0.169271	0.024294	ICH-met	0.0009	4	7355	8.95e-12	156808288	met-a-304	0.00641095	47.4439
rs1330918	C	A	C	A	-0.0042	-0.0453208	0.3868	0.488179	FALSE	FALSE	0.0536389	0.0234855	ICH-met	0.0009	13	7355	2.21e-06	23373129	met-a-304	0.00295221	21.7719
rs1349704	G	A	G	A	-0.0044	0.0533778	0.5389	0.581079	FALSE	FALSE	0.0246996	0.023765	ICH-met	0.0009	11	7355	8.31e-07	96777666	met-a-304	0.00323913	23.8947
rs1373962	C	T	C	T	-0.005	0.00653179	0.4027	0.395243	FALSE	FALSE	0.784791	0.023919	ICH-met	0.0009	5	7355	2.71e-08	83527862	met-a-304	0.00417882	30.8558
rs1412972	G	T	G	T	-0.0097	0.0193662	0.4994	0.433203	FALSE	FALSE	0.410986	0.0235553	ICH-met	0.002	1	1763	1.63e-06	190245977	met-a-304	0.0131666	23.4958
rs1418942	C	A	C	A	0.004	0.0354657	0.4249	0.345081	FALSE	FALSE	0.149482	0.0246057	ICH-met	0.0009	20	7355	7.13e-06	58164306	met-a-304	0.00267847	19.7477
rs1501803	C	T	C	T	-0.0042	-0.00512532	0.5848	0.5764	FALSE	FALSE	0.830659	0.0239661	ICH-met	0.0009	5	7355	4.57e-06	166430508	met-a-304	0.00295221	21.7719
rs1508513	G	C	G	C	-0.0042	0.0415857	0.3646	0.268566	FALSE	TRUE	0.11556	0.0264256	ICH-met	0.0009	4	7355	2.36e-06	172003439	met-a-304	0.00295221	21.7719
rs1519309	T	C	T	C	-0.0044	-0.0130855	0.6544	0.760151	FALSE	FALSE	0.634539	0.0275283	ICH-met	0.0009	4	7355	1.21e-06	187015089	met-a-304	0.00323913	23.8947
rs154246	T	C	T	C	-0.0049	0.00220701	0.6103	0.634937	FALSE	FALSE	0.927772	0.024347	ICH-met	0.0009	5	7355	6.7e-08	16602451	met-a-304	0.004014	29.6339
rs1549225	T	C	T	C	0.0045	0.00256336	0.607	0.648977	FALSE	FALSE	0.916831	0.0245471	ICH-met	0.0009	5	7355	6.06e-07	174611949	met-a-304	0.00338753	24.9932
rs1559063	G	C	G	C	-0.0052	0.0113408	0.3791	0.342623	FALSE	TRUE	0.645292	0.0246372	ICH-met	0.0009	5	7355	7.82e-09	172348594	met-a-304	0.00451827	33.3736
rs1663501	G	A	G	A	0.0047	-0.00934708	0.5366	0.499552	FALSE	FALSE	0.690071	0.0234404	ICH-met	0.0009	21	7355	2.44e-07	28219307	met-a-304	0.0036942	27.2642
rs16823952	G	T	G	T	0.0083	0.00488591	0.0931	0.0413207	FALSE	FALSE	0.9341	0.0590886	ICH-met	0.0018	1	7355	5.08e-06	185342562	met-a-304	0.00288254	21.2566
rs16836288	A	C	A	C	0.0131	0.00822116	0.044	0.0627274	FALSE	FALSE	0.864536	0.048189	ICH-met	0.0029	4	7355	5.6e-06	4807203	met-a-304	0.00276669	20.3999
rs1697901	A	G	A	G	0.0049	-0.00157283	0.3501	0.300934	FALSE	FALSE	0.950956	0.0255717	ICH-met	0.0009	5	7355	6.31e-08	11019405	met-a-304	0.004014	29.6339
rs17114354	G	A	G	A	-0.0248	-0.0278181	0.0126	0.0212421	FALSE	FALSE	0.730796	0.0808506	ICH-met	0.0053	12	7355	3.52e-06	75291946	met-a-304	0.0029681	21.8894
rs17698249	C	A	C	A	0.0041	-0.0119526	0.4318	0.341024	FALSE	FALSE	0.630292	0.0248332	ICH-met	0.0009	16	7355	5.5e-06	87319938	met-a-304	0.00281369	20.7474
rs17744500	C	T	C	T	0.0041	-0.0155556	0.5418	0.53848	FALSE	FALSE	0.508966	0.0235531	ICH-met	0.0009	15	7355	4.16e-06	101599246	met-a-304	0.00281369	20.7474
rs1790398	C	T	C	T	-0.0048	-0.0420108	0.4773	0.602574	FALSE	FALSE	0.0789442	0.0239127	ICH-met	0.0009	11	7355	5.79e-08	73801265	met-a-304	0.00385246	28.4367
rs1871053	G	A	G	A	0.0044	0.0142536	0.5486	0.596348	FALSE	FALSE	0.550256	0.0238604	ICH-met	0.0009	11	7355	7.68e-07	88476191	met-a-304	0.00323913	23.8947
rs1995960	A	G	A	G	-0.0047	0.0206261	0.5949	0.592989	FALSE	FALSE	0.387464	0.0238666	ICH-met	0.0009	4	7355	1.63e-07	142916958	met-a-304	0.0036942	27.2642
rs1997238	G	A	G	A	-0.0045	0.0244082	0.4883	0.447736	FALSE	FALSE	0.299791	0.0235399	ICH-met	0.0009	7	7355	6.07e-07	48538770	met-a-304	0.00338753	24.9932
rs201262	G	T	G	T	-0.0047	-0.00776929	0.4437	0.404408	FALSE	FALSE	0.74564	0.0239501	ICH-met	0.0009	6	7355	1.36e-07	9987615	met-a-304	0.0036942	27.2642
rs207938	G	A	G	A	0.0043	-0.0290657	0.6037	0.561721	FALSE	FALSE	0.217552	0.023572	ICH-met	0.0009	2	7355	1.32e-06	217041881	met-a-304	0.00309402	22.821
rs2091289	G	A	G	A	-0.0043	-0.0319488	0.4057	0.371869	FALSE	FALSE	0.187198	0.0242236	ICH-met	0.0009	11	7355	1.5e-06	112187392	met-a-304	0.00309402	22.821
rs2111118	C	T	C	T	-0.0051	-0.00121731	0.3793	0.471187	FALSE	FALSE	0.958757	0.0235392	ICH-met	0.0009	16	7355	1.21e-08	54049153	met-a-304	0.00434691	32.1024
rs2126498	G	T	G	T	0.0042	0.00924615	0.3824	0.377479	FALSE	FALSE	0.701161	0.024094	ICH-met	0.0009	6	7355	2.84e-06	110336225	met-a-304	0.00295221	21.7719
rs2178260	T	C	T	C	0.0042	-0.03356	0.4251	0.430201	FALSE	FALSE	0.155475	0.0236262	ICH-met	0.0009	11	7355	3.59e-06	62069365	met-a-304	0.00295221	21.7719
rs2216061	C	A	C	A	-0.0043	0.0183716	0.488	0.537508	FALSE	FALSE	0.435017	0.0235342	ICH-met	0.0009	16	7355	2.21e-06	52914547	met-a-304	0.00309402	22.821
rs2230532	T	C	T	C	0.005	0.0223081	0.349	0.388162	FALSE	FALSE	0.352762	0.0240067	ICH-met	0.001	14	5592	5.73e-07	97321689	met-a-304	0.00445077	24.9911
rs2349729	G	A	G	A	0.0041	0.00662452	0.4859	0.384965	FALSE	FALSE	0.783688	0.0241316	ICH-met	0.0009	2	7355	6.45e-06	202521624	met-a-304	0.00281369	20.7474
rs2383131	C	T	C	T	0.0043	0.00868276	0.5597	0.60861	FALSE	FALSE	0.718236	0.0240641	ICH-met	0.0009	9	7355	3.05e-06	19902822	met-a-304	0.00309402	22.821
rs2432	T	C	T	C	0.0046	-0.0259119	0.4713	0.561488	FALSE	FALSE	0.272086	0.0235933	ICH-met	0.0009	1	7355	4.28e-07	114631980	met-a-304	0.00353923	26.1164
rs2484178	C	T	C	T	-0.0043	-0.0330191	0.3937	0.349114	FALSE	FALSE	0.179453	0.0245963	ICH-met	0.0009	10	7355	1.75e-06	27691799	met-a-304	0.00309402	22.821
rs2505644	C	T	C	T	-0.005	-0.0358196	0.442	0.442035	FALSE	FALSE	0.1315	0.0237497	ICH-met	0.001	10	5592	5.73e-07	44175098	met-a-304	0.00445077	24.9911
rs2510595	G	A	G	A	0.0045	0.0247275	0.3887	0.453327	FALSE	FALSE	0.294841	0.0236049	ICH-met	0.0009	11	7355	4.99e-07	106863491	met-a-304	0.00338753	24.9932
rs2520117	G	A	G	A	-0.0045	0.0168464	0.5455	0.512181	FALSE	FALSE	0.471636	0.0234037	ICH-met	0.0009	16	7355	5.06e-07	26576299	met-a-304	0.00338753	24.9932
rs2580344	C	T	C	T	-0.0044	-0.000219072	0.3762	0.346639	FALSE	FALSE	0.992901	0.0246233	ICH-met	0.0009	2	7355	7.98e-07	122047352	met-a-304	0.00323913	23.8947
rs2604365	G	T	G	T	-0.0044	-0.00773978	0.3629	0.386449	FALSE	FALSE	0.748214	0.0241118	ICH-met	0.0009	8	7355	1.45e-06	15614315	met-a-304	0.00323913	23.8947
rs2658761	C	T	C	T	0.0048	0.0248637	0.5657	0.54335	FALSE	FALSE	0.290271	0.0235111	ICH-met	0.0009	18	7355	6.75e-08	54059039	met-a-304	0.00385246	28.4367
rs2662269	C	A	C	A	-0.0045	-0.0334822	0.583	0.73703	FALSE	FALSE	0.210247	0.026724	ICH-met	0.0009	5	7355	7.12e-07	98076517	met-a-304	0.00338753	24.9932
rs2688858	T	C	T	C	0.0043	-0.00334318	0.5742	0.554505	FALSE	FALSE	0.887001	0.023527	ICH-met	0.0009	10	7355	2.84e-06	14764993	met-a-304	0.00309402	22.821
rs2717586	G	A	G	A	-0.0043	0.0136613	0.6038	0.631207	FALSE	FALSE	0.57551	0.0243971	ICH-met	0.0009	8	7355	2.31e-06	143897882	met-a-304	0.00309402	22.821
rs2722407	G	A	G	A	-0.0041	-0.00587843	0.413	0.420809	FALSE	FALSE	0.804621	0.0237636	ICH-met	0.0009	7	7355	6.47e-06	24371586	met-a-304	0.00281369	20.7474
rs2769419	G	A	G	A	-0.004	-0.000640695	0.5223	0.583712	FALSE	FALSE	0.978541	0.0238195	ICH-met	0.0009	10	7355	6.16e-06	117395006	met-a-304	0.00267847	19.7477
rs2798184	T	C	T	C	-0.0049	-0.03793	0.4314	0.508201	FALSE	FALSE	0.106924	0.0235273	ICH-met	0.0009	1	7355	6.37e-08	109096332	met-a-304	0.004014	29.6339
rs2813760	G	A	G	A	-0.0044	0.0272844	0.4225	0.531355	FALSE	FALSE	0.248066	0.0236217	ICH-met	0.0009	1	7355	1.19e-06	90569361	met-a-304	0.00323913	23.8947
rs2834164	C	A	C	A	0.0045	-0.011687	0.4959	0.499341	FALSE	FALSE	0.617826	0.023424	ICH-met	0.0009	21	7355	4.76e-07	34621948	met-a-304	0.00338753	24.9932
rs284191	G	A	G	A	0.006	0.00406984	0.385	0.367288	FALSE	FALSE	0.867368	0.0243699	ICH-met	0.001	1	5592	1.97e-09	92236048	met-a-304	0.00639659	35.9871
rs2868072	G	A	G	A	-0.004	0.00801544	0.5171	0.471536	FALSE	FALSE	0.732497	0.0234503	ICH-met	0.0009	15	7355	9.04e-06	39605726	met-a-304	0.00267847	19.7477
rs295142	G	A	G	A	0.0048	-0.000231111	0.4091	0.364248	FALSE	FALSE	0.992413	0.0243055	ICH-met	0.0009	2	7355	1.54e-07	201211716	met-a-304	0.00385246	28.4367
rs2966079	T	C	T	C	-0.0042	-0.0481881	0.5425	0.578151	FALSE	FALSE	0.0428371	0.0237932	ICH-met	0.0009	16	7355	2.52e-06	81511806	met-a-304	0.00295221	21.7719
rs2970335	A	C	A	C	0.0044	-0.0107838	0.4039	0.310609	FALSE	FALSE	0.670094	0.025313	ICH-met	0.0009	11	7355	1.02e-06	14325401	met-a-304	0.00323913	23.8947
rs2977272	T	C	T	C	0.005	-0.0119876	0.341	0.243705	FALSE	FALSE	0.66227	0.0274452	ICH-met	0.001	1	5592	5.73e-07	17536952	met-a-304	0.00445077	24.9911
rs33980	G	C	G	C	0.0077	0.00249094	0.0929	0.112889	FALSE	TRUE	0.946312	0.0369909	ICH-met	0.0017	5	7355	9.11e-06	141941993	met-a-304	0.00278158	20.51
rs341973	T	C	T	C	0.005	-0.0389462	0.493	0.44466	FALSE	FALSE	0.100397	0.0237053	ICH-met	0.001	3	5592	5.73e-07	5268162	met-a-304	0.00445077	24.9911
rs3742929	T	C	T	C	-0.0044	0.0258859	0.512	0.549295	FALSE	FALSE	0.271546	0.0235431	ICH-met	0.0009	14	7355	1.01e-06	33165182	met-a-304	0.00323913	23.8947
rs3751181	G	A	G	A	-0.0041	0.000238078	0.3915	0.478996	FALSE	FALSE	0.991893	0.0234312	ICH-met	0.0009	12	7355	5.19e-06	125626535	met-a-304	0.00281369	20.7474
rs3772343	C	A	C	A	-0.028	-0.126988	0.013	0.0372936	FALSE	FALSE	0.0405182	0.061993	ICH-met	0.006	3	5592	3.06e-06	1273716	met-a-304	0.00387934	21.77
rs3773729	T	C	T	C	0.004	0.0226008	0.6291	0.729288	FALSE	FALSE	0.391927	0.0263989	ICH-met	0.0009	3	7355	8.57e-06	53204845	met-a-304	0.00267847	19.7477
rs3780494	C	T	C	T	0.023	-0.163244	0.0145	0.0167013	FALSE	FALSE	0.0751208	0.0917242	ICH-met	0.0051	9	7355	7.02e-06	33126224	met-a-304	0.00275761	20.3328
rs38271	G	A	G	A	0.0051	-0.0122019	0.4075	0.379245	FALSE	FALSE	0.612403	0.0240837	ICH-met	0.0009	7	7355	1.19e-08	14307031	met-a-304	0.00434691	32.1024
rs3927971	T	C	T	C	0.0042	0.00352795	0.5178	0.54221	FALSE	FALSE	0.881956	0.0237588	ICH-met	0.0009	2	7355	8.98e-06	8776102	met-a-304	0.00295221	21.7719
rs4063769	T	C	T	C	-0.0043	0.0129724	0.5301	0.469545	FALSE	FALSE	0.58106	0.0235077	ICH-met	0.0009	2	7355	1.3e-06	132731387	met-a-304	0.00309402	22.821
rs4144737	G	A	G	A	-0.004	-0.0441789	0.4182	0.342856	FALSE	FALSE	0.0728954	0.0246331	ICH-met	0.0009	8	7355	9.86e-06	130761182	met-a-304	0.00267847	19.7477
rs42162	T	C	T	C	0.004	-0.00622089	0.5492	0.557223	FALSE	FALSE	0.791708	0.0235557	ICH-met	0.0009	7	7355	8.22e-06	106475927	met-a-304	0.00267847	19.7477
rs428185	T	C	T	C	-0.0045	0.00317886	0.5851	0.536178	FALSE	FALSE	0.891943	0.0234003	ICH-met	0.0009	14	7355	6.25e-07	48321936	met-a-304	0.00338753	24.9932
rs4306882	T	G	T	G	-0.0057	-0.00412958	0.6153	0.561919	FALSE	FALSE	0.861182	0.0236152	ICH-met	0.0009	3	7355	2.52e-10	21062584	met-a-304	0.005424	40.1002
rs430727	C	T	C	T	-0.0041	0.024732	0.5372	0.592869	FALSE	FALSE	0.299364	0.0238312	ICH-met	0.0009	3	7355	5.13e-06	41128564	met-a-304	0.00281369	20.7474
rs4611118	G	A	G	A	0.0044	0.0377385	0.391	0.489099	FALSE	FALSE	0.107308	0.0234341	ICH-met	0.0009	10	7355	9.41e-07	122395120	met-a-304	0.00323913	23.8947
rs4615256	G	A	G	A	-0.0049	-0.00273787	0.4673	0.556758	FALSE	FALSE	0.907829	0.0236477	ICH-met	0.0009	5	7355	4.99e-08	62700867	met-a-304	0.004014	29.6339
rs4684599	C	T	C	T	0.0042	0.0172391	0.3681	0.428625	FALSE	FALSE	0.467724	0.0237393	ICH-met	0.0009	3	7355	2.89e-06	8626572	met-a-304	0.00295221	21.7719
rs4686980	C	T	C	T	-0.005	0.0163916	0.639	0.617681	FALSE	FALSE	0.500481	0.0243295	ICH-met	0.001	3	5592	5.73e-07	188302851	met-a-304	0.00445077	24.9911
rs4695289	A	G	A	G	-0.0045	-0.0501539	0.3489	0.317608	FALSE	FALSE	0.0481282	0.0253786	ICH-met	0.0009	4	7355	7.95e-07	43965710	met-a-304	0.00338753	24.9932
rs4702007	A	G	A	G	-0.0041	-0.0181049	0.3929	0.494941	FALSE	FALSE	0.440085	0.0234504	ICH-met	0.0009	5	7355	6.11e-06	14006306	met-a-304	0.00281369	20.7474
rs4751282	C	T	C	T	-0.0045	-0.0130126	0.4579	0.517894	FALSE	FALSE	0.581471	0.0236062	ICH-met	0.0009	10	7355	7.4e-07	129164681	met-a-304	0.00338753	24.9932
rs4755291	A	G	A	G	-0.0041	0.0255276	0.4644	0.46503	FALSE	FALSE	0.276994	0.0234823	ICH-met	0.0009	11	7355	5.25e-06	44821921	met-a-304	0.00281369	20.7474
rs4849291	C	G	C	G	0.0041	-0.00598319	0.6092	0.643092	FALSE	TRUE	0.806457	0.0244213	ICH-met	0.0009	2	7355	5.93e-06	114594099	met-a-304	0.00281369	20.7474
rs4870304	A	G	A	G	0.0041	0.0170685	0.5823	0.666972	FALSE	FALSE	0.496469	0.0250986	ICH-met	0.0009	6	7355	8.31e-06	154991843	met-a-304	0.00281369	20.7474
rs4880888	G	A	G	A	0.0046	0.010115	0.5215	0.518706	FALSE	FALSE	0.666147	0.0234447	ICH-met	0.0009	10	7355	3.24e-07	1661627	met-a-304	0.00353923	26.1164
rs4926571	C	T	C	T	0.0048	0.0299766	0.4769	0.39909	FALSE	FALSE	0.210853	0.0239578	ICH-met	0.0009	1	7355	9.03e-08	53096614	met-a-304	0.00385246	28.4367
rs4958379	A	G	A	G	-0.005	-0.0243211	0.433	0.374093	FALSE	FALSE	0.314044	0.0241575	ICH-met	0.0009	5	7355	2.18e-08	154010041	met-a-304	0.00417882	30.8558
rs4972588	A	G	A	G	-0.0046	0.0419129	0.5138	0.523865	FALSE	FALSE	0.0746999	0.0235161	ICH-met	0.0009	2	7355	3.74e-07	174444590	met-a-304	0.00353923	26.1164
rs4989308	G	A	G	A	0.0045	0.00743033	0.6254	0.701081	FALSE	FALSE	0.772031	0.0256467	ICH-met	0.0009	4	7355	8.43e-07	115289204	met-a-304	0.00338753	24.9932
rs502654	C	T	C	T	0.0046	-0.00232051	0.441	0.471461	FALSE	FALSE	0.921658	0.0235956	ICH-met	0.0009	1	7355	2.6e-07	31061501	met-a-304	0.00353923	26.1164
rs575257	A	G	A	G	-0.0042	0.027151	0.6005	0.543336	FALSE	FALSE	0.247783	0.0234921	ICH-met	0.0009	11	7355	3.51e-06	78869070	met-a-304	0.00295221	21.7719
rs5997110	C	T	C	T	0.005	-0.00809276	0.477	0.569704	FALSE	FALSE	0.73352	0.0237709	ICH-met	0.001	22	5592	5.73e-07	27036505	met-a-304	0.00445077	24.9911
rs6001129	T	C	T	C	-0.009	-0.058259	0.134	0.0874993	FALSE	FALSE	0.158584	0.0413229	ICH-met	0.002	22	5592	6.8e-06	22506340	met-a-304	0.00360818	20.2428
rs603446	T	C	T	C	0.0051	-0.00921321	0.4448	0.359695	FALSE	FALSE	0.706724	0.0244864	ICH-met	0.0009	11	7355	1.38e-08	116654435	met-a-304	0.00434691	32.1024
rs6077611	T	G	T	G	-0.0041	0.0246196	0.4794	0.533357	FALSE	FALSE	0.295032	0.0235111	ICH-met	0.0009	20	7355	5.32e-06	9893691	met-a-304	0.00281369	20.7474
rs6110544	T	C	T	C	0.004	0.0325277	0.4394	0.555898	FALSE	FALSE	0.167834	0.0235846	ICH-met	0.0009	20	7355	7.01e-06	15166775	met-a-304	0.00267847	19.7477
rs6130271	C	T	C	T	0.004	0.0175353	0.4648	0.466225	FALSE	FALSE	0.455189	0.0234808	ICH-met	0.0009	20	7355	7.4e-06	41612425	met-a-304	0.00267847	19.7477
rs6435723	T	C	T	C	-0.008	-0.0571816	0.8977	0.895549	FALSE	FALSE	0.135598	0.0383156	ICH-met	0.0018	2	7355	6.91e-06	213580723	met-a-304	0.00267847	19.7477
rs6454864	T	C	T	C	0.004	0.00950872	0.3705	0.477943	FALSE	FALSE	0.685692	0.0234953	ICH-met	0.0009	6	7355	8.87e-06	92234894	met-a-304	0.00267847	19.7477
rs6480970	A	G	A	G	-0.0049	0.0277162	0.6159	0.656618	FALSE	FALSE	0.261095	0.0246628	ICH-met	0.0009	10	7355	4.29e-08	54568664	met-a-304	0.004014	29.6339
rs6517254	T	C	T	C	-0.0042	0.0403609	0.3971	0.30156	FALSE	FALSE	0.114047	0.0255406	ICH-met	0.0009	21	7355	3.12e-06	36080290	met-a-304	0.00295221	21.7719
rs6534667	G	C	G	C	0.0043	0.0139162	0.5814	0.638958	FALSE	TRUE	0.568125	0.0243794	ICH-met	0.0009	4	7355	1.49e-06	129066488	met-a-304	0.00309402	22.821
rs6537156	C	T	C	T	-0.004	0.00565781	0.5515	0.53531	FALSE	FALSE	0.809445	0.0234625	ICH-met	0.0009	4	7355	8.09e-06	139067202	met-a-304	0.00267847	19.7477
rs6586235	C	A	C	A	-0.0043	-0.0190096	0.5402	0.454619	FALSE	FALSE	0.419626	0.0235538	ICH-met	0.0009	21	7355	1.62e-06	43174436	met-a-304	0.00309402	22.821
rs6685230	T	C	T	C	-0.0042	-0.0381579	0.3976	0.287245	FALSE	FALSE	0.151541	0.0266074	ICH-met	0.0009	1	7355	7.78e-06	168368154	met-a-304	0.00295221	21.7719
rs6730726	G	A	G	A	0.004	0.00731702	0.4688	0.430865	FALSE	FALSE	0.756155	0.0235627	ICH-met	0.0009	2	7355	7.17e-06	205154353	met-a-304	0.00267847	19.7477
rs6747650	A	G	A	G	-0.0041	-0.0109038	0.5825	0.622714	FALSE	FALSE	0.652176	0.0241909	ICH-met	0.0009	2	7355	4.36e-06	3451507	met-a-304	0.00281369	20.7474
rs6759991	G	T	G	T	-0.0076	-0.0194756	0.1377	0.185975	FALSE	FALSE	0.517097	0.030063	ICH-met	0.0016	2	7355	2.52e-06	75696816	met-a-304	0.00305826	22.5564
rs6819555	G	A	G	A	0.0043	-0.0418356	0.4138	0.442839	FALSE	FALSE	0.0768582	0.0236465	ICH-met	0.0009	4	7355	3.69e-06	27342170	met-a-304	0.00309402	22.821
rs682359	T	G	T	G	0.0044	0.0049692	0.5812	0.634266	FALSE	FALSE	0.838215	0.0243377	ICH-met	0.0009	15	7355	6.54e-07	42426833	met-a-304	0.00323913	23.8947
rs6826247	T	C	T	C	0.0048	0.0238283	0.5071	0.479332	FALSE	FALSE	0.310616	0.0235009	ICH-met	0.0009	4	7355	8.8e-08	161635568	met-a-304	0.00385246	28.4367
rs688627	C	T	C	T	-0.0042	0.0126984	0.4122	0.425119	FALSE	FALSE	0.592176	0.0237049	ICH-met	0.0009	1	7355	3.62e-06	44048283	met-a-304	0.00295221	21.7719
rs6910731	A	G	A	G	0.0041	0.0252541	0.4497	0.382271	FALSE	FALSE	0.296429	0.0241869	ICH-met	0.0009	6	7355	6.68e-06	23415462	met-a-304	0.00281369	20.7474
rs6935961	G	A	G	A	0.0056	-0.0257704	0.4422	0.341947	FALSE	FALSE	0.297117	0.0247166	ICH-met	0.0009	6	7355	3.75e-10	125636350	met-a-304	0.00523634	38.7055
rs699856	C	T	C	T	-0.004	0.00114802	0.6339	0.575872	FALSE	FALSE	0.961292	0.0236549	ICH-met	0.0009	1	7355	8.01e-06	75089136	met-a-304	0.00267847	19.7477
rs7006068	T	C	T	C	0.0045	0.0223972	0.6264	0.559659	FALSE	FALSE	0.341903	0.0235658	ICH-met	0.0009	8	7355	4.8e-07	142656636	met-a-304	0.00338753	24.9932
rs7009696	C	T	C	T	-0.0041	-0.0253541	0.3757	0.383316	FALSE	FALSE	0.290685	0.0239955	ICH-met	0.0009	8	7355	6.17e-06	72731717	met-a-304	0.00281369	20.7474
rs710580	A	C	A	C	-0.005	0.00453903	0.3566	0.355614	FALSE	FALSE	0.85292	0.0244832	ICH-met	0.0009	3	7355	3.57e-08	189809163	met-a-304	0.00417882	30.8558
rs7109477	G	A	G	A	0.0047	-0.0316024	0.5412	0.534789	FALSE	FALSE	0.178221	0.0234744	ICH-met	0.0009	11	7355	1.89e-07	21413780	met-a-304	0.0036942	27.2642
rs719564	G	A	G	A	-0.0044	-0.0232765	0.3899	0.351501	FALSE	FALSE	0.341217	0.0244563	ICH-met	0.0009	2	7355	1.28e-06	242101368	met-a-304	0.00323913	23.8947
rs7230740	C	A	C	A	-0.0044	-0.00272432	0.3345	0.372399	FALSE	FALSE	0.910397	0.0242082	ICH-met	0.0009	18	7355	1.56e-06	3636288	met-a-304	0.00323913	23.8947
rs7246393	G	A	G	A	-0.0043	0.000407957	0.4778	0.516599	FALSE	FALSE	0.986101	0.0234178	ICH-met	0.0009	19	7355	1.55e-06	23388805	met-a-304	0.00309402	22.821
rs7463805	T	C	T	C	-0.0053	-0.031572	0.5213	0.469194	FALSE	FALSE	0.178658	0.0234754	ICH-met	0.0009	8	7355	4.6e-09	110753672	met-a-304	0.0046929	34.6696
rs7505177	T	G	T	G	-0.0043	0.0330723	0.4132	0.410821	FALSE	FALSE	0.165085	0.0238243	ICH-met	0.0009	18	7355	5.86e-06	75220892	met-a-304	0.00309402	22.821
rs7584842	C	T	C	T	0.005	-0.0100177	0.4623	0.402033	FALSE	FALSE	0.675148	0.0239033	ICH-met	0.0009	2	7355	4.15e-08	11756260	met-a-304	0.00417882	30.8558
rs7594598	C	A	C	A	-0.004	0.00179815	0.5743	0.627948	FALSE	FALSE	0.940917	0.0242607	ICH-met	0.0009	2	7355	9.5e-06	31026603	met-a-304	0.00267847	19.7477
rs7638383	A	G	A	G	0.0047	0.0124424	0.3984	0.307891	FALSE	FALSE	0.624246	0.0254009	ICH-met	0.0009	3	7355	1.64e-07	4994341	met-a-304	0.0036942	27.2642
rs7810390	G	A	G	A	0.0045	-0.0192897	0.4072	0.385487	FALSE	FALSE	0.422938	0.0240719	ICH-met	0.0009	7	7355	5.61e-07	82662097	met-a-304	0.00338753	24.9932
rs7843149	T	C	T	C	-0.0041	0.019821	0.3896	0.355141	FALSE	FALSE	0.417994	0.0244732	ICH-met	0.0009	8	7355	6.55e-06	91474961	met-a-304	0.00281369	20.7474
rs8006663	G	A	G	A	0.0046	0.00494708	0.5444	0.488499	FALSE	FALSE	0.833181	0.0234877	ICH-met	0.0009	14	7355	3.02e-07	69171003	met-a-304	0.00353923	26.1164
rs8021242	T	C	T	C	0.0049	-0.0356888	0.5899	0.598496	FALSE	FALSE	0.134854	0.0238685	ICH-met	0.0009	14	7355	5.18e-08	22398968	met-a-304	0.004014	29.6339
rs8088963	G	A	G	A	-0.0044	-0.0662929	0.3613	0.411152	FALSE	FALSE	0.00561526	0.0239373	ICH-met	0.0009	18	7355	8.29e-07	59047314	met-a-304	0.00323913	23.8947
rs8094588	C	T	C	T	0.0042	0.0246933	0.3798	0.347006	FALSE	FALSE	0.31503	0.0245772	ICH-met	0.0009	18	7355	2.95e-06	50098209	met-a-304	0.00295221	21.7719
rs8110890	G	T	G	T	-0.0045	0.0242085	0.5259	0.517087	FALSE	FALSE	0.305069	0.0236037	ICH-met	0.0009	19	7355	7.5e-07	19848485	met-a-304	0.00338753	24.9932
rs860916	A	G	A	G	-0.0047	-0.0197452	0.4232	0.466233	FALSE	FALSE	0.402007	0.0235611	ICH-met	0.0009	18	7355	1.51e-07	60665539	met-a-304	0.0036942	27.2642
rs875184	C	T	C	T	0.0041	0.0355813	0.597	0.598856	FALSE	FALSE	0.138883	0.024042	ICH-met	0.0009	5	7355	5.69e-06	170124362	met-a-304	0.00281369	20.7474
rs875283	G	A	G	A	0.0043	-0.00144019	0.5104	0.573842	FALSE	FALSE	0.95163	0.023742	ICH-met	0.0009	19	7355	2.34e-06	51767485	met-a-304	0.00309402	22.821
rs881562	G	T	G	T	-0.0044	-0.00774154	0.5022	0.451701	FALSE	FALSE	0.744283	0.0237334	ICH-met	0.0009	16	7355	1.45e-06	7760884	met-a-304	0.00323913	23.8947
rs893922	G	A	G	A	-0.0042	0.0133575	0.634	0.577334	FALSE	FALSE	0.57354	0.023732	ICH-met	0.0009	9	7355	3.95e-06	112060144	met-a-304	0.00295221	21.7719
rs915281	T	C	T	C	-0.0041	-0.0270191	0.5076	0.539101	FALSE	FALSE	0.250849	0.0235298	ICH-met	0.0009	9	7355	4.42e-06	119967963	met-a-304	0.00281369	20.7474
rs928963	A	C	A	C	0.0042	-0.0469811	0.3985	0.404878	FALSE	FALSE	0.0494584	0.0239136	ICH-met	0.0009	16	7355	3.62e-06	13616231	met-a-304	0.00295221	21.7719
rs9315440	A	G	A	G	0.0048	0.0268327	0.5843	0.632485	FALSE	FALSE	0.269525	0.0243016	ICH-met	0.0009	13	7355	6.71e-08	37293989	met-a-304	0.00385246	28.4367
rs9330454	A	G	A	G	-0.0066	0.0114293	0.4006	0.356915	FALSE	FALSE	0.641991	0.0245835	ICH-met	0.0015	9	7355	6.04e-06	92515514	met-a-304	0.00262531	19.3547
rs937382	T	C	T	C	-0.0046	-0.00883992	0.4466	0.413233	FALSE	FALSE	0.711028	0.0238611	ICH-met	0.0009	4	7355	2.31e-07	189971532	met-a-304	0.00353923	26.1164
rs938040	C	T	C	T	-0.0074	0.0429126	0.893	0.898077	FALSE	FALSE	0.267355	0.0386888	ICH-met	0.0017	10	7355	9.12e-06	65738183	met-a-304	0.0025696	18.9429
rs9464137	A	C	A	C	0.0041	0.0150909	0.5592	0.543299	FALSE	FALSE	0.520721	0.0234974	ICH-met	0.0009	6	7355	4.44e-06	54669826	met-a-304	0.00281369	20.7474
rs9511152	A	G	A	G	-0.005	0.0312681	0.559	0.532086	FALSE	FALSE	0.18387	0.0235287	ICH-met	0.0009	13	7355	2.98e-08	19596767	met-a-304	0.00417882	30.8558
rs9517869	T	C	T	C	-0.0046	0.000979398	0.3661	0.338523	FALSE	FALSE	0.968581	0.0248651	ICH-met	0.0009	13	7355	3.46e-07	100398242	met-a-304	0.00353923	26.1164
rs9523030	G	T	G	T	-0.0043	-0.0188638	0.3731	0.334245	FALSE	FALSE	0.451204	0.0250379	ICH-met	0.0009	13	7355	5.65e-06	91262300	met-a-304	0.00309402	22.821
rs9541214	C	T	C	T	0.0042	-0.0339816	0.347	0.357897	FALSE	FALSE	0.164593	0.0244509	ICH-met	0.0009	13	7355	3.8e-06	35112824	met-a-304	0.00295221	21.7719
rs9543391	T	G	T	G	0.0041	0.00412836	0.3993	0.30927	FALSE	FALSE	0.870614	0.0253461	ICH-met	0.0009	13	7355	6.39e-06	74115140	met-a-304	0.00281369	20.7474
rs9610322	A	G	A	G	-0.0043	-0.0283083	0.5195	0.528636	FALSE	FALSE	0.227914	0.0234778	ICH-met	0.0009	22	7355	1.12e-06	35980173	met-a-304	0.00309402	22.821
rs9646527	A	T	A	T	0.004	0.0291327	0.3795	0.373966	FALSE	TRUE	0.228991	0.0242175	ICH-met	0.0009	18	7355	9e-06	24749737	met-a-304	0.00267847	19.7477
rs9649963	C	T	C	T	-0.0041	0.0252116	0.366	0.381732	FALSE	FALSE	0.296409	0.0241452	ICH-met	0.0009	8	7355	5.84e-06	131697816	met-a-304	0.00281369	20.7474
rs972459	C	T	C	T	-0.005	-0.0364449	0.4213	0.424183	FALSE	FALSE	0.123649	0.0236711	ICH-met	0.0009	3	7355	1.97e-08	191855497	met-a-304	0.00417882	30.8558
rs9948912	A	G	A	G	0.004	-0.0268735	0.3616	0.327698	FALSE	FALSE	0.284841	0.025127	ICH-met	0.0009	18	7355	9.58e-06	34853641	met-a-304	0.00267847	19.7477
rs9950125	G	A	G	A	0.004	-0.0107545	0.5479	0.559831	FALSE	FALSE	0.648533	0.0235946	ICH-met	0.0009	18	7355	7.72e-06	50548544	met-a-304	0.00267847	19.7477
rs9989564	A	G	A	G	-0.0042	-0.00296269	0.5142	0.472044	FALSE	FALSE	0.899088	0.0233626	ICH-met	0.0009	18	7355	3.1e-06	41305359	met-a-304	0.00295221	21.7719
rs1527683	C	T	C	T	-0.0061	0.0208529	0.2	0.190281	FALSE	FALSE	0.484646	0.0298389	ICH	0.0013	1	7355	2.17e-06	74822937	met-a-305	0.00298464	22.0118
rs16868246	G	C	G	C	-0.0097	0.0142921	0.7887	0.83915	FALSE	TRUE	0.655061	0.0319919	ICH	0.0013	4	7355	1.78e-14	9978305	met-a-305	0.00751275	55.6594
rs2176664	C	T	C	T	0.0059	0.0329778	0.7154	0.614971	FALSE	FALSE	0.170659	0.0240698	ICH	0.0012	17	7355	2.03e-06	12519871	met-a-305	0.00327592	24.167
rs4288369	G	C	G	C	0.0453	-0.185794	0.9866	0.987429	FALSE	TRUE	0.0806269	0.106347	ICH	0.0102	8	1762	9.31e-06	78666725	met-a-305	0.0110702	19.7017
rs4768741	C	G	C	G	-0.015	-0.00249801	0.9153	0.909602	FALSE	TRUE	0.951526	0.0410923	ICH	0.0032	12	1762	3.52e-06	47070105	met-a-305	0.0123167	21.9477
rs7014133	A	G	A	G	-0.0561	-0.181952	0.0119	0.00377424	FALSE	FALSE	0.338694	0.190178	ICH	0.0109	8	1762	2.74e-07	131832502	met-a-305	0.0148111	26.4594
rs715	C	T	C	T	-0.0059	0.00871964	0.2865	0.312419	FALSE	FALSE	0.731043	0.025367	ICH	0.0012	2	7355	1.65e-06	211543055	met-a-305	0.00327592	24.167
rs10004285	G	A	G	A	-0.005	0.00772268	0.626	0.53853	FALSE	FALSE	0.742662	0.0235211	ICH-met	0.001	4	5589	5.73e-07	59559715	met-a-306	0.00445315	24.9911
rs1003887	T	C	T	C	-0.005	0.0214212	0.651	0.726589	FALSE	FALSE	0.420787	0.0266083	ICH-met	0.001	19	5589	5.73e-07	17927400	met-a-306	0.00445315	24.9911
rs10190188	C	T	C	T	-0.005	-0.029788	0.338	0.375701	FALSE	FALSE	0.220547	0.0243153	ICH-met	0.001	2	5589	5.73e-07	49894154	met-a-306	0.00445315	24.9911
rs1025466	C	T	C	T	0.0041	0.0310954	0.5938	0.533667	FALSE	FALSE	0.189737	0.0237124	ICH-met	0.0009	5	7351	6.25e-06	159333536	met-a-306	0.00281522	20.7474
rs10258601	A	G	A	G	0.0044	-0.0234998	0.4382	0.464707	FALSE	FALSE	0.316755	0.0234728	ICH-met	0.0009	7	7351	6.73e-07	51371109	met-a-306	0.00324089	23.8947
rs1038555	T	C	T	C	-0.004	0.00664932	0.4023	0.459998	FALSE	FALSE	0.778578	0.0236484	ICH-met	0.0009	6	7351	7.99e-06	153671375	met-a-306	0.00267993	19.7477
rs1043991	C	T	C	T	-0.0048	-0.00189333	0.3625	0.308215	FALSE	FALSE	0.940545	0.025385	ICH-met	0.0009	9	7351	8.33e-08	111892999	met-a-306	0.00385455	28.4367
rs10487377	A	G	A	G	0.0046	0.00368438	0.5764	0.553705	FALSE	FALSE	0.875627	0.02354	ICH-met	0.0009	7	7351	4.09e-07	117460254	met-a-306	0.00354114	26.1163
rs10500907	A	G	A	G	0.0042	-0.0242283	0.3597	0.35719	FALSE	FALSE	0.32181	0.0244546	ICH-met	0.0009	11	7351	3.55e-06	21415127	met-a-306	0.00295381	21.7719
rs10736117	G	A	G	A	0.004	0.0159398	0.3735	0.317971	FALSE	FALSE	0.525877	0.0251292	ICH-met	0.0009	10	7351	8.5e-06	83051527	met-a-306	0.00267993	19.7477
rs10763843	G	A	G	A	0.0042	-0.0103326	0.5717	0.64492	FALSE	FALSE	0.672966	0.02448	ICH-met	0.0009	10	7351	3.45e-06	31158591	met-a-306	0.00295381	21.7719
rs10763940	G	A	G	A	-0.0048	-0.00775499	0.6346	0.620883	FALSE	FALSE	0.747436	0.0240822	ICH-met	0.0009	10	7351	1.17e-07	33751360	met-a-306	0.00385455	28.4367
rs10798580	A	G	A	G	-0.0042	0.00749823	0.4216	0.373017	FALSE	FALSE	0.757368	0.0242709	ICH-met	0.0009	1	7351	3.64e-06	177864554	met-a-306	0.00295381	21.7719
rs10810580	C	T	C	T	-0.0046	0.0284368	0.4417	0.451891	FALSE	FALSE	0.228188	0.0235982	ICH-met	0.0009	9	7351	3.28e-07	16629923	met-a-306	0.00354114	26.1163
rs10828678	A	G	A	G	0.004	0.0342346	0.5105	0.547246	FALSE	FALSE	0.145997	0.0235481	ICH-met	0.0009	10	7351	7.2e-06	24880712	met-a-306	0.00267993	19.7477
rs10887020	T	C	T	C	0.004	-0.0264353	0.5133	0.448137	FALSE	FALSE	0.260573	0.0234973	ICH-met	0.0009	10	7351	7.29e-06	123663288	met-a-306	0.00267993	19.7477
rs10923016	G	A	G	A	-0.0053	0.0223265	0.3809	0.518485	FALSE	FALSE	0.340853	0.0234403	ICH-met	0.0009	1	7351	2.88e-09	88516267	met-a-306	0.00469544	34.6696
rs10937762	G	A	G	A	-0.0044	0.0142933	0.4326	0.44588	FALSE	FALSE	0.546538	0.0237054	ICH-met	0.0009	4	7351	1.53e-06	6918679	met-a-306	0.00324089	23.8947
rs10954411	T	A	T	A	-0.0043	0.00671269	0.6228	0.690405	FALSE	TRUE	0.791416	0.0253816	ICH-met	0.0009	7	7351	1.81e-06	132841506	met-a-306	0.0030957	22.8209
rs10973683	C	A	C	A	0.0041	0.0203868	0.5998	0.587314	FALSE	FALSE	0.390754	0.0237539	ICH-met	0.0009	9	7351	6.54e-06	38151268	met-a-306	0.00281522	20.7474
rs11007082	T	G	T	G	0.0043	-0.00583813	0.3779	0.323801	FALSE	FALSE	0.815672	0.025044	ICH-met	0.0009	10	7351	1.84e-06	19090565	met-a-306	0.0030957	22.8209
rs1104999	T	C	T	C	0.0041	0.023109	0.4822	0.45621	FALSE	FALSE	0.326327	0.0235436	ICH-met	0.0009	9	7351	3.51e-06	119981095	met-a-306	0.00281522	20.7474
rs11117808	A	C	A	C	0.004	0.00518171	0.4457	0.594747	FALSE	FALSE	0.828029	0.0238536	ICH-met	0.0009	1	7351	8.4e-06	217396792	met-a-306	0.00267993	19.7477
rs11124743	G	A	G	A	-0.0043	-0.0285472	0.3646	0.379359	FALSE	FALSE	0.238136	0.0241995	ICH-met	0.0009	2	7351	1.91e-06	40725639	met-a-306	0.0030957	22.8209
rs11144511	T	C	T	C	-0.0042	-0.0111777	0.4497	0.508695	FALSE	FALSE	0.639782	0.0238839	ICH-met	0.0009	9	7351	8.42e-06	78218231	met-a-306	0.00295381	21.7719
rs11183620	G	A	G	A	-0.0041	0.00643877	0.5324	0.641883	FALSE	FALSE	0.794421	0.02471	ICH-met	0.0009	12	7351	4.68e-06	47212370	met-a-306	0.00281522	20.7474
rs11203041	G	A	G	A	0.0043	0.00459603	0.5542	0.559807	FALSE	FALSE	0.845582	0.0235987	ICH-met	0.0009	10	7351	1.95e-06	90988886	met-a-306	0.0030957	22.8209
rs11578928	A	C	A	C	0.0041	0.0150606	0.4246	0.509812	FALSE	FALSE	0.522464	0.0235487	ICH-met	0.0009	1	7351	4.75e-06	84926750	met-a-306	0.00281522	20.7474
rs11657125	C	T	C	T	-0.0041	-0.0111113	0.4396	0.454121	FALSE	FALSE	0.636542	0.023514	ICH-met	0.0009	17	7351	5.71e-06	66767551	met-a-306	0.00281522	20.7474
rs11868948	A	G	A	G	-0.0042	0.00802968	0.6435	0.591061	FALSE	FALSE	0.736071	0.0238227	ICH-met	0.0009	17	7351	4.63e-06	10214042	met-a-306	0.00295381	21.7719
rs11952637	A	G	A	G	0.0043	-0.0482715	0.4212	0.436065	FALSE	FALSE	0.0402856	0.0235378	ICH-met	0.0009	5	7351	4.31e-06	108490168	met-a-306	0.0030957	22.8209
rs11988092	C	T	C	T	0.0046	0.0135559	0.3815	0.469241	FALSE	FALSE	0.565149	0.0235668	ICH-met	0.0009	8	7351	3.29e-07	85654878	met-a-306	0.00354114	26.1163
rs11999261	A	T	A	T	-0.0087	-0.0162653	0.0943	0.0732961	FALSE	TRUE	0.717218	0.0449096	ICH-met	0.0017	9	7351	6.56e-07	107764475	met-a-306	0.00355017	26.1832
rs12047618	T	G	T	G	0.0046	-0.00483492	0.3271	0.317261	FALSE	FALSE	0.847915	0.0252108	ICH-met	0.0009	1	7351	4.25e-07	203084008	met-a-306	0.00354114	26.1163
rs12196614	T	A	T	A	-0.0107	0.0469763	0.0614	0.119955	FALSE	TRUE	0.192636	0.0360574	ICH-met	0.0024	6	7351	6.42e-06	50050935	met-a-306	0.00269666	19.8713
rs12344504	T	C	T	C	-0.004	0.00201247	0.5957	0.616812	FALSE	FALSE	0.933233	0.0240215	ICH-met	0.0009	9	7351	6.7e-06	19848467	met-a-306	0.00267993	19.7477
rs12498703	G	A	G	A	0.0042	0.0294217	0.4002	0.434905	FALSE	FALSE	0.214302	0.0236923	ICH-met	0.0009	4	7351	2.86e-06	155854976	met-a-306	0.00295381	21.7719
rs12517096	G	A	G	A	-0.0041	0.0100822	0.578	0.548014	FALSE	FALSE	0.668416	0.0235387	ICH-met	0.0009	5	7351	8.41e-06	119624944	met-a-306	0.00281522	20.7474
rs12612007	A	G	A	G	0.0044	-0.0190973	0.3461	0.296207	FALSE	FALSE	0.457674	0.0257139	ICH-met	0.0009	2	7351	1.2e-06	107870934	met-a-306	0.00324089	23.8947
rs1278312	C	T	C	T	0.0042	-0.0164649	0.5992	0.593535	FALSE	FALSE	0.489857	0.0238436	ICH-met	0.0009	10	7351	2.87e-06	127814203	met-a-306	0.00295381	21.7719
rs1292666	C	T	C	T	-0.0045	0.0170194	0.5333	0.500775	FALSE	FALSE	0.469778	0.0235452	ICH-met	0.0009	1	7351	6.44e-07	10908412	met-a-306	0.00338937	24.9932
rs13130810	T	C	T	C	0.004	-0.00700711	0.4401	0.377148	FALSE	FALSE	0.772177	0.0242018	ICH-met	0.0009	4	7351	7.79e-06	177147696	met-a-306	0.00267993	19.7477
rs13147572	G	A	G	A	0.0047	0.0429578	0.4191	0.48782	FALSE	FALSE	0.0679892	0.0235374	ICH-met	0.0009	4	7351	1.99e-07	18293144	met-a-306	0.00369621	27.2642
rs13165077	A	G	A	G	0.0041	-0.0192989	0.3821	0.387576	FALSE	FALSE	0.421724	0.0240205	ICH-met	0.0009	5	7351	8.98e-06	120806354	met-a-306	0.00281522	20.7474
rs1334318	G	A	G	A	-0.0044	-0.0131902	0.6428	0.572198	FALSE	FALSE	0.578121	0.0237179	ICH-met	0.0009	6	7351	1.01e-06	97079610	met-a-306	0.00324089	23.8947
rs1360820	A	G	A	G	-0.0042	-0.0339443	0.4963	0.513522	FALSE	FALSE	0.148191	0.0234754	ICH-met	0.0009	13	7351	2.15e-06	93554207	met-a-306	0.00295381	21.7719
rs1368532	T	C	T	C	-0.004	-0.0113251	0.3842	0.424838	FALSE	FALSE	0.632989	0.0237163	ICH-met	0.0009	10	7351	8.86e-06	127280375	met-a-306	0.00267993	19.7477
rs1428203	G	T	G	T	-0.0045	-0.00784798	0.5883	0.545252	FALSE	FALSE	0.739413	0.0235936	ICH-met	0.0009	5	7351	5.51e-07	24164613	met-a-306	0.00338937	24.9932
rs1440581	C	T	C	T	0.0081	0.0292555	0.5408	0.490092	FALSE	FALSE	0.216291	0.0236609	ICH-met	0.0009	4	7351	1.44e-19	89226422	met-a-306	0.0108988	80.978
rs1463301	T	C	T	C	-0.0049	0.00441616	0.5742	0.532366	FALSE	FALSE	0.851036	0.0235157	ICH-met	0.0009	12	7351	7.49e-08	61929312	met-a-306	0.00401618	29.6339
rs1519309	T	C	T	C	-0.0043	-0.0130855	0.6543	0.760151	FALSE	FALSE	0.634539	0.0275283	ICH-met	0.0009	4	7351	1.87e-06	187015089	met-a-306	0.0030957	22.8209
rs1541245	T	C	T	C	-0.0048	0.0447625	0.5318	0.548388	FALSE	FALSE	0.058205	0.023632	ICH-met	0.0009	1	7351	7.99e-08	164950128	met-a-306	0.00385455	28.4367
rs1558789	A	C	A	C	0.0045	-0.015401	0.51	0.479401	FALSE	FALSE	0.510335	0.0233945	ICH-met	0.0009	12	7351	3.52e-07	15168791	met-a-306	0.00338937	24.9932
rs1564480	G	A	G	A	-0.0045	0.0238665	0.5235	0.460701	FALSE	FALSE	0.310386	0.0235274	ICH-met	0.0009	8	7351	6.68e-07	21402658	met-a-306	0.00338937	24.9932
rs1654495	C	A	C	A	-0.0048	0.0900152	0.4291	0.424363	FALSE	FALSE	0.000130065	0.0235252	ICH-met	0.0009	19	7351	1.04e-07	55501579	met-a-306	0.00385455	28.4367
rs167648	C	A	C	A	0.0041	0.0125835	0.5561	0.528071	FALSE	FALSE	0.592819	0.0235313	ICH-met	0.0009	2	7351	4.52e-06	211878255	met-a-306	0.00281522	20.7474
rs1677193	C	A	C	A	0.0044	0.0177705	0.3878	0.412999	FALSE	FALSE	0.455942	0.0238356	ICH-met	0.0009	12	7351	1.25e-06	31756155	met-a-306	0.00324089	23.8947
rs1705832	C	T	C	T	-0.0043	0.0329614	0.605	0.548157	FALSE	FALSE	0.16135	0.0235346	ICH-met	0.0009	3	7351	1.9e-06	3201432	met-a-306	0.0030957	22.8209
rs17107974	T	C	T	C	-0.0082	-0.018162	0.1068	0.0690212	FALSE	FALSE	0.694988	0.0463203	ICH-met	0.0017	14	7351	1.5e-06	22055136	met-a-306	0.00315509	23.2601
rs17173197	T	C	T	C	-0.0044	-0.0275776	0.3872	0.399248	FALSE	FALSE	0.249903	0.0239683	ICH-met	0.0009	7	7351	2.46e-06	151268920	met-a-306	0.00324089	23.8947
rs1733198	G	A	G	A	-0.0049	-0.0371108	0.3692	0.340045	FALSE	FALSE	0.133037	0.0247038	ICH-met	0.0009	3	7351	7.62e-08	103602058	met-a-306	0.00401618	29.6339
rs174476	T	C	T	C	-0.0042	0.00237927	0.4174	0.341933	FALSE	FALSE	0.923813	0.0248793	ICH-met	0.0009	11	7351	5.7e-06	61674118	met-a-306	0.00295381	21.7719
rs1795964	G	A	G	A	0.0044	0.0178628	0.5909	0.559752	FALSE	FALSE	0.454355	0.0238752	ICH-met	0.0009	12	7351	1.98e-06	122267117	met-a-306	0.00324089	23.8947
rs1818106	A	C	A	C	0.005	0.00850349	0.501	0.553411	FALSE	FALSE	0.717373	0.0234921	ICH-met	0.001	11	5589	5.73e-07	103913376	met-a-306	0.00445315	24.9911
rs1822834	C	G	C	G	0.0108	0.0141927	0.0629	0.0398556	FALSE	TRUE	0.812884	0.0599589	ICH-met	0.0024	15	7351	6.59e-06	58635927	met-a-306	0.00274716	20.2445
rs1862710	A	G	A	G	0.0047	0.00564943	0.5489	0.645791	FALSE	FALSE	0.817854	0.0245301	ICH-met	0.0009	1	7351	1.17e-07	15844057	met-a-306	0.00369621	27.2642
rs1871053	G	A	G	A	0.005	0.0142536	0.5487	0.596348	FALSE	FALSE	0.550256	0.0238604	ICH-met	0.0009	11	7351	2.4e-08	88476191	met-a-306	0.00418108	30.8558
rs1872800	A	T	A	T	-0.004	0.0132625	0.6438	0.626935	FALSE	TRUE	0.584579	0.0242588	ICH-met	0.0009	8	7351	8.25e-06	32108495	met-a-306	0.00267993	19.7477
rs1884639	C	T	C	T	-0.0047	0.00483909	0.6135	0.649724	FALSE	FALSE	0.84453	0.0246763	ICH-met	0.0009	20	7351	2.32e-07	719854	met-a-306	0.00369621	27.2642
rs1931001	G	T	G	T	0.0043	-0.00244475	0.6497	0.641508	FALSE	FALSE	0.92071	0.0245607	ICH-met	0.0009	6	7351	1.62e-06	132287936	met-a-306	0.0030957	22.8209
rs1952935	C	A	C	A	0.0048	-0.0114336	0.4194	0.468029	FALSE	FALSE	0.626982	0.0235269	ICH-met	0.0009	14	7351	1.07e-07	40859517	met-a-306	0.00385455	28.4367
rs1971105	T	G	T	G	-0.0041	0.029167	0.4305	0.458713	FALSE	FALSE	0.216019	0.0235754	ICH-met	0.0009	2	7351	6.27e-06	55055307	met-a-306	0.00281522	20.7474
rs1999120	A	G	A	G	-0.0041	-0.00269101	0.5692	0.549313	FALSE	FALSE	0.908669	0.0234577	ICH-met	0.0009	6	7351	4.04e-06	158900185	met-a-306	0.00281522	20.7474
rs2057435	G	A	G	A	-0.0041	0.0389564	0.465	0.478598	FALSE	FALSE	0.100208	0.0236983	ICH-met	0.0009	10	7351	7.94e-06	77674635	met-a-306	0.00281522	20.7474
rs2146498	A	G	A	G	0.004	-0.0484371	0.5787	0.489637	FALSE	FALSE	0.0381707	0.0233655	ICH-met	0.0009	14	7351	8.04e-06	93072269	met-a-306	0.00267993	19.7477
rs2273875	C	G	C	G	0.0043	-0.0429442	0.37	0.392974	FALSE	TRUE	0.0729995	0.0239533	ICH-met	0.0009	1	7351	1.82e-06	234573357	met-a-306	0.0030957	22.8209
rs2285137	C	T	C	T	0.0108	-0.0192937	0.0564	0.0926017	FALSE	FALSE	0.633597	0.0404761	ICH-met	0.0024	22	7351	5.35e-06	42980678	met-a-306	0.00274716	20.2445
rs2302423	A	G	A	G	0.0042	0.0150366	0.55	0.430858	FALSE	FALSE	0.526809	0.0237588	ICH-met	0.0009	11	7351	2.82e-06	22868937	met-a-306	0.00295381	21.7719
rs2357713	G	T	G	T	0.0042	-0.00978185	0.553	0.497728	FALSE	FALSE	0.676332	0.023431	ICH-met	0.0009	7	7351	3e-06	13657472	met-a-306	0.00295381	21.7719
rs2373642	A	G	A	G	-0.0536	-0.0472413	0.0138	0.0320675	FALSE	FALSE	0.478231	0.0666168	ICH-met	0.0117	7	1762	4.72e-06	149680189	met-a-306	0.0117709	20.9635
rs242082	T	C	T	C	0.0048	0.0142222	0.3867	0.423629	FALSE	FALSE	0.548247	0.0236884	ICH-met	0.0009	22	7351	1.38e-07	33224439	met-a-306	0.00385455	28.4367
rs2454043	A	C	A	C	-0.0047	-0.0133415	0.588	0.668669	FALSE	FALSE	0.592236	0.0249094	ICH-met	0.0009	8	7351	1.85e-07	104070255	met-a-306	0.00369621	27.2642
rs2465250	C	A	C	A	-0.0048	0.0207449	0.4497	0.543208	FALSE	FALSE	0.379065	0.0235839	ICH-met	0.0009	4	7351	7.76e-08	169357067	met-a-306	0.00385455	28.4367
rs2471650	T	C	T	C	-0.0048	-0.024732	0.5252	0.563021	FALSE	FALSE	0.294897	0.0236118	ICH-met	0.0009	12	7351	1.16e-07	75578076	met-a-306	0.00385455	28.4367
rs2478832	T	C	T	C	-0.0041	-0.0332166	0.3996	0.463005	FALSE	FALSE	0.158228	0.0235403	ICH-met	0.0009	10	7351	8.05e-06	30346833	met-a-306	0.00281522	20.7474
rs248065	G	A	G	A	0.0048	0.0402985	0.4919	0.406833	FALSE	FALSE	0.0909871	0.0238422	ICH-met	0.0009	5	7351	1.13e-07	126500873	met-a-306	0.00385455	28.4367
rs2513896	A	G	A	G	0.0042	-0.0268461	0.3526	0.350133	FALSE	FALSE	0.275647	0.0246261	ICH-met	0.001	8	7351	9.65e-06	103769678	met-a-306	0.00239393	17.6352
rs2624695	C	T	C	T	0.004	0.011053	0.4898	0.564789	FALSE	FALSE	0.640456	0.023665	ICH-met	0.0009	10	7351	8.94e-06	44549767	met-a-306	0.00267993	19.7477
rs2667698	C	A	C	A	-0.0041	0.0469732	0.6319	0.516133	FALSE	FALSE	0.0453879	0.0234743	ICH-met	0.0009	3	7351	7.07e-06	189857444	met-a-306	0.00281522	20.7474
rs2713737	A	G	A	G	-0.006	-0.0190803	0.44	0.543294	FALSE	FALSE	0.416476	0.023482	ICH-met	0.001	3	5589	1.97e-09	100767398	met-a-306	0.0064	35.9871
rs2722276	A	G	A	G	0.0048	0.0511634	0.523	0.589873	FALSE	FALSE	0.0319897	0.0238576	ICH-met	0.0009	7	7351	8.7e-08	37989178	met-a-306	0.00385455	28.4367
rs2819322	C	T	C	T	0.0043	0.0249598	0.5411	0.576466	FALSE	FALSE	0.292625	0.0237175	ICH-met	0.0009	1	7351	1.79e-06	162281028	met-a-306	0.0030957	22.8209
rs2834578	T	C	T	C	0.0045	-0.0213318	0.3986	0.432729	FALSE	FALSE	0.368056	0.0236988	ICH-met	0.0009	21	7351	7.24e-07	36059609	met-a-306	0.00338937	24.9932
rs2834803	G	A	G	A	-0.004	0.0343527	0.4293	0.482401	FALSE	FALSE	0.142845	0.0234445	ICH-met	0.0009	21	7351	8.13e-06	36518018	met-a-306	0.00267993	19.7477
rs2898645	C	T	C	T	0.005	-0.0470978	0.455	0.500945	FALSE	FALSE	0.0443547	0.0234233	ICH-met	0.001	17	5589	5.73e-07	75332699	met-a-306	0.00445315	24.9911
rs2933284	C	T	C	T	-0.0042	0.0132741	0.6102	0.603585	FALSE	FALSE	0.581433	0.0240781	ICH-met	0.0009	3	7351	2.86e-06	11021945	met-a-306	0.00295381	21.7719
rs3102519	A	G	A	G	0.0048	0.0319928	0.375	0.426219	FALSE	FALSE	0.177329	0.0237155	ICH-met	0.0009	8	7351	7.83e-08	96791410	met-a-306	0.00385455	28.4367
rs3775574	A	G	A	G	-0.0044	0.0332684	0.6047	0.596442	FALSE	FALSE	0.164203	0.0239157	ICH-met	0.0009	4	7351	3.13e-06	185370066	met-a-306	0.00324089	23.8947
rs37959	T	C	T	C	0.0044	0.00163043	0.3912	0.313979	FALSE	FALSE	0.948645	0.0253138	ICH-met	0.0009	7	7351	1.71e-06	8002389	met-a-306	0.00324089	23.8947
rs3802681	C	T	C	T	-0.0045	-0.0493818	0.3856	0.385897	FALSE	FALSE	0.0396881	0.0240069	ICH-met	0.0009	10	7351	5.44e-07	104114328	met-a-306	0.00338937	24.9932
rs390836	T	A	T	A	-0.0045	-0.00988962	0.585	0.649386	FALSE	TRUE	0.690683	0.0248528	ICH-met	0.0009	20	7351	8.06e-07	15057002	met-a-306	0.00338937	24.9932
rs3924223	A	G	A	G	-0.0041	-0.0574941	0.549	0.5853	FALSE	FALSE	0.0156711	0.0237924	ICH-met	0.0009	1	7351	6.18e-06	222079194	met-a-306	0.00281522	20.7474
rs4016189	C	G	C	G	0.0045	-0.00667319	0.4191	0.410115	FALSE	TRUE	0.782748	0.024201	ICH-met	0.0009	2	7351	4.74e-07	35967123	met-a-306	0.00338937	24.9932
rs4074961	T	C	T	C	-0.0044	-0.0234775	0.4317	0.510175	FALSE	FALSE	0.317447	0.0234841	ICH-met	0.001	1	7351	4.23e-06	38092723	met-a-306	0.00262674	19.3547
rs4077470	C	T	C	T	0.0045	-0.047176	0.4597	0.414133	FALSE	FALSE	0.0470999	0.0237614	ICH-met	0.0009	12	7351	4.65e-07	5596812	met-a-306	0.00338937	24.9932
rs4148593	G	A	G	A	-0.005	-0.0178362	0.376	0.300861	FALSE	FALSE	0.486152	0.0256104	ICH-met	0.001	3	5589	5.73e-07	183649870	met-a-306	0.00445315	24.9911
rs417144	T	C	T	C	0.0046	-0.00676638	0.3507	0.393487	FALSE	FALSE	0.777847	0.0239836	ICH-met	0.0009	2	7351	2.57e-07	79251847	met-a-306	0.00354114	26.1163
rs4276770	A	G	A	G	-0.0041	-0.031453	0.3999	0.369362	FALSE	FALSE	0.194585	0.0242481	ICH-met	0.0009	9	7351	5.11e-06	25256654	met-a-306	0.00281522	20.7474
rs4499783	C	T	C	T	0.004	-0.0293897	0.4042	0.422344	FALSE	FALSE	0.215951	0.0237518	ICH-met	0.0009	5	7351	7.58e-06	65967123	met-a-306	0.00267993	19.7477
rs4531478	G	A	G	A	-0.0041	0.00570469	0.5287	0.735318	FALSE	FALSE	0.830853	0.0267065	ICH-met	0.0009	11	7351	4.45e-06	68482489	met-a-306	0.00281522	20.7474
rs4681618	G	A	G	A	0.0042	0.0517569	0.4207	0.418137	FALSE	FALSE	0.0290436	0.0237102	ICH-met	0.0009	3	7351	3.15e-06	150146026	met-a-306	0.00295381	21.7719
rs4726308	T	G	T	G	-0.0042	-0.0203196	0.3944	0.290178	FALSE	FALSE	0.432752	0.0259016	ICH-met	0.0009	7	7351	3.35e-06	153290520	met-a-306	0.00295381	21.7719
rs4741887	A	G	A	G	-0.0047	0.0234964	0.4584	0.53131	FALSE	FALSE	0.317415	0.0235015	ICH-met	0.0009	9	7351	1.68e-07	4079470	met-a-306	0.00369621	27.2642
rs4758270	G	A	G	A	0.0048	0.0188333	0.3517	0.335475	FALSE	FALSE	0.449337	0.0248946	ICH-met	0.0009	11	7351	2.01e-07	8042616	met-a-306	0.00385455	28.4367
rs4767788	A	G	A	G	0.0047	-0.0054804	0.4189	0.40029	FALSE	FALSE	0.820456	0.0241471	ICH-met	0.0009	12	7351	5.74e-07	119574210	met-a-306	0.00369621	27.2642
rs477992	G	A	G	A	0.0047	-0.0506227	0.6772	0.666465	FALSE	FALSE	0.041079	0.0247818	ICH-met	0.0009	1	7351	2e-07	120257576	met-a-306	0.00369621	27.2642
rs4795552	A	G	A	G	-0.0047	-0.0151125	0.3894	0.348485	FALSE	FALSE	0.538711	0.0245826	ICH-met	0.0009	17	7351	1.55e-07	25613381	met-a-306	0.00369621	27.2642
rs481781	C	T	C	T	-0.0044	0.0227267	0.4591	0.503462	FALSE	FALSE	0.332358	0.0234447	ICH-met	0.0009	3	7351	9.14e-07	169940045	met-a-306	0.00324089	23.8947
rs4851946	G	A	G	A	-0.0042	-0.0212625	0.4294	0.396183	FALSE	FALSE	0.373474	0.0238909	ICH-met	0.0009	2	7351	2.19e-06	106839924	met-a-306	0.00295381	21.7719
rs4875397	A	G	A	G	-0.0042	-0.0237972	0.5599	0.610734	FALSE	FALSE	0.321718	0.0240149	ICH-met	0.0009	8	7351	3.04e-06	4700011	met-a-306	0.00295381	21.7719
rs4889294	C	T	C	T	0.0041	0.00924383	0.4551	0.419682	FALSE	FALSE	0.696901	0.0237321	ICH-met	0.0009	16	7351	3.65e-06	81303759	met-a-306	0.00281522	20.7474
rs4920094	A	G	A	G	0.004	-0.0450218	0.3912	0.343176	FALSE	FALSE	0.0693857	0.024793	ICH-met	0.0009	21	7351	7.18e-06	43786333	met-a-306	0.00267993	19.7477
rs4921412	G	C	G	C	0.0042	-0.00936842	0.6136	0.658768	FALSE	TRUE	0.705008	0.024747	ICH-met	0.0009	5	7351	2.78e-06	161158782	met-a-306	0.00295381	21.7719
rs4935115	A	G	A	G	0.0045	-0.0179707	0.529	0.541821	FALSE	FALSE	0.444824	0.0235196	ICH-met	0.0009	10	7351	5.75e-07	56396781	met-a-306	0.00338937	24.9932
rs4968791	A	G	A	G	-0.0043	-0.00287715	0.5344	0.53281	FALSE	FALSE	0.902743	0.0235451	ICH-met	0.0009	17	7351	1.48e-06	67402795	met-a-306	0.0030957	22.8209
rs6003916	C	T	C	T	-0.0087	0.0313689	0.1034	0.200322	FALSE	FALSE	0.287187	0.0294734	ICH-met	0.0018	22	7351	1.06e-06	24186823	met-a-306	0.00316788	23.3548
rs606798	G	T	G	T	-0.004	-0.00777401	0.6278	0.688179	FALSE	FALSE	0.758876	0.0253262	ICH-met	0.0009	18	7351	9.9e-06	34905440	met-a-306	0.00267993	19.7477
rs6103894	G	T	G	T	0.0043	0.0196393	0.4061	0.373298	FALSE	FALSE	0.416541	0.0241733	ICH-met	0.0009	20	7351	2.71e-06	43480679	met-a-306	0.0030957	22.8209
rs618001	T	C	T	C	0.0041	0.0263325	0.5857	0.514132	FALSE	FALSE	0.261306	0.0234419	ICH-met	0.0009	11	7351	4.18e-06	85756362	met-a-306	0.00281522	20.7474
rs623111	A	C	A	C	0.0041	7.3e-05	0.3678	0.332848	FALSE	FALSE	0.997656	0.0248636	ICH-met	0.0009	1	7351	6.38e-06	191393679	met-a-306	0.00281522	20.7474
rs631750	C	T	C	T	-0.0041	0.0116997	0.6456	0.674033	FALSE	FALSE	0.639501	0.0249781	ICH-met	0.0009	12	7351	7.51e-06	4075855	met-a-306	0.00281522	20.7474
rs637828	C	A	C	A	-0.0041	-0.00891281	0.4576	0.40809	FALSE	FALSE	0.708996	0.0238818	ICH-met	0.0009	18	7351	5.81e-06	60153289	met-a-306	0.00281522	20.7474
rs6470194	G	A	G	A	-0.005	0.0125032	0.594	0.574637	FALSE	FALSE	0.607528	0.024344	ICH-met	0.001	8	5589	5.73e-07	124863492	met-a-306	0.00445315	24.9911
rs6475359	A	G	A	G	-0.0046	0.00231912	0.4127	0.466016	FALSE	FALSE	0.92181	0.0236272	ICH-met	0.0009	9	7351	3.57e-07	1975279	met-a-306	0.00354114	26.1163
rs6518309	A	C	A	C	0.0043	-0.047449	0.6195	0.686673	FALSE	FALSE	0.0612604	0.0253519	ICH-met	0.0009	21	7351	1.78e-06	45047992	met-a-306	0.0030957	22.8209
rs6543342	C	T	C	T	-0.004	9.93e-05	0.6222	0.66985	FALSE	FALSE	0.996829	0.0249725	ICH-met	0.0009	2	7351	8.56e-06	106462256	met-a-306	0.00267993	19.7477
rs6562776	G	A	G	A	0.0043	-0.00839121	0.3884	0.337366	FALSE	FALSE	0.734243	0.0247173	ICH-met	0.0009	13	7351	1.65e-06	74196887	met-a-306	0.0030957	22.8209
rs6588636	C	T	C	T	0.004	0.00729159	0.389	0.44471	FALSE	FALSE	0.757356	0.0236008	ICH-met	0.0009	1	7351	9.94e-06	56946799	met-a-306	0.00267993	19.7477
rs6735596	C	A	C	A	0.0052	-0.0108516	0.3733	0.334919	FALSE	FALSE	0.660785	0.0247284	ICH-met	0.0009	2	7351	1.15e-08	228093883	met-a-306	0.00452072	33.3736
rs6737109	C	T	C	T	-0.0051	0.00712172	0.4239	0.472638	FALSE	FALSE	0.76227	0.0235429	ICH-met	0.0009	2	7351	1.45e-08	23179531	met-a-306	0.00434927	32.1024
rs679563	A	G	A	G	-0.0045	-0.0100868	0.4837	0.466762	FALSE	FALSE	0.668934	0.0235886	ICH-met	0.0009	1	7351	7.13e-07	7971078	met-a-306	0.00338937	24.9932
rs6820011	T	G	T	G	-0.0051	-0.00256352	0.5152	0.63305	FALSE	FALSE	0.916015	0.0243092	ICH-met	0.0009	4	7351	1.18e-08	167390955	met-a-306	0.00434927	32.1024
rs6820313	T	G	T	G	0.0049	0.00140882	0.5169	0.580005	FALSE	FALSE	0.952696	0.0237488	ICH-met	0.0009	4	7351	4.65e-08	140134659	met-a-306	0.00401618	29.6339
rs6822279	C	A	C	A	0.0041	0.0219948	0.6031	0.544134	FALSE	FALSE	0.354013	0.0237311	ICH-met	0.0009	4	7351	4.79e-06	99745705	met-a-306	0.00281522	20.7474
rs682359	T	G	T	G	0.004	0.0049692	0.5813	0.634266	FALSE	FALSE	0.838215	0.0243377	ICH-met	0.0009	15	7351	6.34e-06	42426833	met-a-306	0.00267993	19.7477
rs6833720	A	G	A	G	-0.0046	-0.0391712	0.4766	0.443597	FALSE	FALSE	0.0972143	0.0236182	ICH-met	0.0009	4	7351	2.22e-07	19924591	met-a-306	0.00354114	26.1163
rs697311	A	G	A	G	0.0041	0.0355684	0.3792	0.417053	FALSE	FALSE	0.135621	0.0238346	ICH-met	0.0009	11	7351	4.58e-06	29675343	met-a-306	0.00281522	20.7474
rs6982408	G	T	G	T	0.0042	-0.0254476	0.5565	0.539435	FALSE	FALSE	0.278608	0.0234876	ICH-met	0.0009	8	7351	2.32e-06	60673486	met-a-306	0.00295381	21.7719
rs699856	C	T	C	T	-0.004	0.00114802	0.6339	0.575872	FALSE	FALSE	0.961292	0.0236549	ICH-met	0.0009	1	7351	7.45e-06	75089136	met-a-306	0.00267993	19.7477
rs7073430	A	C	A	C	0.004	-0.0463564	0.4008	0.353188	FALSE	FALSE	0.0586449	0.0245163	ICH-met	0.0009	10	7351	9.95e-06	64454881	met-a-306	0.00267993	19.7477
rs7121554	T	C	T	C	-0.007	0.00763872	0.2573	0.256672	FALSE	FALSE	0.77641	0.0268969	ICH-met	0.0016	11	7351	6.31e-06	112048051	met-a-306	0.00259705	19.1354
rs7137008	G	A	G	A	-0.0046	-0.0181111	0.5532	0.583003	FALSE	FALSE	0.444971	0.0237111	ICH-met	0.0009	12	7351	2.6e-07	96159905	met-a-306	0.00354114	26.1163
rs720293	A	G	A	G	0.0043	0.0103665	0.4312	0.386127	FALSE	FALSE	0.667318	0.0241176	ICH-met	0.0009	11	7351	2.53e-06	43036313	met-a-306	0.0030957	22.8209
rs720625	A	G	A	G	-0.0046	0.00999121	0.6267	0.584142	FALSE	FALSE	0.675951	0.0239027	ICH-met	0.0009	3	7351	4.66e-07	45810094	met-a-306	0.00354114	26.1163
rs720816	A	G	A	G	0.004	0.0376715	0.5425	0.589006	FALSE	FALSE	0.113289	0.0237888	ICH-met	0.0009	7	7351	7.76e-06	41775748	met-a-306	0.00267993	19.7477
rs7301176	T	C	T	C	0.0043	0.00865494	0.4603	0.470792	FALSE	FALSE	0.713285	0.0235542	ICH-met	0.0009	12	7351	1.86e-06	48790991	met-a-306	0.0030957	22.8209
rs7329192	T	C	T	C	-0.0042	-0.0129308	0.5277	0.586616	FALSE	FALSE	0.586957	0.0238026	ICH-met	0.0009	13	7351	3.16e-06	85068774	met-a-306	0.00295381	21.7719
rs7366464	T	C	T	C	-0.0075	0.0226179	0.1258	0.141346	FALSE	FALSE	0.50297	0.0337669	ICH-met	0.0017	1	7351	7.78e-06	232359758	met-a-306	0.00264077	19.4584
rs7513382	T	G	T	G	-0.004	0.0220125	0.5171	0.474652	FALSE	FALSE	0.349175	0.0235129	ICH-met	0.0009	1	7351	7.05e-06	160372109	met-a-306	0.00267993	19.7477
rs757378	A	T	A	T	-0.0042	-0.0186785	0.6095	0.58214	FALSE	TRUE	0.431781	0.0237596	ICH-met	0.0009	17	7351	3.57e-06	29722619	met-a-306	0.00295381	21.7719
rs7574695	T	C	T	C	-0.0041	-0.03613	0.4769	0.519254	FALSE	FALSE	0.123392	0.0234505	ICH-met	0.0009	2	7351	5.97e-06	33953186	met-a-306	0.00281522	20.7474
rs7584322	C	A	C	A	0.0048	-0.00386077	0.5258	0.635422	FALSE	FALSE	0.874071	0.0243598	ICH-met	0.0009	2	7351	7.03e-08	71140960	met-a-306	0.00385455	28.4367
rs7584842	C	T	C	T	0.0051	-0.0100177	0.4621	0.402033	FALSE	FALSE	0.675148	0.0239033	ICH-met	0.0009	2	7351	1.89e-08	11756260	met-a-306	0.00434927	32.1024
rs759456	G	T	G	T	-0.0042	-0.0322515	0.3737	0.375913	FALSE	FALSE	0.182196	0.0241761	ICH-met	0.0009	2	7351	3.73e-06	65194302	met-a-306	0.00295381	21.7719
rs7622687	A	G	A	G	-0.0041	0.0336311	0.4032	0.461851	FALSE	FALSE	0.15354	0.0235654	ICH-met	0.0009	3	7351	5.21e-06	58168406	met-a-306	0.00281522	20.7474
rs7625991	A	C	A	C	-0.0042	0.0237191	0.345	0.334282	FALSE	FALSE	0.340134	0.0248653	ICH-met	0.0009	3	7351	5.9e-06	44136424	met-a-306	0.00295381	21.7719
rs7647029	A	G	A	G	0.0053	-0.0282369	0.6479	0.61156	FALSE	FALSE	0.240204	0.0240421	ICH-met	0.0009	3	7351	1.02e-08	131726722	met-a-306	0.00469544	34.6696
rs7685009	G	A	G	A	0.0045	0.0210934	0.3418	0.302712	FALSE	FALSE	0.409412	0.02557	ICH-met	0.0009	4	7351	6.44e-07	90480831	met-a-306	0.00338937	24.9932
rs7689825	T	C	T	C	0.0046	-0.0332897	0.643	0.625302	FALSE	FALSE	0.16933	0.024222	ICH-met	0.0009	4	7351	3.97e-07	101324700	met-a-306	0.00354114	26.1163
rs769630	T	C	T	C	0.0041	-0.052766	0.6016	0.558971	FALSE	FALSE	0.0252842	0.0235875	ICH-met	0.0009	3	7351	5.06e-06	3822559	met-a-306	0.00281522	20.7474
rs7738860	T	C	T	C	-0.0044	-0.0184109	0.4518	0.460452	FALSE	FALSE	0.433315	0.0234973	ICH-met	0.0009	6	7351	1.31e-06	155805281	met-a-306	0.00324089	23.8947
rs7795093	A	G	A	G	-0.0044	0.00960808	0.3813	0.395449	FALSE	FALSE	0.688541	0.0239701	ICH-met	0.0009	7	7351	1.47e-06	131365443	met-a-306	0.00324089	23.8947
rs7825809	C	T	C	T	0.0047	-0.0083234	0.5681	0.641659	FALSE	FALSE	0.732732	0.0243735	ICH-met	0.0009	8	7351	1.55e-07	93190822	met-a-306	0.00369621	27.2642
rs7911876	T	C	T	C	0.0043	-0.0209018	0.4276	0.431645	FALSE	FALSE	0.378874	0.0237528	ICH-met	0.0009	10	7351	2.76e-06	14494126	met-a-306	0.0030957	22.8209
rs7915	C	A	C	A	0.0049	0.000822496	0.3626	0.329729	FALSE	FALSE	0.97367	0.0249198	ICH-met	0.0009	15	7351	5.82e-08	41106485	met-a-306	0.00401618	29.6339
rs7923885	A	G	A	G	-0.0044	0.00908217	0.5257	0.594436	FALSE	FALSE	0.704007	0.0239056	ICH-met	0.0009	10	7351	8.08e-07	18654871	met-a-306	0.00324089	23.8947
rs7968823	T	C	T	C	-0.004	0.0285548	0.4688	0.503375	FALSE	FALSE	0.222814	0.0234232	ICH-met	0.0009	12	7351	8.71e-06	59700622	met-a-306	0.00267993	19.7477
rs797348	A	G	A	G	0.004	-0.0219094	0.6447	0.707517	FALSE	FALSE	0.395939	0.0258093	ICH-met	0.0009	14	7351	9.67e-06	34637150	met-a-306	0.00267993	19.7477
rs8003702	G	T	G	T	-0.0042	0.00244753	0.464	0.480481	FALSE	FALSE	0.916459	0.0233332	ICH-met	0.0009	14	7351	2.45e-06	25787602	met-a-306	0.00295381	21.7719
rs8012205	G	A	G	A	0.0042	-0.0214287	0.5034	0.485025	FALSE	FALSE	0.359421	0.0233818	ICH-met	0.0009	14	7351	2.56e-06	25426899	met-a-306	0.00295381	21.7719
rs8023420	A	C	A	C	-0.0076	-0.0623655	0.0972	0.100652	FALSE	FALSE	0.111025	0.039135	ICH-met	0.0017	15	7351	8.85e-06	67331383	met-a-306	0.00271146	19.9807
rs825885	G	A	G	A	0.0097	-0.022692	0.8531	0.798585	FALSE	FALSE	0.439998	0.0293863	ICH-met	0.002	12	7351	1.56e-06	130410838	met-a-306	0.0031897	23.5161
rs849327	G	A	G	A	-0.0042	0.020208	0.6508	0.659055	FALSE	FALSE	0.413527	0.0247132	ICH-met	0.0009	7	7351	3.45e-06	28232457	met-a-306	0.00295381	21.7719
rs891878	G	T	G	T	0.0041	0.00937	0.5156	0.562043	FALSE	FALSE	0.692582	0.0237003	ICH-met	0.0009	2	7351	6.03e-06	1992624	met-a-306	0.00281522	20.7474
rs899273	T	C	T	C	0.0042	-0.0215378	0.5202	0.503097	FALSE	FALSE	0.358518	0.0234568	ICH-met	0.0009	4	7351	3.33e-06	189584904	met-a-306	0.00295381	21.7719
rs900532	T	C	T	C	-0.0044	-0.0166017	0.4524	0.440945	FALSE	FALSE	0.479989	0.0235045	ICH-met	0.0009	5	7351	8.99e-07	10636077	met-a-306	0.00324089	23.8947
rs911981	G	A	G	A	0.0047	-0.0073525	0.4717	0.575377	FALSE	FALSE	0.757337	0.023796	ICH-met	0.0009	6	7351	2.4e-07	44508113	met-a-306	0.00369621	27.2642
rs923818	A	G	A	G	0.0041	0.00959614	0.5072	0.445123	FALSE	FALSE	0.684224	0.0235947	ICH-met	0.0009	3	7351	6.23e-06	192065903	met-a-306	0.00281522	20.7474
rs9292230	C	T	C	T	-0.0041	0.045752	0.3782	0.423118	FALSE	FALSE	0.0535168	0.0236967	ICH-met	0.0009	5	7351	4.63e-06	27906291	met-a-306	0.00281522	20.7474
rs9322464	T	C	T	C	0.004	0.0186258	0.47	0.348932	FALSE	FALSE	0.449775	0.0246442	ICH-met	0.0009	6	7351	8.27e-06	154748630	met-a-306	0.00267993	19.7477
rs9394683	T	C	T	C	-0.004	0.0278383	0.5195	0.56178	FALSE	FALSE	0.238166	0.0236001	ICH-met	0.0009	6	7351	9.05e-06	40308360	met-a-306	0.00267993	19.7477
rs9403527	T	C	T	C	0.0045	-0.0317372	0.3456	0.323849	FALSE	FALSE	0.20713	0.0251584	ICH-met	0.0009	6	7351	9.91e-07	144047833	met-a-306	0.00338937	24.9932
rs9541214	C	T	C	T	0.005	-0.0339816	0.3471	0.357897	FALSE	FALSE	0.164593	0.0244509	ICH-met	0.0009	13	7351	3.4e-08	35112824	met-a-306	0.00418108	30.8558
rs979242	C	T	C	T	0.0043	0.00485101	0.6308	0.599089	FALSE	FALSE	0.838615	0.0238185	ICH-met	0.0009	20	7351	2.45e-06	18201837	met-a-306	0.0030957	22.8209
rs982790	T	C	T	C	-0.0044	-0.0191784	0.4106	0.396698	FALSE	FALSE	0.425128	0.0240465	ICH-met	0.0009	13	7351	3.74e-06	91231773	met-a-306	0.00324089	23.8947
rs9837954	T	C	T	C	-0.0043	-0.0115436	0.6418	0.646916	FALSE	FALSE	0.638437	0.0245669	ICH-met	0.0009	3	7351	2.64e-06	157316461	met-a-306	0.0030957	22.8209
rs9889080	A	G	A	G	0.0074	0.013629	0.1641	0.155222	FALSE	FALSE	0.67322	0.0323167	ICH-met	0.0016	16	7351	4.21e-06	55926873	met-a-306	0.00290145	21.3848
rs989960	T	C	T	C	0.0041	-0.00786336	0.4175	0.50778	FALSE	FALSE	0.736899	0.0234055	ICH-met	0.0009	7	7351	4.66e-06	107445727	met-a-306	0.00281522	20.7474
rs9903421	T	C	T	C	-0.0041	-0.0185819	0.5633	0.561161	FALSE	FALSE	0.431419	0.0236181	ICH-met	0.0009	17	7351	7.39e-06	39067912	met-a-306	0.00281522	20.7474
rs10011091	C	T	C	T	-0.0086	0.0048171	0.1841	0.122253	FALSE	FALSE	0.892956	0.0357978	ICH-met	0.0018	4	7365	2.15e-06	160932189	met-a-307	0.00308983	22.821
rs1005596	A	G	A	G	0.0115	0.116822	0.1014	0.051316	FALSE	FALSE	0.0288809	0.0534628	ICH-met	0.0025	17	7365	4.19e-06	33142245	met-a-307	0.00286482	21.1543
rs10207315	T	G	T	G	0.0078	0.0221983	0.2432	0.18075	FALSE	FALSE	0.467442	0.0305489	ICH-met	0.0017	2	7365	4.79e-06	21196346	met-a-307	0.00285022	21.0462
rs10493549	G	A	G	A	0.009	0.032393	0.2011	0.178721	FALSE	FALSE	0.29016	0.0306238	ICH-met	0.0017	1	7365	2.27e-07	75311145	met-a-307	0.0037911	28.0201
rs1077834	C	T	C	T	0.0113	0.0123476	0.2088	0.256609	FALSE	FALSE	0.645641	0.0268528	ICH-met	0.0023	15	7365	6.87e-07	58723479	met-a-307	0.00326669	24.1314
rs11022174	G	A	G	A	-0.0101	-0.0170819	0.705	0.642618	FALSE	FALSE	0.486359	0.024539	ICH-met	0.0023	11	7365	7.36e-06	12123206	met-a-307	0.00261143	19.2783
rs11106131	T	G	T	G	-0.0089	-0.0147739	0.2379	0.211013	FALSE	FALSE	0.60741	0.0287557	ICH-met	0.0019	12	7365	1.81e-06	78045649	met-a-307	0.00297035	21.9359
rs11111293	C	T	C	T	0.008	-0.0069102	0.2086	0.226985	FALSE	FALSE	0.805646	0.0280849	ICH-met	0.0018	12	7365	6.12e-06	102921296	met-a-307	0.00267485	19.7477
rs1124515	A	G	A	G	-0.0078	0.00729823	0.2539	0.263791	FALSE	FALSE	0.78415	0.026644	ICH-met	0.0017	11	7365	6.01e-06	126346842	met-a-307	0.00285022	21.0462
rs11610936	T	C	T	C	-0.0121	-0.00429503	0.0989	0.0917039	FALSE	FALSE	0.915971	0.0407071	ICH-met	0.0025	12	7365	1.34e-06	95285404	met-a-307	0.00317058	23.4192
rs11813145	A	G	A	G	0.0076	-0.0452225	0.3414	0.292554	FALSE	FALSE	0.080562	0.0258794	ICH-met	0.0017	10	7365	5.87e-06	45134272	met-a-307	0.00270632	19.9807
rs12648765	G	A	G	A	-0.0564	-0.293487	0.0139	0.00943345	FALSE	FALSE	0.0160439	0.121884	ICH-met	0.0122	4	1763	3.57e-06	60544511	met-a-307	0.0119771	21.3474
rs12881791	G	T	G	T	0.0083	-0.0231278	0.2397	0.300235	FALSE	FALSE	0.366104	0.0255897	ICH-met	0.0018	14	7365	5.91e-06	63023507	met-a-307	0.00287863	21.2566
rs12896813	T	C	T	C	-0.0082	-0.0212336	0.1853	0.167901	FALSE	FALSE	0.497679	0.0313113	ICH-met	0.0018	14	7365	3.52e-06	43029500	met-a-307	0.00280988	20.7475
rs1411983	T	A	T	A	0.0073	0.00329421	0.406	0.378366	FALSE	TRUE	0.891936	0.0242479	ICH-met	0.0017	9	7365	9.21e-06	89236178	met-a-307	0.00249741	18.4344
rs1433904	T	C	T	C	0.0442	-0.0121701	0.0228	0.0182305	FALSE	FALSE	0.889256	0.0874002	ICH-met	0.0097	11	1763	5.06e-06	4819790	met-a-307	0.0116403	20.74
rs1479402	T	C	T	C	0.0306	-0.214396	0.0137	0.00552347	FALSE	FALSE	0.177197	0.158878	ICH-met	0.0068	3	7365	6.85e-06	61973121	met-a-307	0.00274195	20.2445
rs17182784	T	C	T	C	-0.0082	0.0102268	0.253	0.325124	FALSE	FALSE	0.683263	0.0250649	ICH-met	0.0017	2	7365	2.1e-06	166100967	met-a-307	0.00314911	23.2601
rs17293443	C	T	C	T	-0.0078	-0.0137331	0.2282	0.270433	FALSE	FALSE	0.60568	0.0266017	ICH-met	0.0017	15	7365	8.09e-06	67437863	met-a-307	0.00285022	21.0462
rs17683567	T	C	T	C	0.0078	-0.0416197	0.2146	0.1896	FALSE	FALSE	0.164206	0.0299194	ICH-met	0.0017	8	7365	7.57e-06	133876930	met-a-307	0.00285022	21.0462
rs17728920	A	C	A	C	0.0081	0.00775288	0.1768	0.145371	FALSE	FALSE	0.814688	0.0330778	ICH-met	0.0018	13	7365	5.3e-06	26132841	met-a-307	0.00274195	20.2445
rs17765253	A	G	A	G	0.0096	-0.0389451	0.1845	0.234066	FALSE	FALSE	0.160022	0.027719	ICH-met	0.0018	12	7365	8.26e-08	54099369	met-a-307	0.00384725	28.4367
rs2026590	T	G	T	G	0.008	-0.0741213	0.2176	0.207024	FALSE	FALSE	0.0104679	0.0289539	ICH-met	0.0017	9	7365	3.76e-06	24833789	met-a-307	0.00299782	22.1393
rs2050223	G	A	G	A	0.0078	-0.0143987	0.7984	0.813898	FALSE	FALSE	0.631504	0.0300216	ICH-met	0.0017	20	7365	7.22e-06	15701814	met-a-307	0.00285022	21.0462
rs2130712	A	C	A	C	0.0165	0.086863	0.92	0.948715	FALSE	FALSE	0.100622	0.0529057	ICH-met	0.0032	4	7365	2.43e-07	155247554	met-a-307	0.00359692	26.5797
rs2259571	G	T	G	T	0.0078	-0.0253309	0.3107	0.319215	FALSE	FALSE	0.313459	0.0251301	ICH-met	0.0017	6	7365	2.86e-06	31583827	met-a-307	0.00285022	21.0462
rs2407893	G	A	G	A	-0.0079	-0.0348399	0.573	0.60001	FALSE	FALSE	0.14632	0.0239836	ICH-met	0.0016	16	7365	1.28e-06	61623478	met-a-307	0.00329918	24.3723
rs2869804	G	A	G	A	-0.0078	0.0275488	0.7511	0.787722	FALSE	FALSE	0.337506	0.0287234	ICH-met	0.0017	18	7365	6.5e-06	14141133	met-a-307	0.00285022	21.0462
rs2870664	T	C	T	C	0.0147	-0.000357153	0.4767	0.356655	FALSE	FALSE	0.988352	0.0244637	ICH-met	0.0031	20	1763	1.6e-06	54283260	met-a-307	0.0125937	22.4604
rs3747924	T	C	T	C	0.0083	0.0171324	0.1781	0.189717	FALSE	FALSE	0.566933	0.0299218	ICH-met	0.0018	20	7365	4.24e-06	6182755	met-a-307	0.00287863	21.2566
rs3802195	G	T	G	T	-0.0086	0.0422858	0.8114	0.859947	FALSE	FALSE	0.211418	0.0338374	ICH-met	0.0018	8	7365	1.13e-06	99140208	met-a-307	0.00308983	22.821
rs3897960	A	T	A	T	-0.0084	0.0631886	0.2083	0.181052	FALSE	TRUE	0.038227	0.0304904	ICH-met	0.0017	4	7365	1.29e-06	83701791	met-a-307	0.00330408	24.4086
rs4401492	T	G	T	G	0.0082	-0.023236	0.1795	0.160359	FALSE	FALSE	0.465871	0.0318645	ICH-met	0.0018	4	7365	4.52e-06	184611799	met-a-307	0.00280988	20.7475
rs445925	A	G	A	G	-0.025	0.0535601	0.079	0.0746999	FALSE	FALSE	0.227888	0.0444181	ICH-met	0.004	19	5602	4.1e-10	45415640	met-a-307	0.00692467	39.0486
rs4602115	G	T	G	T	-0.0146	-0.0138695	0.2867	0.268389	FALSE	FALSE	0.599978	0.0264468	ICH-met	0.0033	18	1763	7.65e-06	234473	met-a-307	0.0109807	19.5517
rs4941743	T	C	T	C	0.0087	-0.0266101	0.2179	0.259391	FALSE	FALSE	0.319377	0.026724	ICH-met	0.0017	13	7365	3.28e-07	31664439	met-a-307	0.00354345	26.1832
rs602633	G	T	G	T	0.0102	0.0140073	0.7837	0.782571	FALSE	FALSE	0.621644	0.0283822	ICH-met	0.0017	1	7365	5.02e-09	109821511	met-a-307	0.00486421	35.9902
rs6438950	G	C	G	C	-0.0131	0.0129336	0.0964	0.125425	FALSE	TRUE	0.71528	0.0354567	ICH-met	0.0025	3	7365	1.54e-07	96806729	met-a-307	0.00371427	27.4501
rs6511720	T	G	T	G	-0.0136	0.025687	0.1197	0.102094	FALSE	FALSE	0.506713	0.0386873	ICH-met	0.0027	19	7365	3.69e-07	11202306	met-a-307	0.00343308	25.3649
rs6573766	G	T	G	T	0.0085	0.0412423	0.1939	0.263189	FALSE	FALSE	0.121146	0.0266082	ICH-met	0.0018	14	7365	1.55e-06	24852046	met-a-307	0.00301861	22.2933
rs6603141	G	A	G	A	0.0081	0.0050382	0.742	0.770394	FALSE	FALSE	0.856574	0.0278758	ICH-met	0.0017	19	7365	2.61e-06	8158074	met-a-307	0.003073	22.6963
rs6970076	C	T	C	T	0.0079	-0.00112527	0.2321	0.278465	FALSE	FALSE	0.965627	0.0261126	ICH-met	0.0017	7	7365	4.37e-06	105698143	met-a-307	0.00292356	21.5893
rs810551	C	G	C	G	0.008	-0.0267751	0.7904	0.77314	FALSE	TRUE	0.338545	0.0279769	ICH-met	0.0017	7	7365	4.66e-06	73492093	met-a-307	0.00299782	22.1393
rs871748	T	C	T	C	-0.0082	-0.0371628	0.182	0.203715	FALSE	FALSE	0.203035	0.0291942	ICH-met	0.0018	10	7365	8.56e-06	5701795	met-a-307	0.00280988	20.7475
rs886282	T	C	T	C	0.0081	0.0161073	0.1989	0.225482	FALSE	FALSE	0.566725	0.0281163	ICH-met	0.0018	17	7365	3.71e-06	55188150	met-a-307	0.00274195	20.2445
rs927961	T	G	T	G	-0.0079	-0.0227815	0.7597	0.811561	FALSE	FALSE	0.451798	0.0302775	ICH-met	0.0017	1	7365	5.06e-06	41246301	met-a-307	0.00292356	21.5893
rs10050054	T	C	T	C	-0.0325	0.352942	0.9828	0.993924	FALSE	FALSE	0.0183016	0.149586	ICH-met	0.0069	4	1760	2.58e-06	178647306	met-a-308	0.0124485	22.1603
rs1565225	A	G	A	G	0.007	0.0383109	0.245	0.328517	FALSE	FALSE	0.125079	0.0249777	ICH-met	0.0015	8	5594	2.34e-06	85687107	met-a-308	0.00387796	21.77
rs1718306	C	T	C	T	-0.0075	-0.00557785	0.5977	0.594432	FALSE	FALSE	0.81514	0.0238573	ICH-met	0.0011	12	7354	7.34e-11	103257308	met-a-308	0.0062817	46.475
rs2905873	C	A	C	A	-0.0055	-0.0150767	0.3142	0.271991	FALSE	FALSE	0.570011	0.0265418	ICH-met	0.0012	17	7354	2.97e-06	29532356	met-a-308	0.0028484	21.0012
rs6831907	T	C	T	C	0.0206	-0.116562	0.0395	0.0315635	FALSE	FALSE	0.0865227	0.0680045	ICH-met	0.0046	4	1760	7.05e-06	190761715	met-a-308	0.0112664	20.032
rs10426415	G	A	G	A	0.0086	0.0510176	0.122	0.15723	FALSE	FALSE	0.112404	0.0321375	ICH	0.0018	19	7361	3.11e-06	41183590	met-a-309	0.00309151	22.821
rs10519445	A	G	A	G	-0.0045	0.0173433	0.5338	0.52387	FALSE	FALSE	0.459685	0.023457	ICH	0.0009	15	7361	1.85e-06	24106808	met-a-309	0.00338478	24.9932
rs11054328	T	C	T	C	0.0088	-0.0658737	0.1072	0.0924659	FALSE	FALSE	0.104956	0.0406305	ICH	0.0018	12	7361	1.46e-06	11663755	met-a-309	0.0032365	23.8947
rs1116866	C	T	C	T	-0.0094	-0.00556413	0.8965	0.896863	FALSE	FALSE	0.885191	0.0385348	ICH	0.0018	1	7361	2.87e-07	96976835	met-a-309	0.0036912	27.2642
rs11638382	T	C	T	C	-0.0171	-9.57e-05	0.1875	0.170105	FALSE	FALSE	0.997565	0.0313522	ICH	0.0038	15	1763	5.06e-06	29496888	met-a-309	0.0113557	20.227
rs11694230	T	C	T	C	-0.0075	0.00897126	0.3363	0.444508	FALSE	FALSE	0.703582	0.0235782	ICH	0.0017	2	7361	9e-06	6839127	met-a-309	0.00263719	19.4584
rs12175103	A	C	A	C	0.0048	-0.0106705	0.4153	0.426234	FALSE	FALSE	0.652547	0.0237003	ICH	0.0009	6	7361	4.86e-07	100706809	met-a-309	0.00384934	28.4367
rs12324230	T	C	T	C	0.0042	-0.0238908	0.5209	0.520127	FALSE	FALSE	0.308343	0.0234521	ICH	0.0009	15	7361	8.68e-06	75806911	met-a-309	0.00294981	21.7719
rs12801550	C	T	C	T	-0.0088	-0.012339	0.1295	0.111516	FALSE	FALSE	0.741049	0.0373384	ICH	0.0018	11	7361	9.64e-07	13993754	met-a-309	0.0032365	23.8947
rs13031396	T	G	T	G	-0.0076	-0.0316469	0.2473	0.234549	FALSE	FALSE	0.251825	0.0276169	ICH	0.0017	2	7361	9.17e-06	60717399	met-a-309	0.00270779	19.9807
rs1374355	T	A	T	A	-0.0083	0.0596182	0.8923	0.888944	FALSE	TRUE	0.108023	0.0370957	ICH	0.0019	2	7361	8.59e-06	200156193	met-a-309	0.00258576	19.0779
rs1498350	C	A	C	A	-0.0045	0.021725	0.5046	0.635501	FALSE	FALSE	0.372768	0.0243746	ICH	0.001	1	7361	1.88e-06	67294143	met-a-309	0.00274344	20.2445
rs17533525	T	C	T	C	0.0082	0.0182141	0.1534	0.250261	FALSE	FALSE	0.503465	0.0272239	ICH	0.0018	5	7361	5.04e-06	106779692	met-a-309	0.0028114	20.7474
rs1955135	C	A	C	A	-0.008	-0.0322857	0.1341	0.145835	FALSE	FALSE	0.331833	0.0332696	ICH	0.0018	3	7361	9.99e-06	105164872	met-a-309	0.0026763	19.7477
rs1990178	C	T	C	T	0.0164	-0.0554537	0.8057	0.777081	FALSE	FALSE	0.0490603	0.0281767	ICH	0.0036	7	1763	6.27e-06	21300265	met-a-309	0.0116345	20.7295
rs2042499	A	C	A	C	0.0052	0.00744112	0.4837	0.48453	FALSE	FALSE	0.750673	0.023418	ICH	0.0009	7	7361	4.88e-08	24095366	met-a-309	0.0045146	33.3736
rs2048277	G	A	G	A	-0.0083	0.0264706	0.1044	0.042216	FALSE	FALSE	0.653425	0.0589534	ICH	0.0019	2	7361	8.75e-06	211151774	met-a-309	0.00258576	19.0779
rs2289804	G	A	G	A	0.0143	0.0409539	0.0657	0.103148	FALSE	FALSE	0.289069	0.0386297	ICH	0.0027	10	7361	1.25e-07	69993032	met-a-309	0.00379626	28.0431
rs2521310	C	T	C	T	-0.009	-0.00824346	0.126	0.200335	FALSE	FALSE	0.77828	0.0292777	ICH	0.002	7	5598	6.8e-06	89352860	met-a-309	0.00360432	20.2428
rs394282	A	T	A	T	-0.0163	-0.0495855	0.1112	0.128604	FALSE	TRUE	0.156687	0.0350106	ICH	0.0033	1	1763	1.02e-06	8284657	met-a-309	0.0136498	24.3699
rs4460629	C	T	C	T	0.0045	0.00865094	0.4776	0.526563	FALSE	FALSE	0.712075	0.0234398	ICH	0.001	1	7361	2.21e-06	155135335	met-a-309	0.00274344	20.2445
rs6502247	A	G	A	G	-0.009	0.00943443	0.119	0.123219	FALSE	FALSE	0.79279	0.0359147	ICH	0.002	17	5598	6.8e-06	13203562	met-a-309	0.00360432	20.2428
rs6663614	A	C	A	C	-0.0104	-0.0309003	0.2085	0.213161	FALSE	FALSE	0.292757	0.0293703	ICH	0.0022	1	7361	3.06e-06	213097941	met-a-309	0.00302669	22.341
rs9312777	C	T	C	T	-0.0043	0.0191187	0.5212	0.616962	FALSE	FALSE	0.428889	0.0241675	ICH	0.0009	5	7361	4.68e-06	11556754	met-a-309	0.00309151	22.821
rs9456538	A	G	A	G	-0.0082	0.0202011	0.1493	0.21693	FALSE	FALSE	0.476963	0.0284044	ICH	0.0018	6	7361	4.2e-06	160853393	met-a-309	0.0028114	20.7474
rs10788232	T	C	T	C	-0.0111	-0.0133394	0.6825	0.610854	FALSE	FALSE	0.579915	0.0240997	ICH-met	0.0024	10	7365	2.46e-06	123803584	met-a-310	0.00289595	21.3848
rs1193345	A	G	A	G	-0.0216	0.0220229	0.9357	0.902531	FALSE	FALSE	0.57818	0.0396063	ICH-met	0.0045	1	7365	1.43e-06	17913714	met-a-310	0.00311855	23.0337
rs1330523	A	G	A	G	-0.0117	0.00907291	0.2326	0.212187	FALSE	FALSE	0.751867	0.0286956	ICH-met	0.0024	13	7365	1.56e-06	104925616	met-a-310	0.00321645	23.7592
rs13403441	T	A	T	A	0.0235	0.0320809	0.1412	0.141097	FALSE	TRUE	0.343248	0.033849	ICH-met	0.0048	2	1761	1.02e-06	83225802	met-a-310	0.0134283	23.942
rs16937124	C	A	C	A	0.021	-0.0771414	0.0529	0.0547389	FALSE	FALSE	0.141873	0.0525182	ICH-met	0.0046	10	7365	5.62e-06	36885746	met-a-310	0.00282178	20.8356
rs1876100	A	T	A	T	-0.0106	0.0324911	0.2626	0.310798	FALSE	TRUE	0.200234	0.0253661	ICH-met	0.0024	9	7365	9.2e-06	81189702	met-a-310	0.0026416	19.5016
rs2000812	T	C	T	C	0.0111	-0.00844934	0.8223	0.740222	FALSE	FALSE	0.751723	0.0267073	ICH-met	0.0025	18	7365	9.7e-06	47093790	met-a-310	0.00266951	19.7082
rs3785024	G	A	G	A	0.0223	-0.00360651	0.0531	0.0583112	FALSE	FALSE	0.942334	0.0498576	ICH-met	0.0049	16	7365	5.56e-06	84136233	met-a-310	0.0028043	20.7062
rs4635489	A	G	A	G	0.0364	-0.0156947	0.0177	0.0320486	FALSE	FALSE	0.813626	0.0665734	ICH-met	0.008	2	7365	5.66e-06	30126856	met-a-310	0.00280305	20.6969
rs4718532	C	T	C	T	0.016	-0.0217339	0.4948	0.545158	FALSE	FALSE	0.35687	0.0235893	ICH-met	0.0035	7	1761	6.6e-06	66805000	met-a-310	0.0117279	20.8742
rs723526	G	A	G	A	0.011	-0.0559742	0.8006	0.842114	FALSE	FALSE	0.083186	0.0323084	ICH-met	0.0024	7	7365	6.62e-06	55134819	met-a-310	0.00284415	21.0012
rs780093	C	T	C	T	-0.0117	-0.0311341	0.6	0.648307	FALSE	FALSE	0.205092	0.0245696	ICH-met	0.0023	2	7365	1.89e-07	27742603	met-a-310	0.00350123	25.8701
rs11224003	A	G	A	G	0.0419	0.0687827	0.177	0.166671	FALSE	FALSE	0.0294368	0.0315867	ICH-met	0.0093	11	7371	7.07e-06	134637840	met-a-311	0.00274626	20.2929
rs11719883	C	G	C	G	-0.0524	-0.0271425	0.8445	0.821954	FALSE	TRUE	0.376439	0.0306876	ICH-met	0.0103	3	7371	3.86e-07	144922477	met-a-311	0.00349896	25.8744
[truncated: 8,102 more rows]

## Sheet: Table 3
id.exposure	outcome	exposure	method	nsnp	b	se	pval	lo_ci	up_ci	OR	OR_lci95	OR_uci95	MR-PRESSO
[truncated: 144 more rows]

[truncated: 9 more sheets: Table 4, Table 5, Table 6, Table 7, Table 8, Table 9, Table 10, Table 11, Table 12]
